# Supplementary material for: Hybridization in the Subtribe Alopecurinae Dumort. (Poaceae) According to Molecular Phylogenetic Analysis: Different Ploidy Level Tells Different Origin of the Groups
Source: Plants (Basel). 2024 Mar 22;13(7):919. doi: 10.3390/plants13070919 (PMC11013341; doi:10.3390/plants13070919)
Supplement: Supplementary file 1 [file plants-13-00919-s001.zip]

Archive with 22 entries (22 files):
- Alopecurus_ITS_colored_figure S3.tif
- Alopecurus_matK_figure S2.bmp
- Alopecurus_ndhF_fi2.bmp
- Alopecurus_rbcL_figure S1.png
- Alopecurus_rbcL_matK_fig1.png
- A_pratensis_range_with_collections_figure S8.png
- Colobachne_figure S9.png
- network_Alopecurus_figure S4_NO_NUMBERS.bmp
- network_Alopecurus_figure S5_NO_NUMBERS.png
- network_Alopecurus_figure S6_NO_NUMBERS.png
- network_Alopecurus_figure S7_NO_NUMBERS.png
- Table S1 rbcL Alopecurinae ONLY.fas
- Table S1_Sanger.xlsx
- Table S2 matk_Alopecurinae_ONLY.fas
- Table S2_NGS.xlsx
- Table S3 ndhF Alopecurinae ONLY.fas
- Table S4 ITS Alopecurinae ONLY1.fas
- Table S5_ribotypes_all_positions.xlsx
- Table S6__Alopecurus.fas
- Table S7__Alopecurus.fas
- Table S8__Alopecurus.fas
- Table S9_Alopecurus.fas
