# Supplementary material for: Hybridization in the Subtribe Alopecurinae Dumort. (Poaceae) According to Molecular Phylogenetic Analysis: Different Ploidy Level Tells Different Origin of the Groups
Source: Plants (Basel). 2024 Mar 22;13(7):919. doi: 10.3390/plants13070919 (PMC11013341; doi:10.3390/plants13070919)
Supplement: Supplementary file 1 [file plants-13-00919-s001.zip › Table S1_Sanger.xlsx]

## Sheet: Лист1
Species	Country of origin	Genbank number, rbcL	Genbank number, matK	Genbank number, ndhF	Genbank number, ITS
Alopecurus aequalis	Russia: Yakutia Republic				PP048962
Alopecurus aequalis	Russia: Kurgan Oblast				PP048965
Alopecurus aequalis	Russia: Irkutsk Oblast				PP048966
Alopecurus aequalis	Russia: Altai Republic	PP060934	OR997845
Alopecurus aequalis	Russia: Altai Republic	PP060935	OR997846
Alopecurus aequalis	Russia: Irkutsk Oblast	PP060936	OR997847
Alopecurus aequalis	Russia: Irkutsk Oblast	PP060937
Alopecurus aequalis	Russia: Altai Republic	PP060938	OR997848
Alopecurus aequalis	Russia: Irkutsk Oblast		OR997849
Alopecurus aequalis	Russia: Altai Republic	PP060939	OR997850
Alopecurus aequalis	Russia: Irkutsk Oblast	PP060940
Alopecurus aequalis	Russia: Irkutsk Oblast	PP060941	OR997851
Alopecurus aequalis	Russia: Leningrad Oblast	PP060942	OR997852		PP048963
Alopecurus aequalis	Russia: Irkutsk Oblast	PP060943
Alopecurus aequalis	Russia: Krasnodar Krai	PP060944	OR997853		PP048964
Alopecurus aequalis	Russia: Irkutsk Oblast		OR997854
Alopecurus aequalis	Russia: Altai Republic	PP060945	OR997855
Alopecurus alpinus	Russia: Altai Republic			PP053715	PP048961
Alopecurus alpinus	Russia: Tuva Republic			PP053716
Alopecurus alpinus	Russia: Altai Republic	PP060946	OR997856
Alopecurus alpinus	Russia: Altai Republic	PP060947	OR997857
Alopecurus alpinus	Russia: Altai Republic	PP060948	OR997858
Alopecurus alpinus	Russia: Altai Republic	PP060949	OR997859
Alopecurus alpinus	Russia		OR997860
Alopecurus alpinus	Russia: Altai Republic	PP060950	OR997861
Alopecurus alpinus	Russia: Altai Republic	PP060952	OR997862
Alopecurus alpinus	Russia: Altai Republic	PP060953	OR997863
Alopecurus alpinus	Russia: Altai Republic	PP060954	OR997864
Alopecurus alpinus	Russia: Altai Republic	PP060955	OR997865
Alopecurus arundinaceus	Russia: Yakutia Republic			PP053720
Alopecurus arundinaceus	Russia: Irkutsk Oblast	PP060956	OR997866
Alopecurus arundinaceus	Russia	PP060957	OR997867
Alopecurus arundinaceus	Russia: Buryatia Republic	PP060958	OR997868
Alopecurus arundinaceus	Russia	PP060959	OR997869
Alopecurus arundinaceus	Russia	PP060960	OR997870
Alopecurus arundinaceus	Russia: Irkutsk Oblast	PP060961	OR997871
Alopecurus arundinaceus	Russia: Irkutsk Oblast	PP060962	OR997872
Alopecurus arundinaceus	Russia: Irkutsk Oblast	PP060963	OR997873
Alopecurus brachystachyus	Russia: Irkutsk Oblast	PP060964	OR997874	PP053718
Alopecurus brachystachyus	Russia: Irkutsk Oblast	PP060965
Alopecurus brachystachyus	Russia: Irkutsk Oblast	PP060966	OR997875
Alopecurus brachystachyus	Russia	PP060967
Alopecurus brachystachyus	Russia	PP060968	OR997876
Alopecurus brachystylus	Russia: Irkutsk Oblast		OR997877
Alopecurus brachystylus	Russia: Irkutsk Oblast		OR997878
Alopecurus glacialis	Russia: Kabardino-Balkaria	PP060969
Alopecurus glacialis	Russia: Kabardino-Balkaria	PP060970	OR997879		PP048960
Alopecurus laguroides	Russia: Dagestan Republic	PP060971	OR997880
Alopecurus myosuroides	Russia: Stavropol Krai	PP060972
Alopecurus myosuroides	Russia: Stavropol Krai	PP060973	OR997881
Alopecurus myosuroides	Russia: Stavropol Krai	PP060974	OR997882
Alopecurus myosuroides	Russia: Stavropol Krai	PP060975
Alopecurus myosuroides	Russia: Stavropol Krai	PP060976
Alopecurus pratensis	Russia: Altai Republic			PP053717
Alopecurus pratensis	Russia: Altai Republic	PP060977	OR997883
Alopecurus pratensis	Russia: Altai Republic	PP060978	OR997884
Alopecurus pratensis	Russia	PP060979	OR997885
Alopecurus pratensis	Russia: Irkutsk Oblast	PP060980	OR997886
Alopecurus pratensis	Russia	PP060981	OR997887
Alopecurus pratensis	Russia: Irkutsk Oblast	PP060982	OR997888
Alopecurus pratensis	Russia: Irkutsk Oblast	PP060983	OR997889
Alopecurus pratensis	Russia	PP060984
Alopecurus pratensis	Russia: Irkutsk Oblast	PP060985	OR997890
Alopecurus pratensis	Russia: Altai Republic	PP060986	OR997891	PP053719
Alopecurus pratensis	Russia: Altai Republic	PP060987	OR997892
Alopecurus pratensis	Russia: Lipetsk Oblast	PP060988	OR997893
Alopecurus pratensis	Russia: Stavropol Krai	PP060989
Alopecurus pratensis	Russia	PP060990	OR997894
Alopecurus ponticus	Russia: Stavropol Krai	PP060991	OR997895
Alopecurus ponticus	Russia: Karachay-Cherkessia	PP060951
Alopecurus ponticus	Russia: Karachay-Cherkessia	PP060992	OR997896
Alopecurus textilis	Armenia				PP048958
Alopecurus textilis	Armenia				PP048959
Beckmannia syzigachne	Russia: Altai Republic			PP053722
Beckmannia syzigachne	Russia: Altai Republic	PP060993	OR997897
Limnas malyschevii	Russia: Yakutia Republic			PP053721
Limnas stelleri	Russia: Khakassia Republic	PP060994
Milium effusum	China			PP053726
Milium effusum	China			PP053727
Phleum alpinum	Tajikistan				PP048954
Phleum alpinum	Kazakhstan			PP053724
Phleum phleoides	Russia: Altai Republic				PP048955
Phleum phleoides	Russia: Altai Krai				PP048956
Phleum phleoides	Russia: Altai Republic				PP048957
Phleum pratense	Russia: Ryazan Oblast			PP053723
Phleum pratense	Latvia			PP053725
