# Supplementary material for: Hybridization in the Subtribe Alopecurinae Dumort. (Poaceae) According to Molecular Phylogenetic Analysis: Different Ploidy Level Tells Different Origin of the Groups
Source: Plants (Basel). 2024 Mar 22;13(7):919. doi: 10.3390/plants13070919 (PMC11013341; doi:10.3390/plants13070919)
Supplement: Supplementary file 1 [file plants-13-00919-s001.zip › Table S2 matk_Alopecurinae_ONLY.fas]

>RUPL016-12|LE-Gnt-477|Alopecurus aequalis|matK
TTATTGCGATTCTTTCTCAACTACTATTCAAATTGGAATAGTTTTATTACTTCAATGAAATCCATTTTTATTTTAAAAAAAGAAAATAAAAGACTATTTCGATTCCTATATAACTCTTATGTATCAGAATATGAATTTTTCTTGTTGTTTCTTCGTAAACAATCTTCTTGCTTACCATTAGCTTCTTCTGGAACTTTTTTGGAACGAATCCACTTTTCGAGAAAGATGGAACATTTTGGGATAATGTACCCTGGTTTTTTTAGGAAAACCATATGGTTTTTTATGGATCCTCTTATGCATTATGTTCGATATCAAGGAAAGGCAATTTTTGCATCAAAAGGAACTCTTTTTTTGAACAAAAAATGGAAATGGTACCTTATCCATTTGTGGCAATATTTTTTTTCTTTTTGGACTCAGCCGCGAAGGATCCATCTAAACCAATTAGCAAACTCTTGCTTCGATTTTATGGGGTACCTTTCAAGTGTACCAAAAAGTCCTTTGTTAGTAAGGAATCAAATGCTGGATAATTGGTTTCTAATAGATACTCGAATGCAAAAATTAGATACCATAGTTCCCGTTACTACCCTCATAGGATACTTATCAAAAGCTCAATTTTGTACTGGATTGGGCCATCCTATTAGTAAACCCATTTGGACAGATTTATCAGATTGGGATATTCTTGATCGATTTGGTCGGATATGTAGAAATCTTTTTCATTATCATAGTGGATCTTCGAAAAAACAGACTTTGTATCGACTAAAGTATATACTTCGACTTTCATGCGCTA
>RUPL023-12|LE-GN-11-64|Alopecurus aequalis|matK
TTATTGCGATTCTTTCTCAACTACTATTCAAATTGGAATAGTTTTATTACTTCAATGAAATCCATTTTTATTTTAAAAAAAGAAAATAAAAGACTATTTCGATTCCTATATAACTCTTATGTATCAGAATATGAATTTTTCTTGTTGTTTCTTCGTAAACAATCTTCTTGCTTACCATTAGCTTCTTCTGGAACTTTTTTGGAACGAATCCACTTTTCGAGAAAGATGGAACATTTTGGGATAATGTACCCTGGTTTTTTTAGGAAAACCATATGGTTTTTTATGGATCCTCTTATGCATTATGTTCGATATCAAGGAAAGGCAATTTTTGCATCAAAAGGAACTCTTTTTTTGAACAAAAAATGGAAATGGTACCTTATCCATTTGTGGCAATATTTTTTCTCTTTTTGGACTCAGCCGCGAAGGATCCATCTAAACCAATTAGCAAACTCTTGCTTCGATTTTATGGGGTACCTTTCAAGTGTACCAAAAAGTCCTTTGTTAGTAAGGAATCAAATGCTGGATAATTGGTTTCTAATAGATACTCGAATGCAAAAATTAGATACCATAGTTCCCGTTACTACCCTCATAGGATACTTATCAAAAGCTCAATTTTGTACTGGATTGGGCCATCCTATTAGTAAACCCATTTGGACAGATTTATCAGATTGGGATATTCTTGATCGATTTGGTCGGATATGTAGAAATCTTTTTCATTATCATAGTGGATCTTCGAAAAAACAGACTTTGTATCGACTAAAGTATATACTTCGACTTTCATGCGCTA
>POEUA057-12|LE-EG-07-9|Alopecurus aequalis|matK
TTATTGCGATTCTTTCTCAACTACTATTCAAATTGGAATAGTTTTATTACTTCAATGAAATCCATTTTTATTTTTAAAAAAGAAAATAAAAGACTATTTCGATTCCTATATAACTCTTATGTATCAGAATATGAATTTTTCTTGTTGTTTCTTCGTAAACAATCTTCTTGCTTACCATTAGCTTCTTCTGGAACTTTTTTGGAACGAATCCACTTTTCGAGAAAGATGGAACATTTTGGGATAATGTACCCTGGTTTTTTTAGGAAAACCATATGGTTTTTTATGGATCCTCTTATGCATTATGTTCGATATCAAGGAAAGGCAATTTTTGCATCAAAAGGAACTCTTTTTTTGAACAAAAAATGGAAATGGTACCTTATCCATTTGTGGCAATATTTTTTCTCTTTTTGGACTCAGCCGCGAAGGATCCATCTAAACCAATTAGCAAACTCTTGCTTCGATTTTATGGGGTACCTTTCAAGTGTACCAAAAAGTCCTTTGTTAGTAAGGAATCAAATGCTGGATAATTGGTTTCTAATAGATACTCGAATGCAAAAATTAGATACCATAGTTCCCGTTACTACCCTCATAGGATACTTATCAAAAGCTCAATTTTGTACTGGATTGGGCCATCCTATTAGTAAACCCATTTGGACAGATTTATCAGATTGGGATATTCTTGATCGATTTGGTCGGATATGTAGAAATCTTTTTCATTATCATAGTGGATCTTCGAAAAAACAGACTTTGTATCGACTAAAGTATATACTTCGACTTTCATGCGCTA
>RUPL036-12|LE-GN-11-51|Alopecurus aequalis|matK
TTATTGCGATTCTTTCTCAACTACTATTCAAATTGGAATAGTTTTATTACTTCAATGAAATCCATTTTTATTTTAAAAAAAGAAAATAAAAGACTATTTCGATTCCTATATAACTCTTATGTATCAGAATATGAATTTTTCTTGTTGTTTCTTCGTAAACAATCTTCTTGCTTACCATTAGCTTCTTCTGGAACTTTTTTGGAACGAATCCACTTTTCGAGAAAGATGGAACATTTTGGGATAATGTACCCTGGTTTTTTTAGGAAAACCATATGGTTTTTTATGGATCCTCTTATGCATTATGTTCGATATCAAGGAAAGGCAATTTTTGCATCAAAAGGAACTCTTTTTTTGAACAAAAAATGGAAATGGTACCTTATCCATTTGTGGCAATATTTTTTCTCTTTTTGGACTCAGCCGCGAAGGATCCATCTAAACCAATTAGCAAACTCTTGCTTCGATTTTATGGGGTACCTTTCAAGTGTACCAAAAAGTCCTTTGTTAGTAAGGAATCAAATGCTGGATAATTGGTTTCTAATAGATACTCGAATGCAAAAATTAGATACCATAGTTCCCGTTACTACCCTCATAGGATACTTATCAAAAGCTCAATTTTGTACTGGATTGGGCCATCCTATTAGTAAACCCATTTGGACAGATTTATCAGATTGGGATATTCTTGATCGATTTGGTCGGATATGTAGAAATCTTTTTCATTATCATAGTGGATCTTCGAAAAAACAGACTTTGTATCGACTAAAGTATATACTTCGACTTTCATGC----
>RUPL009-12|IRKU-Za-07-2|Alopecurus aequalis|matK
TTATTGCGATTCTTTCTCAACTACTATTCAAATTGGAATAGTTTTATTACTTCAATGAAATCCATTTTTATTTTTAAAAAAGAAAATAAAAGACTATTTCGATTCCTATATAACTCTTATGTATCAGAATATGAATTTTTCTTGTTGTTTCTTCGTAAACAATCTTCTTGCTTACCATTAGCTTCTTCTGGAACTTTTTTGGAACGAATCCACTTTTCGAGGAAGATGGAACATTTTGGGATAATGTACCCTGGTTTTTTTAGGAAAACCATATGGTTTTTTATGGATCCTCTTATGCATTATGTTCGATATCAAGGAAAGGCAATTTTTGCATCAAAAGGAACTCTTTTTTTGAACAAAAAATGGAAATGGTACCTTATCCATTTGTGGCAATATTTTTTCTCTTTTTGGACTCAGCCGCGAAGGATCCATCTAAACCAATTAGCAAACTCTTGCTTCGATTTTATGGGGTACCTTTCAAGTGTACCAAAAAGTCCTTTGTTAGTAAGGAATCAAATGCTGGATAATTGGTTTCTAATAGATACTCGAATGCAAAAATTAGATACCATAGTTCCCGTTACTACCCTCATAGGATACTTATCAAAAGCTCAATTTTGTACTGGATTGGGCCATCCTATTAGTAAACCCATTTGGACAGATTTATCAGATTGGGATATTCTTGATCGATTTGGTCGGATATGTAGAAATCTTTTTCATTATCATAGTGGATCTTCGAAAAAACAGACTTTGTATCGACTAAAGTATATACTTCGACTTTCATGCGCTA
>RUPL035-12|LE-GN-11-52|Alopecurus aequalis|matK
TTATTGCGATTCTTTCTCAACTACTATTCAAATTGGAATAGTTTTATTACTTCAATGAAATCCATTTTTATTTTAAAAAAAGAAAATAAAAGACTATTTCGATTCCTATATAACTCTTATGTATCAGAATATGAATTTTTCTTGTTGTTTCTTCGTAAACAATCTTCTTGCTTACCATTAGCTTCTTCTGGAACTTTTTTGGAACGAATCCACTTTTCGAGAAAGATGGAACATTTTGGGATAATGTACCCTGGTTTTTTTAGGAAAACCATATGGTTTTTTATGGATCCTCTTATGCATTATGTTCGATATCAAGGAAAGGCAATTTTTGCATCAAAAGGAACTCTTTTTTTGAACAAAAAATGGAAATGGTACCTTATCCATTTGTGGCAATATTTTTTCTCTTTTTGGACTCAGCCGCGAAGGATCCATCTAAACCAATTAGCAAACTCTTGCTTCGATTTTATGGGGTACCTTTCAAGTGTACCAAAAAGTCCTTTGTTAGTAAGGAATCAAATGCTGGATAATTGGTTTCTAATAGATACTCGAATGCAAAAATTAGATACCATAGTTCCCGTTACTACCCTCATAGGATACTTATCAAAAGCTCAATTTTGTACTGGATTGGGCCATCCTATTAGTAAACCCATTTGGACAGATTTATCAGATTGGGATATTCTTGATCGATTTGGTCGGATATGTAGAAATCTTTTTCATTATCATAGTGGATCTTCGAAAAAACAGACTTTGTATCGACTAAAGTATATACTTCGACTTTCATGCGC--
>POEUA041-12|LE-Che-06-2|Alopecurus aequalis|matK
TTATTGCGATTCTTTCTCAACTACTATTCAAATTGGAATAGTTTTATTACTTCAATGAAATCCATTTTTATTTTTAAAAAAGAAAATAAAAGACTATTTCGATTCCTATATAACTCTTATGTATCAGAATATGAATTTTTCTTGTTGTTTCTTCGTAAACAATCTTCTTGCTTACCATTAGCTTCTTCTGGAACTTTTTTGGAACGAATCCACTTTTCGAGGAAGATGGAACATTTTGGGATAATGTACCCTGGTTTTTTTAGGAAAACCATATGGTTTTTTATGGATCCTCTTATGCATTATGTTCGATATCAAGGAAAGGCAATTTTTGCATCAAAAGGAACTCTTTTTTTGAACAAAAAATGGAAATGGTACCTTATCCATTTGTGGCAATATTTTTTCTCTTTTTGGACTCAGCCGCGAAGGATCCATCTAAACCAATTAGCAAACTCTTGCTTCGATTTTATGGGGTACCTTTCAAGTGTACCAAAAAGTCCTTTGTTAGTAAGGAATCAAATGCTGGATAATTGGTTTCTAATAGATACTCGAATGCAAAAATTAGATACCATAGTTCCCGTTACTACCCTCATAGGATACTTATCAAAAGCTCAATTTTGTACTGGATTGGGCCATCCTATTAGTAAACCCATTTGGACAGATTTATCAGATTGGGATATTCTTGATCGATTTGGTCGGATATGTAGAAATCTTTTTCATTATCATAGTGGATCTTCGAAAAAACAGACTTTGTATCGACTAAAGTATATACTTCGACTTTCATGCGCTA
>POEUA055-12|LE-Med-78-1|Alopecurus aequalis|matK
TTATTGCGATTCTTTCTCAACTACTATTCAAATTGGAATAGTTTTATTACTTCAATGAAATCCATTTTTATTTTTAAAAAAGAAAATAAAAGACTATTTCGATTCCTATATAACTCTTATGTATCAGAATATGAATTTTTCTTGTTGTTTCTTCGTAAACAATCTTCTTGCTTACCATTAGCTTCTTCTGGAACTTTTTTGGAACGAATCCACTTTTCGAGGAAGATGGAACATTTTGGGATAATGTACCCTGGTTTTTTTAGGAAAACCATATGGTTTTTTATGGATCCTCTTATGCATTATGTTCGATATCAAGGAAAGGCAATTTTTGCATCAAAAGGAACTCTTTTTTTGAACAAAAAATGGAAATGGTACCTTATCCATTTGTGGCAATATTTTTTCTCTTTTTGGACTCAGCCGCGAAGGATCCATCTAAACCAATTAGCAAACTCTTGCTTCGATTTTATGGGGTACCTTTCAAGTGTACCAAAAAGTCCTTTGTTAGTAAGGAATCAAATGCTGGATAATTGGTTTCTAATAGATACTCGAATGCAAAAATTAGATACCATAGTTCCCGTTACTACCCTCATAGGATACTTATCAAAAGCTCAATTTTGTACTGGATTGGGCCATCCTATTAGTAAACCCATTTGGACAGATTTATCAGATTGGGATATTCTTGATCGATTTGGTCGGATATGTAGAAATCTTTTTCATTATCATAGTGGATCTTCGAAAAAACAGACTTTGTATCGACTAAAGTATATACTTCGACTTTCATGCGCTA
>POEUA007-12|LE-Shi-10-15|Alopecurus aequalis|matK
TTATTGCGATTCTTTCTCAACTACTATTCAAATTGGAATAGTTTTATTACTTCAATGAAATCCATTTTTATTTTTAAAAAAGAAAATAAAAGACTATTTCGATTCCTATATAACTCTTATGTATCAGAATATGAATTTTTCTTGTTGTTTCTTCGTAAACAATCTTCTTGCTTACCATTAGCTTCTTCTGGAACTTTTTTGGAACGAATCCACTTTTCGAGAAAGATGGAACATTTTGGGATAATGTACCCTGGTTTTTTTAGGAAAACCATATGGTTTTTTATGGATCCTCTTATGCATTATGTTCGATATCAAGGAAAGGCAATTTTTGCATCAAAAGGAACTCTTTTTTTGAACAAAAAATGGAAATGGTACCTTATCCATTTGTGGCAATATTTTTTCTCTTTTTGGACTCAGCCGCGAAGGATCCATCTAAACCAATTAGCAAACTCTTGCTTCGATTTTATGGGGTACCTTTCAAGTGTACCAAAAAGTCCTTTGTTAGTAAGGAATCAAATGCTGGATAATTGGTTTCTAATAGATACTCGAATGCAAAAATTAGATACCATAGTTCCCGTTACTACCCTCATAGGATACTTATCAAAAGCTCAATTTTGTACTGGATTGGGCCATCCTATTAGTAAACCCATTTGGACAGATTTATCAGATTGGGATATTCTTGATCGATTTGGTCGGATATGTAGAAATCTTTTTCATTATCATAGTGGATCTTCGAAAAAACAGACTTTGTATCGACTAAAGTATATACTTCGACTTTCATGCGCTA
>POEUA056-12|LE-Che-02-8|Alopecurus aequalis|matK
TTATTGCGATTCTTTCTCAACTACTATTCAAATTGGAATAGTTTTATTACTTCAATGAAATCCATTTTTATTTTTAAAAAAGAAAATAAAAGACTATTTCGATTCCTATATAACTCTTATGTATCAGAATATGAATTTTTCTTGTTGTTTCTTCGTAAACAATCTTCTTGCTTACCATTAGCTTCTTCTGGAACTTTTCTGGAACGAATCCTCTTTTCGAGGAAGATGGAACATTTTGGGATAATGTACCCTGGTTTTTTTAGGAAAACCATATGGTTCTTTATGGATCCTCTTATGCATTATGTTCGATATCAAGGAAAGGCAATTNTTGCATCAAAAGGAACTCTTTTTTTGAACAAGAAATGGAAATGGTACCTTATCCATTTGTGGCAATATTTTTTCTCTTTTTGGACTCAGCCGCGAAGGATCCATCTAAACCAATTAGCAAACTCTTGCTTCGATTTTATGGGGTACCTTTCAAGTGTACCAAAAAGTCCTTTGTTAGTAAGGAATCAAATGCTGGANAATTGGTTTCTAATAGATACTCGAATGCAAAAATTAGATACCATAGTTCCCGNTACTNCCCTCATAGGACACTTATCAAAAGCTCAATTTTGTACTGGATCGGGCCATCCTATTAGTAAACCCATTTGGACAGATTTATCAGATTGGGATATTCTTGATCGATTTGGTCGNATATGTAGAAATCTTTTTCATTATCATAGTGGATCTTCGAAAAAACAGACTTTGTATCGACTAAAGTATATACTTCGACTTTCATGCGCTA
>RUPL027-12|LE-GN-11-60|Alopecurus aequalis|matK
TTATTGCGATTCTTTCTCAACTACTATTCAAATTGGAATAGTTTTATTACTTCAATGAAATCCATTTTTATTTTAAAAAAAGAAAATAAAAGACTATTTCGATTCCTATATAACTCTTATGTATCAGAATATGAATTTTTCTTGTTGTTTCTTCGTAAACAATCTTCTTGCTTACCATTAGCTTCTTCTGGAACTTTTTTGGAACGAATCCACTTTTCGAGAAAGATGGAACATTTTGGGATAATGTACCCTGGTTTTTTTAGGAAAACCATATGGTTTTTTATGGATCCTCTTATGCATTATGTTCGATATCAAGGAAAGGCAATTTTTGCATCAAAAGGAACTCTTTTTTTGAACAAAAAATGGAAATGGTACCTTATCCATTTGTGGCAATATTTTTTCTCTTTTTGGACTCAGCCGCGAAGGATCCATCTAAACCAATTAGCAAACTCTTGCTTCGATTTTATGGGGTACCTTTCAAGTGTACCAAAAAGTCCTTTGTTAGTAAGGAATCAAATGCTGGATAATTGGTTTCTAATAGATACTCGAATGCAAAAATTAGATACCATAGTTCCCGTTACTACCCTCATAGGATACTTATCAAAAGCTCAATTTTGTACTGGATTGGGCCATCCTATTAGTAAACCCATTTGGACAGATTTATCAGATTGGGATATTCTTGATCGATTTGGTCGGATATGTAGAAATCTTTTTCATTATCATAGTGGATCTTCGAAAAAACAGACTTTGTATCGACTAAAGTATATACTTCGACTTTCATGCGCTA
>RUPL020-12|LE-GN-11-67|Alopecurus alpinus|matK
TTATTGCGATTCTTTCTCAACTACTATTCAAATTGGAATAGTTTTATTACTTCAATGAAATCCATTTTTATTTTAAAAAAAGAAAATAAAAGACTATTTCGATTCCTATATAACTCTTATGTATCAGAATATGAATTTTTCTTGTTGTTTCTTCGTAAACAATCTTCTTGCTTACCATTAGCATCTTCTGGAACTTTTTTGGAACGAATCCACTTTTCGAGGAAGATGGAACATTTTGGGATAATGTACCCTGGTTTTTTTAGGAAAACCATATGGTTTTTTATGGATCCTCTTATGCATTATGTTCGATATCAAGGAAAGGCAATTTTTGCATCAAAAGGAACTCTTTTTTTGAACAAAAAATGGAAATGGTACCTTATCCATTTGTGGCAATATTTTTTCTCTTTTTGGACTCAGCCGCGAAGGATCCATCTAAACCAATTAGCAAACTCTTGCTTCGATTTTATGGGGTACCTTTCAAGTGTACCAAAAAGTCCTTTGTTAGTAAGGAATCAAATGCTGGATAATTGGTTTCTAATAGATACTCGAATGCAAAAATTAGATACCATAGTTCCCGTTACTACCCTCATAGGATACTTATCAAAAGCTCAATTTTGTACTGGATTGGGCCATCCTATTAGTAAACCCATTTGGACAGATTTATCAGATTGGGATATTCTTGATCGATTTGGTCGGATATGTAGAAATCTTTTTCATTATCATAGTGGATCTTCGAAAAAACAGACTTTGTATCGACTAAAGTATATACTTCGACTTTCATGCGCTA
>RUPL039-12|LE-GN-11-48|Alopecurus alpinus|matK
TTATTGCGATTCTTTCTCAACTACTATTCAAATTGGAATAGTTTTATTACTTCAATGAAATCCATTTTTATTTTAAAAAAAGAAAATAAAAGACTATTTCGATTCCTATATAACTCTTATGTATCAGAATATGAATTTTTCTTGTTGTTTCTTCGTAAACAATCTTCTTGCTTACCATTAGCATCTTCTGGAACTTTTTTGGAACGAATCCACTTTTCGAGGAAGATGGAACATTTTGGGATAATGTACCCTGGTTTTTTTAGGAAAACCATATGGTTTTTTATGGATCCTCTTATGCATTATGTTCGATATCAAGGAAAGGCAATTTTTGCATCAAAAGGAACTCTTTTTTTGAACAAAAAATGGAAATGGTACCTTATCCATTTGTGGCAATATTTTTTCTCTTTTTGGACTCAGCCGCGAAGGATCCATCTAAACCAATTAGCAAACTCTTGCTTCGATTTTATGGGGTACCTTTCAAGTGTACCAAAAAGTCCTTTGTTAGTAAGGAATCAAATGCTGGATAATTGGTTTCTAATAGATACTCGAATGCAAAAATTAGATACCATAGTTCCCGTTACTACCCTCATAGGATACTTATCAAAAGCTCAATTTTGTACTGGATTGGGCCATCCTATTAGTAAACCCATTTGGACAGATTTATCAGATTGGGATATTCTTGATCGATTTGGTCGGATATGTAGAAATCTTTTTCATTATCATAGTGGATCTTCGAAAAAACAGACTTTGTATCGACTAAAGTATATACTTCGACTTTCATGCGCTA
>RUPL029-12|LE-GN-11-58|Alopecurus alpinus|matK
TTATTGCGATTCTTTCTCAACTACTATTCAAATTGGAATAGTTTTATTACTTCAATGAAATCCATTTTTATTTTAAAAAAAGAAAATAAAAGACTATTTCGATTCCTATATAACTCTTATGTATCAGAATATGAATTTTTCTTGTTGTTTCTTCGTAAACAATCTTCTTGCTTACCATTAGCATCTTCTGGAACTTTTTTGGAACGAATCCACTTTTCGAGGAAGATGGAACATTTTGGGATAATGTACCCTGGTTTTTTTAGGAAAACCATATGGTTTTTTATGGATCCTCTTATGCATTATGTTCGATATCAAGGAAAGGCAATTTTTGCATCAAAAGGAACTCTTTTTTTGAACAAAAAATGGAAATGGTACCTTATCCATTTGTGGCAATATTTTTTCTCTTTTTGGACTCAGCCGCGAAGGATCCATCTAAACCAATTAGCAAACTCTTGCTTCGATTTTATGGGGTACCTTTCAAGTGTACCAAAAAGTCCTTTGTTAGTAAGGAATCAAATGCTGGATAATTGGTTTCTAATAGATACTCGAATGCAAAAATTAGATACCATAGTTCCCGTTACTACCCTCATAGGATACTTATCAAAAGCTCAATTTTGTACTGGATTGGGCCATCCTATTAGTAAACCCATTTGGACAGATTTATCAGATTGGGATATTCTTGATCGATTTGGTCGGATATGTAGAAATCTTTTTCATTATCATAGTGGATCTTCGAAAAAACAGACTTTGTATCGACTAAAGTATATACTTCGACTTTCATGCGCTA
>RUPL028-12|LE-GN-11-59|Alopecurus alpinus|matK
TTATTGCGATTCTTTCTCAACTACTATTCAAATTGGAATAGTTTTATTACTTCAATGAAATCCATTTTTATTTTAAAAAAAGAAAATAAAAGACTATTTCGATTCCTATATAACTCTTATGTATCAGAATATGAATTTTTCTTGTTGTTTCTTCGTAAACAATCTTCTTGCTTACCATTAGCATCTTCTGGAACTTTTTTGGAACGAATCCACTTTTCGAGGAAGATGGAACATTTTGGGATAATGTACCCTGGTTTTTTTAGGAAAACCATATGGTTTTTTATGGATCCTCTTATGCATTATGTTCGATATCAAGGAAAGGCAATTTTTGCATCAAAAGGAACTCTTTTTTTGAACAAAAAATGGAAATGGTACCTTATCCATTTGTGGCAATATTTTTTCTCTTTTTGGACTCAGCCGCGAAGGATCCATCTAAACCAATTAGCAAACTCTTGCTTCGATTTTATGGGGTACCTTTCAAGTGTACCAAAAAGTCCTTTGTTAGTAAGGAATCAAATGCTGGATAATTGGTTTCTAATAGATACTCGAATGCAAAAATTAGATACCATAGTTCCCGTTACTACCCTCATAGGATACTTATCAAAAGCTCAATTTTGTACTGGATTGGGCCATCCTATTAGTAAACCCATTTGGACAGATTTATCAGATTGGGATATTCTTGATCGATTTGGTCGGATATGTAGAAATCTTTTTCATTATCATAGTGGATCTTCGAAAAAACAGACTTTGTATCGACTAAAGTATATACTTCGACTTTCATGCGCTA
>POEUA040-12|LE-LS-87-1|Alopecurus alpinus|matK
TTATTGCGATTCTTTCTCAACTACTATTCAAATTGGAATAGTTTTATTACTTCAATGAAATCCATTTTTATTTTTAAAAAAGAAAATAAAAGACTATTTCGATTCCTATATAACTCTTATGTATCAGAATATGAATTTTTCTTGTTGTTTCTTCGTAAACAATCTTCTTGCTTACCATTAGCATCTTCTGGAACTTTTTTGGAACGAATCCACTTTTCGAGGAAGATGGAACATTTTGGGATAATGTACCCTGGTTTTTTTAGGAAAACCATATGGTTTTTTATGGATCCTCTTATGCATTATGTTCGATATCAAGGAAAGGCAATTTTTGCATCAAAAGGAACTCTTTTTTTGAACAAAAAATGGAAATGGTACCTTATCCATTTGTGGCAATATTTTTTCTCTTTTTGGACTCAGCCGCGAAGGATCCATCTAAACCAATTAGCAAACTCTTGCTTCGATTTTATGGGGTACCTTTCAAGTGTACCAAAAAGTCCTTTGTTAGTAAGGAATCAAATGCTGGATAATTGGTTTCTAATAGATACTCGAATGCAAAAATTAGATACCATAGTTCCCGTTACTACCCTCATAGGATACTTATCAAAAGCTCAATTTTGTACTGGATTGGGCCATCCTATTAGTAAACCCATTTGGACAGATTTATCAGATTGGGATATTCTTGATCGATTTGGTCGGATATGTAGAAATCTTTTTCATTATCATAGTGGATCTTCGAAAAAACAGACTTTGTATCGACTAAAGTATATACTTCGACTTTCATGCGCTA
>RUPL032-12|LE-GN-11-55|Alopecurus alpinus|matK
TTATTGCGATTCTTTCTCAACTACTATTCAAATTGGAATAGTTTTATTACTTCAATGAAATCCATTTTTATTTTAAAAAAAGAAAATAAAAGACTATTTCGATTCCTATATAACTCTTATGTATCAGAATATGAATTTTTCTTGTTGTTTCTTCGTAAACAATCTTCTTGCTTACCATTAGCATCTTCTGGAACTTTTTTGGAACGAATCCACTTTTCGAGGAAGATGGAACATTTTGGGATAATGTACCCTGGTTTTTTTAGGAAAACCATATGGTTTTTTATGGATCCTCTTATGCATTATGTTCGATATCAAGGAAAGGCAATTTTTGCATCAAAAGGAACTCTTTTTTTGAACAAAAAATGGAAATGGTACCTTATCCATTTGTGGCAATATTTTTTCTCTTTTTGGACTCAGCCGCGAAGGATCCATCTAAACCAATTAGCAAACTCTTGCTTCGATTTTATGGGGTACCTTTCAAGTGTACCAAAAAGTCCTTTGTTAGTAAGGAATCAAATGCTGGATAATTGGTTTCTAATAGATACTCGAATGCAAAAATTAGATACCATAGTTCCCGTTACTACCCTCATAGGATACTTATCAAAAGCTCAATTTTGTACTGGATTGGGCCATCCTATTAGTAAACCCATTTGGACAGATTTATCAGATTGGGATATTCTTGATCGATTTGGTCGGATATGTAGAAATCTTTTTCATTATCATAGTGGATCTTCGAAAAAACAGACTTTGTATCGACTAAAGTATATACTTCGACTTTCATGCGCTA
>RUPL017-12|LE-Gnt-479|Alopecurus alpinus|matK
TTATTGCGATTCTTTCTCAACTACTATTCAAATTGGAATAGTTTTATTACTTCAATGAAATCCATTTTTATTTTAAAAAAAGAAAATAAAAGACTATTTCGATTCCTATATAACTCTTATGTATCAGAATATGAATTTTTCTTGTTGTTTCTTCGTAAACAATCTTCTTGCTTACCATTAGCATCTTCTGGAACTTTTTTGGAACGAATCCACTTTTCGAGGAAGATGGAACATTTTGGGATAATGTACCCTGGTTTTTTTAGGAAAACCATATGGTTTTTTATGGATCCTCTTATGCATTATGTTCGATATCAAGGAAAGGCAATTTTTGCATCAAAAGGAACTCTTTTTTTGAACAAAAAATGGAAATGGTACCTTATCCATTTGTGGCAATATTTTTTCTCTTTTTGGACTCAGCCGCGAAGGATCCATCTAAACCAATTAGCAAACTCTTGCTTCGATTTTATGGGGTACCTTTCAAGTGTACCAAAAAGTCCTTTGTTAGTAAGGAATCAAATGCTGGATAATTGGTTTCTAATAGATACTCGAATGCAAAAATTAGATACCATAGTTCCCGTTACTACCCTCATAGGATACTTATCAAAAGCTCAATTTTGTACTGGATTGGGCCATCCTATTAGTAAACCCATTTGGACAGATTTATCAGATTGGGATATTCTTGATCGATTTGGTCGGATATGTAGAAATCTTTTTCATTATCATAGTGGATCTTCGAAAAAACAGACTTTGTATCGACTAAAGTATATACTTCGACTTTCATGCGCTA
>RUPL031-12|LE-GN-11-56|Alopecurus alpinus|matK
TTATTGCGATTCTTTCTCAACTACTATTCAAATTGGAATAGTTTTATTACTTCAATGAAATCCATTTTTATTTTAAAAAAAGAAAATAAAAGACTATTTCGATTCCTATATAACTCTTATGTATCAGAATATGAATTTTTCTTGTTGTTTCTTCGTAAACAATCTTCTTGCTTACCATTAGCATCTTCTGGAACTTTTTTGGAACGAATCCACTTTTCGAGGAAGATGGAACATTTTGGGATAATGTACCCTGGTTTTTTTAGGAAAACCATATGGTTTTTTATGGATCCTCTTATGCATTATGTTCGATATCAAGGAAAGGCAATTTTTGCATCAAAAGGAACTCTTTTTTTGAACAAAAAATGGAAATGGTACCTTATCCATTTGTGGCAATATTTTTTCTCTTTTTGGACTCAGCCGCGAAGGATCCATCTAAACCAATTAGCAAACTCTTGCTTCGATTTTATGGGGTACCTTTCAAGTGTACCAAAAAGTCCTTTGTTAGTAAGGAATCAAATGCTGGATAATTGGTTTCTAATAGATACTCGAATGCAAAAATTAGATACCATAGTTCCCGTTACTACCCTCATAGGATACTTATCAAAAGCTCAATTTTGTACTGGATTGGGCCATCCTATTAGTAAACCCATTTGGACAGATTTATCAGATTGGGATATTCTTGATCGATTTGGTCGGATATGTAGAAATCTTTTTCATTATCATAGTGGATCTTCGAAAAAACAGACTTTGTATCGACTAAAGTATATACTTCGACTTTCATGCGCTA
>RUPL034-12|LE-GN-11-53|Alopecurus alpinus|matK
TTATTGCGATTCTTTCTCAACTACTATTCAAATTGGAATAGTTTTATTACTTCAATGAAATCCATTTTTATTTTAAAAAAAGAAAATAAAAGACTATTTCGATTCCTATATAACTCTTATGTATCAGAATATGAATTTTTCTTGTTGTTTCTTCGTAAACAATCTTCTTGCTTACCATTAGCATCTTCTGGAACTTTTTTGGAACGAATCCACTTTTCGAGGAAGATGGAACATTTTGGGATAATGTACCCTGGTTTTTTTAGGAAAACCATATGGTTTTTTATGGATCCTCTTATGCATTATGTTCGATATCAAGGAAAGGCAATTTTTGCATCAAAAGGAACTCTTTTTTTGAACAAAAAATGGAAATGGTACCTTATCCATTTGTGGCAATATTTTTTCTCTTTTTGGACTCAGCCGCGAAGGATCCATCTAAACCAATTAGCAAACTCTTGCTTCGATTTTATGGGGTACCTTTCAAGTGTACCAAAAAGTCCTTTGTTAGTAAGGAATCAAATGCTGGATAATTGGTTTCTAATAGATACTCGAATGCAAAAATTAGATACCATAGTTCCCGTTACTACCCTCATAGGATACTTATCAAAAGCTCAATTTTGTACTGGATTGGGCCATCCTATTAGTAAACCCATTTGGACAGATTTATCAGATTGGGATATTCTTGATCGATTTGGTCGGATATGTAGAAATCTTTTTCATTATCATAGTGGATCTTCGAAAAAACAGACTTTGTATCGACTAAAGTATATACTTCGACTTTCATGCGCTA
>RUPL033-12|LE-GN-11-54|Alopecurus alpinus|matK
TTATTGCGATTCTTTCTCAACTACTATTCAAATTGGAATAGTTTTATTACTTCAATGAAATCCATTTTTATTTTAAAAAAAGAAAATAAAAGACTATTTCGATTCCTATATAACTCTTATGTATCAGAATATGAATTTTTCTTGTTGTTTCTTCGTAAACAATCTTCTTGCTTACCATTAGCATCTTCTGGAACTTTTTTGGAACGAATCCACTTTTCGAGGAAGATGGAACATTTTGGGATAATGTACCCTGGTTTTTTTAGGAAAACCATATGGTTTTTTATGGATCCTCTTATGCATTATGTTCGATATCAAGGAAAGGCAATTTTTGCATCAAAAGGAACTCTTTTTTTGAACAAAAAATGGAAATGGTACCTTATCCATTTGTGGCAATATTTTTTCTCTTTTTGGACTCAGCCGCGAAGGATCCATCTAAACCAATTAGCAAACTCTTGCTTCGATTTTATGGGGTACCTTTCAAGTGTACCAAAAAGTCCTTTGTTAGTAAGGAATCAAATGCTGGATAATTGGTTTCTAATAGATACTCGAATGCAAAAATTAGATACCATAGTTCCCGTTACTACCCTCATAGGATACTTATCAAAAGCTCAATTTTGTACTGGATTGGGCCATCCTATTAGTAAACCCATTTGGACAGATTTATCAGATTGGGATATTCTTGATCGATTTGGTCGGATATGTAGAAATCTTTTTCATTATCATAGTGGATCTTCGAAAAAACAGACTTTGTATCGACTAAAGTATATACTTCGACTTTCATGCGCTA
>POEUA038-12|LE-Che-02-6|Alopecurus arundinaceus|matK
TTATTGCGATTCTTTCTCAACTACTATTCAAATTGGAATAGTTTTATTACTTCAATGAAATCTATTTTTCTTTTTAAAAAAGAAAATAAAAGACTATTTCGATTCCTATATAACTCTTATGTATCAGAATATGAATTTTTCTTGTTGTTTCTTCGTAGACAATCTTCTTGCTTACCATTAGCATCTTCTGGAACTTTTTTGGAACGAATCCACTTTTCGAGGAAGATGGAACATTTTGGGATAATGTACCCTGGTTTTTTTAGGAAAACCATATGGTTTTTTATGGATCCTCTTATGCATTATGTTCGATATCAAGGAAAGGCTATTTTTGCATCAAAAGGAACTCTTTTTTTGAACAAAAAATGGAAATGGTATCTTATCCATTTGTGGCAATATTTTTTCTCTTTTTGGACTCAGCCGCGAAGGATCCATCTAAACCAATTAGCAAACTCTTGCTTCGATTTTATGGGGTACCTTTCAAGTGTACCAAAAAGTCCTTTGTTAGTAAGGAATCAAATGCTGGAGAATTCGTTTCTAATAGATACTCGAATGCAAAAATTAGATACCATAGTTCCCGTTACTACCCTCATAGGATACTTATCAAAAGCTCAATTTTGTACTGGATTGGGCCATCCTATTAGTAAACCCATTTGGACAGATTTATCAGATTGGGATATTCTTGATCGATTTGGTCGGATATGTAGAAATCTTTTTCATTATCATAGTGGATCTTCGAAAAAACGGACTTTGTATCGACTAAAGTATATACTTCGACTTTCATGCGCTA
>POEUA029-12|LE-Por-97-2|Alopecurus arundinaceus|matK
TTATTGCGATTCTTTCTCAACTACTATTCAAATTGGAATAGTTTTATTACTTCAATGAAATCCATTTTTATTTTAAAAAAAGAAAATAAAAGACTATTTCGATTCCTATATAACTCTTATGTATCAGAATATGAATTTTTCTTGTTGTTTCTTCGTAAACAATCTTCTTGCTTACCATTAGCATCTTCTGGAACTTTTTTGGAACGAATCCACTTTTCGAGGAAGATGGAACATTTTGGGATAATGTACCCTGGTTTTTTTAGGAAAACCATATGGTTTTTTATGGATCCTCTTATGCATTATGTTCGATATCAAGGAAAGGCAATTTTTGCATCAAAAGGAACTCTTTTTTTGAACAAAAAATGGAAATGGTACCTTATCCATTTGTGGCAATATTTTTTCTCTTTTTGGACTCAGCCGCGAAGGATCCATCTAAACCAATTAGCAAACTCTTGCTTCGATTTTATGGGGTACCTTTCAAGTGTACCAAAAAGTCCTTTGTTAGTAAGGAATCAAATGCTGGATAATTGGTTTCTAATAGATACTCGAATGCAAAAATTAGATACCATAGTTCCCGTTACTACCCTCATAGGATACTTATCAAAAGCTCAATTTTGTACTGGATTGGGCCATCCTATTAGTAAACCCATTTGGACAGATTTATCAGATTGGGATATTCTTGATCGATTTGGTCGGATATGTAGAAATCTTTTTCATTATCATAGTGGATCTTCGAAAAAACAGACTTTGTATCGACTAAAGTATATACTTCGACTTTCATGCGCTA
>POEUA030-12|LE-CD-06-1|Alopecurus arundinaceus|matK
TTATTGCGATTCTTTCTCAACTACTATTCAAATTGGAATAGTTTTATTACTTCAATGAAATCTATTTTTCTTTTTAAAAAAGAAAATAAAAGACTATTTCGATTCCTATATAACTCTTATGTATCAGAATATGAATTTTTCTTGTTGTTTCTTCGTAAACAATCTTCTTGCTTACCATTAGCATCTTCTGGAACTTTTTTGGAACGAATCCACTTTTCGAGGAAGATGGAACATTTTGGGATAATGTACCCTGGTTTTTTTAGGAAAACCATATGGTTTTTTATGGATCCTCTTATGCATTATGTTCGATATCAAGGAAAGGCTATTTTTGCATCAAAAGGAACTCTTTTTTTGAACAAAAAATGGAAATGGTATCTTATCCATTTGTGGCAATATTTTTTCTCTTTTTGGACTCAGCCGCGAAGGATCCATCTAAACCAATTAGCAAACTCTTGCTTCGATTTTATGGGGTACCTTTCAAGTGTACCAAAAAGTCCTTTGTTAGTAAGGAATCAAATGCTGGAGAATTCGTTTCTAATAGATACTCGAATGCAAAAATTAGATACCATAGTTCCCGTTACTACCCTCATAGGATACTTATCAAAAGCTCAATTTTGTACTGGATTGGGCCATCCTATTAGTAAACCCATTTGGACAGATTTATCAGATTGGGATATTCTTGATCGATTTGGTCGGATATGTAGAAATCTTTTTCATTATCATAGTGGATCTTCGAAAAAACGGACTTTGTATCGACTAAAGTATATACTTCGACTTTCATGCGCTA
>POEUA034-12|LE-Kim-71-1|Alopecurus arundinaceus|matK
TTATTGCGATTCTTTCTCAACTACTATTCAAATTGGAATAGTTTTATTACTTCAATGAAATCTATTTTTCTTTTTAAAAAAGAAAATAAAAGACTATTTCGATTCCTATATAACTCTTATGTATCAGAATATGAATTTTTCTTGTTGTTTCTTCGTAGACAATCTTCTTGCTTACCATTAGCATCTTCTGGAACTTTTTTGGAACGAATCCACTTTTCGAGGAAGATGGAACATTTTGGGATAATGTACCCTGGTTTTTTTAGGAAAACCATATGGTTTTTTATGGATCCTCTTATGCATTATGTTCGATATCAAGGAAAGGCTATTTTTGCATCAAAAGGAACTCTTTTTTTGAACAAAAAATGGAAATGGTATCTTATCCATTTGTGGCAATATTTTTTCTCTTTTTGGACTCAGCCGCGAAGGATCCATCTAAACCAATTAGCAAACTCTTGCTTCGATTTTATGGGGTACCTTTCAAGTGTACCAAAAAGTCCTTTGTTAGTAAGGAATCAAATGCTGGAGAATTCGTTTCTAATAGATACTCGAATGCAAAAATTAGATACCATAGTTCCCGTTACTACCCTCATAGGATACTTATCAAAAGCTCAATTTTGTACTGGATTGGGCCATCCTATTAGTAAACCCATTTGGACAGATTTATCAGATTGGGATATTCTTGATCGATTTGGTCGGATATGTAGAAATCTTTTTCATTATCATAGTGGATCTTCGAAAAAACGGACTTTGTATCGACTAAAGTATATACTTCGACTTTCATGCGCTA
>POEUA035-12|LE-Bar-72-2|Alopecurus arundinaceus|matK
TTATTGCGATTCTTTCTCAACTACTATTCAAATTGGAATAGTTTTATTACTTCAATGAAATCTATTTTTCTTTTTAAAAAAGAAAATAAAAGACTATTTCGATTCCTATATAACTCTTATGTATCAGAATATGAATTTTTCTTGTTGTTTCTTCGTAAACAATCTTCTTGCTTACCATTAGCATCTTCTGGAACTTTTTTGGAACGAATCCACTTTTCGAGGAAGATGGAACATTTTGGGATAATGTACCCTGGTTTTTTTAGGAAAACCATATGGTTTTTTATGGATCCTCTTATGCATTATGTTCGATATCAAGGAAAGGCTATTTTTGCATCAAAAGGAACTCTTTTTTTGAACAAAAAATGGAAATGGTATCTTATCCATTTGTGGCAATATTTTTTCTCTTTTTGGACTCAGCCGCGAAGGATCCATCTAAACCAATTAGCAAACTCTTGCTTCGATTTTATGGGGTACCTTTCAAGTGTACCAAAAAGTCCTTTGTTAGTAAGGAATCAAATGCTGGAGAATTCGTTTCTAATAGATACTCGAATGCAAAAATTAGATACCATAGTTCCCGTTACTACCCTCATAGGATACTTATCAAAAGCTCAATTTTGTACTGGATTGGGCCATCCTATTAGTAAACCCATTTGGACAGATTTATCAGATTGGGATATTCTTGATCGATTTGGTCGGATATGTAGAAATCTTTTTCATTATCATAGTGGATCTTCGAAAAAACGGACTTTGTATCGACTAAAGTATATACTTCGACTTTCATGCGCTA
>POEUA036-12|LE-Che-98-1|Alopecurus arundinaceus|matK
TTATTGCGATTCTTTCTCAACTACTATTCAAATTGGAATAGTTTTATTACTTCAATGAAATCTATTTTTCTTTTTAAAAAAGAAAATAAAAGACTATTTCGATTCCTATATAACTCTTATGTATCAGAATATGAATTTTTCTTGTTGTTTCTTCGTAAACAATCTTCTTGCTTACCATTAGCATCTTCTGGAACTTTTTTGGAACGAATCCACTTTTCGAGGAAGATGGAACATTTTGGGATAATGTACCCTGGTTTTTTTAGGAAAACCATATGGTTTTTTATGGATCCTCTTATGCATTATGTTCGATATCAAGGAAAGGCTATTTTTGCATCAAAAGGAACTCTTTTTTTGAACAAAAAATGGAAATGGTATCTTATCCATTTGTGGCAATATTTTTTCTCTTTTTGGACTCAGCCGCGAAGGATCCATCTAAACCAATTAGCAAACTCTTGCTTCGATTTTATGGGGTACCTTTCAAGTGTACCAAAAAGTCCTTTGTTAGTAAGGAATCAAATGCTGGAGAATTCGTTTCTAATAGATACTCGAATGCAAAAATTAGATACCATAGTTCCCGTTACTACCCTCATAGGATACTTATCAAAAGCTCAATTTTGTACTGGATTGGGCCATCCTATTAGTAAACCCATTTGGACAGATTTATCAGATTGGGATATTCTTGATCGATTTGGTCGGATATGTAGAAATCTTTTTCATTATCATAGTGGATCTTCGAAAAAACGGACTTTGTATCGACTAAAGTATATACTTCGACTTTCATGCGCTA
>RUPL012-12|IRKU-Che-97-1|Alopecurus arundinaceus|matK
TTATTGCGATTCTTTCTCAACTACTATTCAAATTGGAATAGTTTTATTACTTCAATGAAATCTATTTTTCTTTTTAAAAAAGAAAATAAAAGACTATTTCGATTCCTATATAACTCTTATGTATCAGAATATGAATTTTTCTTGTTGTTTCTTCGTAGACAATCTTCTTGCTTACCATTAGCATCTTCTGGAACTTTTTTGGAACGAATCCACTTTTCGAGGAAGATGGAACATTTTGGGATAATGTACCCTGGTTTTTTTAGGAAAACCATATGGTTTTTTATGGATCCTCTTATGCATTATGTTCGATATCAAGGAAAGGCTATTTTTGCATCAAAAGGAACTCTTTTTTTGAACAAAAAATGGAAATGGTATCTTATCCATTTGTGGCAATATTTTTTCTCTTTTTGGACTCAGCCGCGAAGGATCCATCTAAACCAATTAGCAAACTCTTGCTTCGATTTTATGGGGTACCTTTCAAGTGTACCAAAAAGTCCTTTGTTAGTAAGGAATCAAATGCTGGAGAATTCGTTTCTAATAGATACTCGAATGCAAAAATTAGATACCATAGTTCCCGTTACTACCCTCATAGGATACTTATCAAAAGCTCAATTTTGTACTGGATTGGGCCATCCTATTAGTAAACCCATTTGGACAGATTTATCAGATTGGGATATTCTTGATCGATTTGGTCGGATATGTAGAAATCTTTTTCATTATCATAGTGGATCTTCGAAAAAACGGACTTTGTATCGACTAAAGTATATACTTCGACTTTCATGCGCTA
>POEUA037-12|LE-Che-02-5|Alopecurus arundinaceus|matK
TTATTGCGATTCTTTCTCAACTACTATTCAAATTGGAATAGTTTTATTACTTCAATGAAATCTATTTTTCTTTTTAAAAAAGAAAATAAAAGACTATTTCGATTCCTATATAACTCTTATGTATCAGAATATGAATTTTTCTTGTTGTTTCTTCGTAGACAATCTTCTTGCTTACCATTAGCATCTTCTGGAACTTTTTTGGAACGAATCCACTTTTCGAGGAAGATGGAACATTTTGGGATAATGTACCCTGGTTTTTTTAGGAAAACCATATGGTTTTTTATGGATCCTCTTATGCATTATGTTCGATATCAAGGAAAGGCTATTTTTGCATCAAAAGGAACTCTTTTTTTGAACAAAAAATGGAAATGGTATCTTATCCATTTGTGGCAATATTTTTTCTCTTTTTGGACTCAGCCGCGAAGGATCCATCTAAACCAATTAGCAAACTCTTGCTTCGATTTTATGGGGTACCTTTCAAGTGTACCAAAAAGTCCTTTGTTAGTAAGGAATCAAATGCTGGAGAATTCGTTTCTAATAGATACTCGAATGCAAAAATTAGATACCATAGTTCCCGTTACTACCCTCATAGGATACTTATCAAAAGCTCAATTTTGTACTGGATTGGGCCATCCTATTAGTAAACCCATTTGGACAGATTTATCAGATTGGGATATTCTTGATCGATTTGGTCGGATATGTAGAAATCTTTTTCATTATCATAGTGGATCTTCGAAAAAACGGACTTTGTATCGACTAAAGTATATACTTCGACTTTCATGCGCTA
>POEUA033-12|LE-Tsy-03-5|Alopecurus brachystachyus|matK
TTATTGCGATTCTTTCTCAACTACTATTCAAATTGGAATAGTTTTATTACTTCAATGAAATCCATTTTTATTTTAAAAAAAGAAAATAAAAGACTATTTCGATTCCTATATAACTCTTATGTATCAGAATATGAATTTTTCTTGTTGTTTCTTCGTAAACAATCTTCTTGCTTACCATTAGCATCTTCTGGAACTTTTTTGGAACGAATCCACTTTTCGAGGAAGATGGAACATTTTGGGATAATGTACCCTGGTTTTTTTAGGAAAACCATATGGTTTTTTATGGATCCTCTTATGCATTATGTTCGATATCAAGGAAAGGCAATTTTTGCATCAAAAGGAACTCTTTTTTTGAACAAAAAATGGAAATGGTACCTTATCCATTTGTGGCAATATTTTTTCTCTTTTTGGACTCAGCCGCGAAGGATCCATCTAAACCAATTAGCAAACTCTTGCTTCGATTTTATGGGGTACCTTTCAAGTGTACCAAAAAGTCCTTTGTTAGTAAGGAATCAAATGCTGGATAATTGGTTTCTAATAGATACTCGAATGCAAAAATTAGATACCATAGTTCCCGTTACTACCCTCATAGGATACTTATCAAAAGCTCAATTTTGTACTGGATTGGGCCATCCTATTAGTAAACCCATTTGGACAGATTTATCAGATTGGGATATTCTTGATCGATTTGGTCGGATATGTAGAAATCTTTTTCATTATCATAGTGGATCTTCGAAAAAAGAGACTTTGTATCGACTAAAGTATATACTTCGACTTTCATGCGCTA
>RUPL013-12|IRKU-Psh-96-1|Alopecurus brachystachyus|matK
TTATTGCGATTCTTTCTCAACTACTATTCAAATTGGAATAGTTTTATTACTTCAATGAAATCCATTTTTATTTTAAAAAAAGAAAATAAAAGACTATTTCGATTCCTATATAACTCTTATGTATCAGAATATGAATTTTTCTTGTTGTTTCTTCGTAAACAATCTTCTTGCTTACCATTAGCATCTTCTGGAACTTTTTTGGAACGAATCCACTTTTCGAGGAAGATGGAACATTTTGGGATAATGTACCCTGGTTTTTTTAGGAAAACCATATGGTTTTTTATGGATCCTCTTATGCATTATGTTCGATATCAAGGAAAGGCAATTTTTGCATCAAAAGGAACTCTTTTTTTGAACAAAAAATGGAAATGGTACCTTATCCATTTGTGGCAATATTTTTTCTCTTTTTGGACTCAGCCGCGAAGGATCCATCTAAACCAATTAGCAAACTCTTGCTTCGATTTTATGGGGTACCTTTCAAGTGTACCAAAAAGTCCTTTGTTAGTAAGGAATCAAATGCTGGATAATTGGTTTCTAATAGATACTCGAATGCAAAAATTAGATACCATAGTTCCCGTTACTACCCTCATAGGATACTTATCAAAAGCTCAATTTTGTACTGGATTGGGCCATCCTATTAGTAAACCCATTTGGACAGATTTATCAGATTGGGATATTCTTGATCGATTTGGTCGGATATGTAGAAATCTTTTTCATTATCATAGTGGATCTTCGAAAAAACAGACTTTGTATCGACTAAAGTATATACTTCGACTTTCATGCGCTA
>POEUA031-12|LE-Ne-61-1|Alopecurus brachystachyus|matK
TTATTGCGATTCTTTCTCAACTACTATTCAAATTGGAATAGTTTTATTACTTCAATGAAATCTATTTTTCTTTTTAAAAAAGAAAATAAAAGACTATTTCGATTCCTATATAACTCTTATGTATCAGAATATGAATTTTTCTTGTTGTTTCTTCGTAAACAATCTTCTTGCTTACCATTAGCATCTTCTGGAACTTTTTTGGAACGAATCCACTTTTCGAGGAAGATGGAACATTTTGGGATAATGTACCCTGGTTTTTTTAGGAAAACCATATGGTTTTTTATGGATCCTCTTATGCATTATGTTCGATATCAAGGAAAGGCTATTTTTGCATCAAAAGGAACTCTTTTTTTGAACAAAAAATGGAAATGGTATCTTATCCATTTGTGGCAATATTTTTTCTCTTTTTGGACTCAGCCGCGAAGGATCCATCTAAACCAATTAGCAAACTCTTGCTTCGATTTTATGGGGTACCTTTCAAGTGTACCAAAAAGTCCTTTGTTAGTAAGGAATCAAATGCTGGAGAATTCGTTTCTAATAGATACTCGAATGCAAAAATTAGATACCATAGTTCCCGTTACTACCCTCATAGGATACTTATCAAAAGCTCAATTTTGTACTGGATTGGGCCATCCTATTAGTAAACCCATTTGGACAGATTTATCAGATTGGGATATTCTTGATCGATTTGGTCGGATATGTAGAAATCTTTTTCATTATCATAGTGGATCTTCGAAAAAACGGACTTTGTATCGACTAAAGTATATACTTCGACTTTCATGC----
>POEUA094-12|LE-Resh-07-10|Alopecurus brachystylus|matK
TTATTGCGATTCTTTCTCAACTACTATTCAAATTGGAATAGTTTTATTACTTCAATGAAATCCATTTTTTTTTTTAAAAAAGAAAATAAAAGACTATTTCGATTCCTATATAACTCTTATGTATCAGAATATGAATTTTTCTTGTTGTTTCTTCGTAAACAATCTTCTTGCTTACCATTAGCATCTTCTGGAACTTTTTTGGAACGAATCCACTTTTCGAGGAAGATGGAACATTTTGGGATAATGTACCCTGGTTTTTTTAGGAAAACCATATGGTTTTTTATGGATCCTCTTATGCATTATGTTCGATATCAAGGAAAGGCTATTTTTGCATCAAAAGGAACTCTTTTTTTGAACAAAAAATGGAAATGGTACCTTATCCATTTGTGGCAATATTTTTTCTCTTTTTGGACTCAGCCGCGAAGGATCCATCTAAACCAATTAGCAAACTCTTGCTTCGATTTTATGGGGTACCTTTCAAGTGTACCAAAAAGTCCTTTGTTAGTAAGGAATCAAATGCTGGATAATTGGTTTCTAATAGATACTCGAATGCAAAAATTAGATACCATAGTTCCCGTTACTACCCTCATAGGATACTTATCAAAAGCTCAATTTTGTACTGGATTGGGCCATCCTATTAGTAAACCCATTTGGACAGATTTATCAGATTGGGATATTCTTGATCGATTTGGTCGGATATGTAGAAATCTTTTTCATTATCATAGTGGATCTTCGAAAAAACAGACTTTGTATCGACTAAAGTATATACTTCGACTTTCATGCGCTA
>POEUA095-12|LE-Resh-07-11|Alopecurus brachystylus|matK
TTATTGCGATTCTTTCTCAACTACTATTCAAATTGGAATAGTTTTATTACTTCAATGAAATCCATTTTTTTTTTTAAAAAAGAAAATAAAAGACTATTTCGATTCCTATATAACTCTTATGTATCAGAATATGAATTTTTCTTGTTGTTTCTTCGTAAACAATCTTCTTGCTTACCATTAGCATCTTCTGGAACTTTTTTGGAACGAATCCACTTTTCGAGGAAGATGGAACATTTTGGGATAATGTACCCTGGTTTTTTTAGGAAAACCATATGGTTTTTTATGGATCCTCTTATGCATTATGTTCGATATCAAGGAAAGGCTATTTTTGCATCAAAAGGAACTCTTTTTTTGAACAAAAAATGGAAATGGTACCTTATCCATTTGTGGCAATATTTTTTCTCTTTTTGGACTCAGCCGCGAAGGATCCATCTAAACCAATTAGCAAACTCTTGCTTCGATTTTATGGGGTACCTTTCAAGTGTACCAAAAAGTCCTTTGTTAGTAAGGAATCAAATGCTGGATAATTGGTTTCTAATAGATACTCGAATGCAAAAATTAGATACCATAGTTCCCGTTACTACCCTCATAGGATACTTATCAAAAGCTCAATTTTGTACTGGATTGGGCCATCCTATTAGTAAACCCATTTGGACAGATTTATCAGATTGGGATATTCTTGATCGATTTGGTCGGATATGTAGAAATCTTTTTCATTATCATAGTGGATCTTCGAAAAAACAGACTTTGTATCGACTAAAGTATATACTTCGACTTTCATGCGCTA
>POEUA005-12|LE-Shi-10-14|Alopecurus glacialis|matK
TTATTGCGATTCTTTCTCAACTACTATTCAAATTGGAATAGTTTTATTACTTCAATGAAATCTATTTTTCTTTTTAAAAAAGAAAATAAAAGACTATTTCGATTCCTATATAACTCTTATGTATCAGAATATGAATTTTTCTTGTTGTTTCTTCGTAAACAATCTTCTTGCTTACCATTAGCATCTTCTGGAACTTTTTTGGAACGAATCCACTTTTCGAGGAAGATGGAACATTTTGGGATAATGTACCCTGGTTTTTTTAGGAAAACCATATGGTTTTTTATGGATCCTCTTATGCATTATGTTCGATATCAAGGAAAGGCTATTTTTGCATCAAAAGGAACTCTTTTTTTGAACAAAAAATGGAAATGGTATCTTATCCATTTGTGGCAATATTTTTTCTCTTTTTGGACTCAGCCGCGAAGGATCCATCTAAACCAATTAGCAAACTCTTGCTTCGATTTTATGGGGTACCTTTCAAGTGTACCAAAAAGTCCTTTGTTAGTAAGGAATCAAATGCTGGAGAATTCGTTTCTAATAGATACTCGAATGCAAAAATTAGATACCATAGTTCCCGTTACTACCCTCATAGGATACTTATCAAAAGCTCAATTTTGTACTGGATTGGGCCATCCTATTAGTAAACCCATTTGGACAGATTTATCAGATTGGGATATTCTTGCTCGATTTGGTCGGATATGTAGAAATCTTTTTCATTATCATAGTGGATCTTCAAAAAAACGGACTTTG-------------------------------------
>POEUA058-12|LE-GU-11-73|Alopecurus laguroides|matK
TTATTGCGATTCTTTCTTAACTACTATTCAAATTGGAATAGTTTTATTACTTCAATGAAATCTATTTTTCTTTTTAAAAAAGAAAATAAAAGACTATTTCGATTCCTATATAACTCTTATGTATCAGAATATGAATTTTTCTTGTTGTTTCTTCGTAAACAATCTTCTTGCTTACCATTAGCATCTTCTGGAACTTTTTTGGAACGAATCCACTTTTCGAGGAAGATGGAACATTTTGGGATAATGTACCCTGGTTTTTTTAGGAAAACCATATGGTTTTTTATGGATCCTCTTATGCATTATGTTCGATATCAAGGAAAGGCTATTTTTGCATCAAAAGGAACTCTTTTTTTGAACAAAAAATGGAAATGGTATCTTATCCATTTGTGGCAATATTTTTTCTCTTTTTGGACTCAGCCGCGAAGGATCCATCTAAACCAATTAGCAAACTCTTGCTTCGATTTTATGGGGTACCTTTCAAGTGTACCAAAAAGTCCTTTGTTAGTAAGGAATCAAATGCTGGAGAATTCGTTTCTAATAGATACTCGAATGCAAAAATTAGATACCATAGTTCCCGTTACTACCCTCATAGGATACTTATCAAAAGCTCAATTTTGTACTGGATTGGGCCATCCTATTAGTAAACCCATTTGGACAGATTTATCAGATTGGGATATTCTTGATCGATTTGGTCGGATATGTAGAAATCTTTTTCATTATCATAGTGGATCTTCGAAAAAACGGACTTTGTATCGACTAAAGTATATACTTCGACTTTCATGCGCTA
>POEUA017-12|LE-Shi-07-6|Alopecurus myosuroides|matK
TTAGTGCGATTCTTTCTCAACTACTATTCAAATTGGAATAGTTTTATTACTTCAATGAAATCCATTTTTGTTTTAAAAAAAGAAAATAAAAGACTATTTCGATTCCTATATAACTCTTATGTATCAGAATATGAATTTTTCTTGTTGTTTCTTCGTAAACAATCTTCTTGCTTACCATTAGCATCTTCTGGAACTTTTTTGGAACGAATCCACTTTTCGAGGAAGATGGAACATTTTGGGATAATGTACCCTGGTTTTTTTAGGAAAACCATATGGTTTTTTATGGATCCTCTTATGCATTATGTTCGATATCAAGGAAAGGCTATTTTAGCATCAAAAGGAAATCCTTTTTTGAACAAAAAATGGAAATGGTACCTTATCCATTTGTGGCAATATTTTTTATCTTTTTGGACTCAGCCGCGAAGGATCCATCTAAACCAATTAGCAAACTCTTGCTTCGATTTTATGGGGTACCTTTCAAGTGTACCAAAAAGTCCTTTGTTAGTAAGGAATCAAATGCTGGAGAATTCGTTTCTAATAGATACTCGAATGCAAAAATTAGATACCATAGTTCCCGTTACTACCCTCATAGGATACTTATCAAAAGCTCAATTTTGTACTGGATCGGGCCATCCTATTAGTAAACCCATTTGGACAGATTTATCAGATTGGGATATTCTTGATCGATTTGGTCGGATATGTAGAAATCTTTTTCATTATCATAGTGGATCTTCGAAAAAACGGACTTTGTATCGACTAAAGTATATACTTCGACTTTCATGCGCTA
>POEUA014-12|LE-Shi-02-2|Alopecurus myosuroides|matK
---------------------------------------AGTTTTATTACTTCAATGAAATCCATTTTTGTTTTAAAAAAAGAAAATAAAAGACTATTTCGATTCCTATATAACTCTTATGTATCAGAATATGAATTTTTCTTGTTGTTTCTTCGTAAACAATCTTCTTGCTTACCATTAGCATCTTCTGGAACTTTTTTGGAACGAATCCACTTTTCGAGGAAGATGGAACATTTTGGGATAATGTACCCTGGTTTTTTTAGGAAAACCATATGGTTTTTTATGGATCCTCTTATGCATTATGTTCGATATCAAGGAAAGGCTATTTTAGCATCAAAAGGAAATCCTTTTTTGAACAAAAAATGGAAATGGTACCTTATCCATTTGTGGCAATATTTTTTATCTTTTTGGACTCAGCCGCGAAGGATCCATCTAAACCAATTAGCAAACTCTTGCTTCGATTTTATGGGGTACCTTTCAAGTGTACCAAAAAGTCCTTTGTTAGTAAGGAATCAAATGCTGGAGAATTCGTTTCTAATAGATACTCGAATGCAAAAATTAGATACCATAGTTCCCGTTACTACCCTCATAGGATACTTATCAAAAGCTCAATTTTGTACTGGATCGGGCCATCCTATTAGTAAACCCATTTGGACAGATTTATCAGATTGGGATATTCTTGATCGATTTGGTCGGATATGTAGAAATCTTTTTCATTATCATAGTGGATCTTCGAAAAAACGGACTTTGTATCGACTAAAGTATATACTTCGACTTTCATGCGCTA
>RUPL037-12|LE-GN-11-50|Alopecurus pratensis|matK
TTATTGCGATTCTTTCTCAACTACTATTCAAATTGGAATAGTTTTATTACTTCAATGAAATCTATTTTTCTTTTTAAAAAAGAAAATAAAAGACTATTTCGATTCCTATATAACTCTTATGTATCAGAATATGAATTTTTCTTGTTGTTTCTTCGTAAACAATCTTCTTGCTTACCATTAGCATCTTCTGGAACTTTTTTGGAACGAATCCACTTTTCGAGGAAGATGGAACATTTTGGGATAATGTACCCTGGTTTTTTTAGGAAAACCATATGGTTTTTTATGGATCCTCTTATGCATTATGTTCGATATCAAGGAAAGGCTATTTTTGCATCAAAAGGAACTCTTTTTTTGAACAAAAAATGGAAATGGTATCTTATCCATTTGTGGCAATATTTTTTCTCTTTTTGGACTCAGCCGCGAAGGATCCATCTAAACCAATTAGCAAACTCTTGCTTCGATTTTATGGGGTACCTTTCAAGTGTACCAAAAAGTCCTTTGTTAGTAAGGAATCAAATGCTGGAGAATTCGTTTCTAATAGATACTCGAATGCAAAAATTAGATACCATAGTTCCCGTTACTACCCTCATAGGATACTTATCAAAAGCTCAATTTTGTACTGGATTGGGCCATCCTATTAGTAAACCCATTTGGACAGATTTATCAGATTGGGATATTCTTGATCGATTTGGTCGGATATGTAGAAATCTTTTTCATTATCATAGTGGATCTTCGAAAAAACGGACTTTGTATCGACTAAAGTATATACTTCGACTTTCATGC----
>RUPL024-12|LE-GN-11-63|Alopecurus pratensis|matK
TTATTGCGATTCTTTCTCAACTACTATTCAAATTGGAATAGTTTTATTACTTCAATGAAATCTATTTTTCTTTTTAAAAAAGAAAATAAAAGACTATTTCGATTCCTATATAACTCTTATGTATCAGAATATGAATTTTTCTTGTTGTTTCTTCGTAGACAATCTTCTTGCTTACCATTAGCATCTTCTGGAACTTTTTTGGAACGAATCCACTTTTCGAGGAAGATGGAACATTTTGGGATAATGTACCCTGGTTTTTTTAGGAAAACCATATGGTTTTTTATGGATCCTCTTATGCATTATGTTCGATATCAAGGAAAGGCTATTTTTGCATCAAAAGGAACTCTTTTTTTGAACAAAAAATGGAAATGGTATCTTATCCATTTGTGGCAATATTTTTTCTCTTTTTGGACTCAGCCGCGAAGGATCCATCTAAACCAATTAGCAAACTCTTGCTTCGATTTTATGGGGTACCTTTCAAGTGTACCAAAAAGTCCTTTGTTAGTAAGGAATCAAATGCTGGAGAATTCGTTTCTAATAGATACTCGAATGCAAAAATTAGATACCATAGTTCCCGTTACTACCCTCATAGGATACTTATCAAAAGCTAAATTTTGTACTGGATTGGGCCATCCTATTAGTAAACCCATTTGGACAGATTTATCAGATTGGGATATTCTTGATCGATTTGGTCGGATATGTAGAAATCTTTTTCATTATCATAGTGGATCTTCGAAAAAACGGACTTTGTATCGACTAAAGTATATACTTCGACTTTCATGCGCTA
>POEUA049-12|LE-Pr-02-7|Alopecurus pratensis|matK
TTATTGCGATTCTTTCTCAACTACTATTCAAATTGGAATAGTTTTATTACTTCAATGAAATCTATTTTTCTTTTTAAAAAAGAAAATAAAAGACTATTTCGATTCCTATATAACTCTTATGTATCAGAATATGAATTTTTCTTGTTGTTTCTTCGTAAACAATCTTCTTGCTTACCATTAGCATCTTCTGGAACTTTTTTGGAACGAATCCACTTTTCGAGGAAGATGGAACATTTTGGGATAATGTACCCTGGTTTTTTTAGGAAAACCATATGGTTTTTTATGGATCCTCTTATGCATTATGTTCGATATCAAGGAAAGGCTATTTTTGCATCAAAAGGAACTCTTTTTTTGAACAAAAAATGGAAATGGTATCTTATCCATTTGTGGCAATATTTTTTCTCTTTTTGGACTCAGCCGCGAAGGATCCATCTAAACCAATTAGCAAACTCTTGCTTCGATTTTATGGGGTACCTTTCAAGTGTACCAAAAAGTCCTTTGTTAGTAAGGAATCAAATGCTGGAGAATTCGTTTCTAATAGATACTCGAATGCAAAAATTAGATACCATAGTTCCCGTTACTACCCTCATAGGATACTTATCAAAAGCTCAATTTTGTACTGGATTGGGCCATCCTATTAGTAAACCCATTTGGACAGATTTATCAGATTGGGATATTCTTGATCGATTTGGTCGGATATGTAGAAATCTTTTTCATTATCATAGTGGATCTTCGAAAAAACGGACTTTGTATCGACTAAAGTATATACTTCGACTTTCATGCGCTA
>POEUA051-12|LE-Che-95-3|Alopecurus pratensis|matK
TTATTGCGATTCTTTCTCAACTACTATTCAAATTGGAATAGTTTTATTACTTCAATGAAATCTATTTTTCTTTTTAAAAAAGAAAATAAAAGACTATTTCGATTCCTATATAACTCTTATGTATCAGAATATGAATTTTTCTTGTTGTTTCTTCGTAAACAATCTTCTTGCTTACCATTAGCATCTTCTGGAACTTTTTTGGAACGAATCCACTTTTCGAGGAAGATGGAACATTTTGGGATAATGTACCCTGGTTTTTTTAGGAAAACCATATGGTTTTTTATGGATCCTCTTATGCATTATGTTCGATATCAAGGAAAGGCTATTTTTGCATCAAAAGGAACTCTTTTTTTGAACAAAAAATGGAAATGGTATCTTATCCATTTGTGGCAATATTTTTTCTCTTTTTGGACTCAGCCGCGAAGGATCCATCTAAACCAATTAGCAAACTCTTGCTTCGATTTTATGGGGTACCTTTCAAGTGTACCAAAAAGTCCTTTGTTAGTAAGGAATCAAATGCTGGAGAATTCGTTTCTAATAGATACTCGAATGCAAAAATTAGATACCATAGTTCCCGTTACTACCCTCATAGGATACTTATCAAAAGCTCAATTTTGTACTGGATTGGGCCATCCTATTAGTAAACCCATTTGGACAGATTTATCAGATTGGGATATTCTTGATCGATTTGGTCGGATATGTAGAAATCTTTTTCATTATCATAGTGGATCTTCGAAAAAACGGACTTTGTATCGACTAAAGTATATACTTCGACTTTCATGCGCTA
>POEUA052-12|LE-ZC-98-5|Alopecurus pratensis|matK
TTATTGCGATTCTTTCTCAACTACTATTCAAATTGGAATAGTTTTATTACTTCAATGAAATCTATTTTTCTTTTTAAAAAAGAAAATAAAAGACTATTTCGATTCCTATATAACTCTTATGTATCAGAATATGAATTTTTCTTGTTGTTTCTTCGTAAACAATCTTCTTGCTTACCATTAGCATCTTCTGGAACTTTTTTGGAACGAATCCACTTTTCGAGGAAGATGGAACATTTTGGGATAATGTACCCTGGTTTTTTTAGGAAAACCATATGGTTTTTTATGGATCCTCTTATGCATTATGTTCGATATCAAGGAAAGGCTATTTTTGCATCAAAAGGAACTCTTTTTTTGAACAAAAAATGGAAATGGTATCTTATCCATTTGTGGCAATATTTTTTCTCTTTTTGGACTCAGCCGCGAAGGATCCATCTAAACCAATTAGCAAACTCTTGCTTCGATTTTATGGGGTACCTTTCAAGTGTACCAAAAAGTCCTTTGTTAGTAAGGAATCAAATGCTGGAGAATTCGTTTCTAATAGATACTCGAATGCAAAAATTAGATACCATAGTTCCCGTTACTACCCTCATAGGATACTTATCAAAAGCTCAATTTTGTACTGGATTGGGCCATCCTATTAGTAAACCCATTTGGACAGATTTATCAGATTGGGATATTCTTGATCGATTTGGTCGGATATGTAGAAATCTTTTTCATTATCATAGTGGATCTTCGAAAAAACGGACTTTGTATCGACTAAAGTATATACTTCGACTTTCATGCGCTA
>POEUA053-12|LE-Che-97-3|Alopecurus pratensis|matK
TTATTGCGATTCTTTCTCAACTACTATTCAAATTGGAATAGTTTTATTACTTCAATGAAATCTATTTTTCTTTTTAAAAAAGAAAATAAAAGACTATTTCGATTCCTATATAACTCTTATGTATCAGAATATGAATTTTTCTTGTTGTTTCTTCGTAAACAATCTTCTTGCTTACCATTAGCATCTTCTGGAACTTTTTTGGAACGAATCCACTTTTCGAGGAAGATGGAACATTTTGGGATAATGTACCCTGGTTTTTTTAGGAAAACCATATGGTTTTTTATGGATCCTCTTATGCATTATGTTCGATATCAAGGAAAGGCTATTTTTGCATCAAAAGGAACTCTTTTTTTGAACAAAAAATGGAAATGGTATCTTATCCATTTGTGGCAATATTTTTTCTCTTTTTGGACTCAGCCGCGAAGGATCCATCTAAACCAATTAGCAAACTCTTGCTTCGATTTTATGGGGTACCTTTCAAGTGTACCAAAAAGTCCTTTGTTAGTAAGGAATCAAATGCTGGAGAATTCGTTTCTAATAGATACTCGAATGCAAAAATTAGATACCATAGTTCCCGTTACTACCCTCATAGGATACTTATCAAAAGCTCAATTTTGTACTGGATTGGGCCATCCTATTAGTAAACCCATTTGGACAGATTTATCAGATTGGGATATTCTTGATCGATTTGGTCGGATATGTAGAAATCTTTTTCATTATCATAGTGGATCTTCGAAAAAACGGACTTTGTATCGACTAAAGTATATACTTCGACTTTCATGCGCTA
>RUPL010-12|IRKU-Le-03-1|Alopecurus pratensis|matK
TTATTGCGATTCTTTCTCAACTACTATTCAAATTGGAATAGTTTTATTACTTCAATGAAATCTATTTTTCTTTTTAAAAAAGAAAATAAAAGACTATTTCGATTCCTATATAACTCTTATGTATCAGAATATGAATTTTTCTTGTTGTTTCTTCGTAAACAATCTTCTTGCTTACCATTAGCATCTTCTGGAACTTTTTTGGAACGAATCCACTTTTCGAGGAAGATGGAACATTTTGGGATAATGTACCCTGGTTTTTTTAGGAAAACCATATGGTTTTTTATGGATCCTCTTATGCATTATGTTCGATATCAAGGAAAGGCTATTTTTGCATCAAAAGGAACTCTTTTTTTGAACAAAAAATGGAAATGGTATCTTATCCATTTGTGGCAATATTTTTTCTCTTTTTGGACTCAGCCGCGAAGGATCCATCTAAACCAATTAGCAAACTCTTGCTTCGATTTTATGGGGTACCTTTCAAGTGTACCAAAAAGTCCTTTGTTAGTAAGGAATCAAATGCTGGAGAATTCGTTTCTAATAGATACTCGAATGCAAAAATTAGATACCATAGTTCCCGTTACTACCCTCATAGGATACTTATCAAAAGCTCAATTTTGTACTGGATTGGGCCATCCTATTAGTAAACCCATTTGGACAGATTTATCAGATTGGGATATTCTTGATCGATTTGGTCGGATATGTAGAAATCTTTTTCATTATCATAGTGGATCTTCGAAAAAACGGACTTTGTATCGACTAAAGTATATACTTCGACTTTCATGCGCTA
>RUPL011-12|IRKU-Che-99-1|Alopecurus pratensis|matK
------CGATTCTTTCTCAACTACTATTCAAATTGGAATAGTTTTATTACTTCAATGAAATCTATTTTTCTTTTTAAAAAAGAAAATAAAAGACTATTTCGATTCCTATATAACTCTTATGTATCAGAATATGAATTTTTCTTGTTGTTTCTTCGTAAACAATCTTCTTGCTTACCATTAGCATCTTCTGGAACTTTTTTGGAACGAATCCACTTTTCGAGGAAGATGGAACATTTTGGGATAATGTACCCTGGTTTTTTTAGGAAAACCATATGGTTTTTTATGGATCCTCTTATGCATTATGTTCGATATCAAGGAAAGGCTATTTTTGCATCAAAAGGAACTCTTTTTTTGAACAAAAAATGGAAATGGTATCTTATCCATTTGTGGCAATATTTTTTCTCTTTTTGGACTCAGCCGCGAAGGATCCATCTAAACCAATTAGCAAACTCTTGCTTCGATTTTATGGGGTACCTTTCAAGTGTACCAAAAAGTCCTTTGTTAGTAAGGAATCAAATGCTGGAGAATTCGTTTCTAATAGATACTCGAATGCAAAAATTAGATACCATAGTTCCCGTTACTACCCTCATAGGATACTTATCAAAAGCTCAATTTTGTACTGGATTGGGCCATCCTATTAGTAAACCCATTTGGACAGATTTATCAGATTGGGATATTCTTGATCGATTTGGTCGGATATGTAGAAATCTTTTTCATTATCATAGTGGATCTTCGAAAAAACGGACTTTGTATCGACTAAAGTATATACTTCGACTTTCATGCGCTA
>RUPL015-12|LE-Gnt-476|Alopecurus pratensis|matK
TTATTGCGATTCTTTCTCAACTACTATTCAAATTGGAATAGTTTTATTACTTCAATGAAATCTATTTTTCTTTTTAAAAAAGAAAATAAAAGACTATTTCGATTCCTATATAACTCTTATGTATCAGAATATGAATTTTTCTTGTTGTTTCTTCGTAAACAATCTTCTTGCTTACCATTAGCATCTTCTGGAACTTTTTTGGAACGAATCCACTTTTCGAGGAAGATGGAACATTTTGGGATAATGTACCCTGGTTTTTTTAGGAAAACCATATGGTTTTTTATGGATCCTCTTATGCATTATGTTCGATATCAAGGAAAGGCTATTTTTGCATCAAAAGGAACTCTTTTTTTGAACAAAAAATGGAAATGGTATCTTATCCATTTGTGGCAATATTTTTTCTCTTTTTGGACTCAGCCGCGAAGGATCCATCTAAACCAATTAGCAAACTCTTGCTTCGATTTTATGGGGTACCTTTCAAGTGTACCAAAAAGTCCTTTGTTAGTAAGGAATCAAATGCTGGAGAATTCGTTTCTAATAGATACTCGAATGCAAAAATTAGATACCATAGTTCCCGTTACTACCCTCATAGGATACTTATCAAAAGCTCAATTTTGTACTGGATTGGGCCATCCTATTAGTAAACCCATTTGGACAGATTTATCAGATTGGGATATTCTTGATCGATTTGGTCGGATATGTAGAAATCTTTTTCATTATCATAGTGGATCTTCGAAAAAACGGACTTTGTATCGACTAAAGTATATACTTCGACTTTCATGCGCTA
>POEUA026-12|LE-Gnut-10-16|Alopecurus pratensis|matK
TTATTGCGATTCTTTCTCAACTACTATTCAAATTGGAATAGTTTTATTACTTCAATGAAATCTATTTTTCTTTTTAAAAAAGAAAATAAAAGACTATTTCGATTCCTATATAACTCTTATGTATCAGAATATGAATTTTTCTTGTTGTTTCTTCGTAGACAATCTTCTTGCTTACCATTAGCATCTTCTGGAACTTTTTTGGAACGAATCCACTTTTCGAGGAAGATGGAACATTTTGGGATAATGTACCCTGGTTTTTTTAGGAAAACCATATGGTTTTTTATGGATCCTCTTATGCATTATGTTCGATATCAAGGAAAGGCTATTTTTGCATCAAAAGGAACTCTTTTTTTGAACAAAAAATGGAAATGGTATCTTATCCATTTGTGGCAATATTTTTTCTCTTTTTGGACTCAGCCGCGAAGGATCCATCTAAACCAATTAGCAAACTCTTGCTTCGATTTTATGGGGTACCTTTCAAGTGTACCAAAAAGTCCTTTGTTAGTAAGGAATCAAATGCTGGAGAATTCGTTTCTAATAGATACTCGAATGCAAAAATTAGATACCATAGTTCCCGTTACTACCCTCATAGGATACTTATCAAAAGCTCAATTTTGTACTGGATTGGGCCATCCTATTAGTAAACCCATTTGGACAGATTTATCAGATTGGGATATTCTTGATCGATTTGGTCGGATATGTAGAAATCTTTTTCATTATCATAGTGGATCTTCGAAAAAACGGACTTTGTATCGACTAAAGTATATACTTCGACTTTCATGCGCTA
>POEUA021-12|LE-Shi-02-4|Alopecurus pratensis|matK
TTATTGCGATTCTTTCTCAACTACTATTCAAATTGGAATAGTTTTATTACTTCAATGAAATCTATTTTTCTTTTTAAAAAAGAAAATAAAAGACTATTTCGATTCCTATATAACTCTTATGTATCAGAATATGAATTTTTCTTGTTGTTTCTTCGTAGACAATCTTCTTGCTTACCATTAGCATCTTCTGGAACTTTTTTGGAACGAATCCACTTTTCGAGGAAGATGGAACATTTTGGGATAATGTACCCTGGTTTTTTTAGGAAAACCATATGGTTTTTTATGGATCCTCTTATGCATTATGTTCGATATCAAGGAAAGGCTATTTTTGCATCAAAAGGAACTCTTTTTTTGAACAAAAAATGGAAATGGTATCTTATCCATTTGTGGCAATATTTTTTCTCTTTTTGGACTCAGCCGCGAAGGATCCATCTAAACCAATTAGCAAACTCTTGCTTCGATTTTATGGGGTACCTTTCAAGTGTACCAAAAAGTCCTTTGTTAGTAAGGAATCAAATGCTGGAGAATTCGTTTCTAATAGATACTCGAATGCAAAAATTAGATACCATAGTTCCCGTTACTACCCTCATAGGATACTTATCAAAAGCTCAATTTTGTACTGGATTGGGCCATCCTATTAGTAAACCCATTTGGACAGATTTATCAGATTGGGATATTCTTGATCGATTTGGTCGGATATGTAGAAATCTTTTTCATTATCATAGTGGATCTTCGAAAAAACGGACTTTGTATCGACTAAAGTATATACTTCGACTTTCATGCGCTA
>POEUA050-12|LE-ZC-98-4|Alopecurus pratensis|matK
TTATTGCGATTCTTTCTCAACTACTATTCAAATTGGAATAGTTTTATTACTTCAATGAAATCTATTTTTCTTTTTAAAAAAGAAAATAAAAGACTATTTCGATTCCTATATAACTCTTATGTATCAGAATATGAATTTTTCTTGTTGTTTCTTCGTAAACAATCTTCTTGCTTACCATTAGCATCTTCTGGAACTTTTTTGGAACGAATCCACTTTTCGAGGAAGATGGAACATTTTGGGATAATGTACCCTGGTTTTTTTAGGAAAACCATATGGTTTTTTATGGATCCTCTTATGCATTATGTTCGATATCAAGGAAAGGCTATTTTTGCATCAAAAGGAACTCTTTTTTTGAACAAAAAATGGAAATGGTATCTTATCCATTTGTGGCAATATTTTTTCTCTTTTTGGACTCAGCCGCGAAGGATCCATCTAAACCAATTAGCAAACTCTTGCTTCGATTTTATGGGGTACCTTTCAAGTGTACCAAAAAGTCCTTTGTTAGTAAGGAATCAAATGCTGGAGAATTCGTTTCTAATAGATACTCGAATGCAAAAATTAGATACCATAGTTCCCGTTACTACCCTCATAGGATACTTATCAAAAGCTCAATTTTGTACTGGATTGGGCCATCCTATTAGTAAACCCATTTGGACAGATTTATCAGATTGGGATATTCTTGATCGATTTGGTCGGATATGTAGAAATCTTTTTCATTATCATAGTGGATCTTCGAAAAAACGGACTTTGTATCGACTAAAGTATATACTTCGACTTTCATGCGCTA
>POEUA023-12|LE-Shi-07-7|Alopecurus sericeus|matK
TTATTGCGATTCTTTCTCAACTACTATTCAAATTGGAATAGTTTTATTACTTCAATGAAATCTATTTTTCTTTTTAAAAAAGAAAATAAAAGACTATTTCGATTCCTATATAACTCTTATGTATCAGAATATGAATTTTTCTTGTTGTTTCTTCGTAAACAATCTTCTTGCTTACCATTAGCATCTTCTGGAACTTTTTTGGAACGAATCCACTTTTCGAGGAAGATGGAACATTTTGGGATAATGTACCCTGGTTTTTTTAGGAAAACCATATGGTTTTTTATGGATCCTCTTATGCATTATGTTCGATATCAAGGAAAGGCTATTTTTGCATCAAAAGGAACTCTTTTTTTGAACAAAAAATGGAAATGGTATCTTATCCATTTGTGGCAATATTTTTTCTCTTTTTGGACTCAGCCGCGAAGGATCCATCTAAACCAATTAGCAAACTCTTGCTTCGATTTTATGGGGTACCTTTCAAGTGTACCAAAAAGTCCTTTGTTAGTAAGGAATCAAATGCTGGAGAATTCGTTTCTAATAGATACTCGAATGCAAAAATTAGATACCATAGTTCCCGTTACTACCCTCATAGGATACTTATCAAAAGCTCAATTTTGTACTGGATTGGGCCATCCTATTAGTAAACCCATTTGGACAGATTTATCAGATTGGGATATTCTTGATCGATTTGGTCGGATATGTAGAAATCTTTTTCATTATCATAGTGGATCTTCAAAAAAACGGACTTTGTATCGACTAAAGTATATACTTCGACTTTCATGCGCTA
>POEUA022-12|LE-Shi-05-3|Alopecurus sericeus|matK
TTATTGCGATTCTTTCTCAACTACTATTCAAATTGGAATAGTTTTATTACTTCAATGAAATCTATTTTTCTTTTTAAAAAAGAAAATAAAAGACTATTTCGATTCCTATATAACTCTTATGTATCAGAATATGAATTTTTCTTGTTGTTTCTTCGTAAACAATCTTCTTGCTTACCATTAGCATCTTCTGGAACTTTTTTGGAACGAATCCACTTTTCGAGGAAGATGGAACATTTTGGGATAATGTACCCTGGTTTTTTTAGGAAAACCATATGGTTTTTTATGGATCCTCTTATGCATTATGTTCGATATCAAGGAAAGGCTATTTTTGCATCAAAAGGAACTCTTTTTTTGAACAAAAAATGGAAATGGTATCTTATCCATTTGTGGCAATATTTTTTCTCTTTTTGGACTCAGCCGCGAAGGATCCATCTAAACCAATTAGCAAACTCTTGCTTCGATTTTATGGGGTACCTTTCAAGTGTACCAAAAAGTCCTTTGTTAGTAAGGAATCAAATGCTGGAGAATTCGTTTCTAATAGATACTCGAATGCAAAAATTAGATACCATAGTTCCCGTTACTACCCTCATAGGATACTTATCAAAAGCTCAATTTTGTACTGGATTGGGCCATCCTATTAGTAAACCCATTTGGACAGATTTATCAGATTGGGATATTCTTGATCGATTTGGTCGGATATGTAGAAATCTTTTTCATTATCATAGTGGATCTTCAAAAAAACGGACTTTGTATCGACTAAAGTATATACTTCGACTTTCATGCGCTA
>RUPL040-12|LE-GN-11-47|Beckmannia syzigachne|matK
TTATTGCGATTCTTTCTCAACTACTATTCAAATTGGAATAGTTTTATTCCTTCAATGAAATCCATTTTTATTTTTAAAAAAGAAAATAAAAGACTATTTCGATTCCTATATAACTCTTATGTATCAGAATATGAATTTTTCTTGTTGTTTCTTCGTAAACAATCTTCTTGCTTACCATTAGCATCTTCTGGAACTTTTTTAGAACGAATCCACTTTTCGAGGAAGATGGAACATTTTGGGATAATGTACCCTGGTTTTTTTAGGAAAACCATATGGTTTTTTATGGATCCTCTTATGCATTATGTTCGATATCAAGGAAAGGCAATTTTTGCATCAAAAGGAACTCTTTTTTTGAACAAAAAATGGAAATGGTACCTTATCCATTTGTGGCAATATTTTTTCTCTTTTTGGACTCAGCCGCGAAGGATCCATCTAAACCAATTAGCAAACTCTTGCTTCGATTTTATGGGGTACCTTTCAAGTGTACCAAAAAGTCCTTTGTTAGTAAGGAATCAAATGCTGGAGAATTCGTTTCTAATAGATACTCGAATGCAAAAATTAGATACCATAGTTCCCGTTACTGCCCTCATAGGATACTTATCAAAAGCTCAATTTTGTACTGGATCGGGCCATCCTATTAGTAAACCCATTTGGACAGATTTATCAGATTGGGATATTCTTGATCGATTTGGTCGAATATGTAGAAATCTTTTTCATTATCATAGTGGATCTTCGAAAAAACAGACTTTGTATCGACTAAAGTATATACTTCGACTTTCATGCGCTA
>POEUA010-12|LE-Shi-07-5|Phleum alpinum|matK
TTATTGCGATTCTTTCTCAACTACTATTCAAATTGGAATAGTTTTATTACTTCAATGAAATCTTTTTTTCTTTTTAAAAAAGAAAATAAAAGACTATTTCGATTCCTATATAACTCTTATGTATCAGAATATGAATTTTTCTTGTTGTTTCTCCGTAAACAATCTTCTTGCTTACCATTAGCATCTTCTGGAACTTTTTTGGAACGAATCCACTTTTCGAGGAAGATGGAACATTTTGGGATAATGTACCCTGGTTTTTTTAGGAAAACCTTATGGTTTTTTATGGATCCTCTTATGCATTATGTTCGATATCAAGGAAAGGCTATTTTTGCATCAAAAGGAACTCTTTTTTTTAACAAAAAATGGAAATGGTACCTTATCCATTTGTGGCAATATTTTTTCTCTTTTTGGACTCAGCCGCGAAGGATCCATCTAAACCAATTAGCAAACTCTTGCTTCGATTTTATGGGGTACCTTTCAAGTGTACCAAAAAGTCCTTTGTTAGTAAGGAATCAAATGCTGGAGAATTCGTTTCTAATAGATACTCGAATGCAAAAATTAGATACCATAGTTCCCGTTACTGCCCTCATAGGATACTTATCAAAAGCTCAATTTTGTACTGGATCGGGCCATCCTATTAGTAAACCCATTTGGACAGATTTATCAGATTGGGATATTCTTGATCGATTTGGTCGGATATGTAGAAATCTTTTTCATTATCATAGTGGATCTTCGAAAAAACAGACTTTGTATCGACTAAAGTATATACTTCGACTTTCATGCGCTA
>POEUA009-12|LE-Shi-07-4|Phleum alpinum|matK
TTATTGCGATTCTTTCTCAACTACTATTCAAATTGGAATAGTTTTATTACTTCAATGAAATCTTTTTTTCTTTTTAAAAAAGAAAATAAAAGACTATTTCGATTCCTATATAACTCTTATGTATCAGAATATGAATTTTTCTTGTTGTTTCTCCGTAAACAATCTTCTTGCTTACCATTAGCATCTTCTGGAACTTTTTTGGAACGAATCCACTTTTCGAGGAAGATGGAACATTTTGGGATAATGTACCCTGGTTTTTTTAGGAAAACCTTATGGTTTTTTATGGATCCTCTTATGCATTATGTTCGATATCAAGGAAAGGCTATTTTTGCATCAAAAGGAACTCTTTTTTTTAACAAAAAATGGAAATGGTACCTTATCCATTTGTGGCAATATTTTTTCTCTTTTTGGACTCAGCCGCGAAGGATCCATCTAAACCAATTAGCAAACTCTTGCTTCGATTTTATGGGGTACCTTTCAAGTGTACCAAAAAGTCCTTTGTTAGTAAGGAATCAAATGCTGGAGAATTCGTTTCTAATAGATACTCGAATGCAAAAATTAGATACCATAGTTCCCGTTACTGCCCTCATAGGATACTTATCAAAAGCTCAATTTTGTACTGGATCGGGCCATCCTATTAGTAAACCCATTTGGACAGATTTATCAGATTGGGATATTCTTGATCGATTTGGTCGGATATGTAGAAATCTTTTTCATTATCATAGTGGATCTTCGAAAAAACAGACTTTGTATCGACTAAAGTATATACTTCGACTTTCATGCGCTA
>POEUA012-12|LE-Shi-05-2|Phleum alpinum|matK
TTATTGCGATTCTTTCTCAACTACTATTCAAATTGGAATAGTTTTATTACTTCAATGAAATCTTTTTTTCTTTTTAAAAAAGAAAATAAAAGACTATTTCGATTCCTATATAACTCTTATGTATCAGAATATGAATTTTTCTTGTTGTTTCTCCGTAAACAATCTTCTTGCTTACCATTAGCATCTTCTGGAACTTTTTTGGAACGAATCCACTTTTCGAGGAAGATGGAACATTTTGGGATAATGTACCCTGGTTTTTTTAGGAAAACCTTATGGTTTTTTATGGATCCTCTTATGCATTATGTTCGATATCAAGGAAAGGCTATTTTTGCATCAAAAGGAACTCTTTTTTTTAACAAAAAATGGAAATGGTACCTTATCCATTTGTGGCAATATTTTTTCTCTTTTTGGACTCAGCCGCGAAGGATCCATCTAAACCAATTAGCAAACTCTTGCTTCGATTTTATGGGGTACCTTTCAAGTGTACCAAAAAGTCCTTTGTTAGTAAGGAATCAAATGCTGGAGAATTCGTTTCTAATAGATACTCGAATGCAAAAATTAGATACCATAGTTCCCGTTACTGCCCTCATAGGATACTTATCAAAAGCTCAATTTTGTACTGGATCGGGCCATCCTATTAGTAAACCCATTTGGACAGATTTATCAGATTGGGATATTCTTGATCGATTTGGTCGGATATGTAGAAATCTTTTTCATTATCATAGTGGATCTTCGAAAAAACAGACTTTGTATCGACTAAAGTATATACTTCGACTTTCATGCGCTA
>POEUA059-12|LE-GU-11-74|Phleum phleoides|matK
TTATTGCGATTCTTTCTCAACTACTATTCAAATTGGAATAGTTTTATTACTTCAATGAAATCTTTTTTTCTTTTTAAAAAAGAAAATAAAAGACTATTTCGATTCCTATATAACTCTTATGTATCAGAATATGAATTTTTCTTGTTGTTTCTCCGTAAACAATCTTCTTGCTTACCATTAGCATCTTCTGGAACTTTTTTGGAACGAATCCACTTTTCGAGGAAGATGGAACATTTTGGGATAATGTACCCTGGTTTTTTTAGGAAAACCTTATGGTTTTTTATGGATCCTCTTATGCATTATGTTCGATATCAAGGAAAGGCTATTTTTGCATCAAAAGGAACTCTTTTTTTGAACAAAAAATGGAAATGGTACCTTATCCATTTGTGGCAATATTTTTTCTCTTTTTGGACTCAGCCGCGAAGGATCCATCTAAACCAATTAGCAAACTCTTGCTTCGATTTTATGGGGTACCTTTCAAGTGTACCAAAAAGTCCTTTGTTAGTAAGGAATCAAATGCTGGAGAATTCGTTTCTAATAGATACTCGAATGCAAAAATTAGATACCATAGTTCCCGTTACTGCCCTCATAGGATACTTATCAAAAGCTCAATTTTGTACTGGATCGGGCCATCCTATTAGTAAACCCATTTGGACAGATTTATCAGATTGGGATATTCTTGATCGATTTGGTCGGATATGTAGAAATCTTTTTCATTATCATAGTGGATCTTCGAAAAAACAGACTTTGTATCGACTAAAGTATATACTTCGACTTTCATGCGCTA
>POEUA079-12|LE-GU-11-93|Phleum phleoides|matK
TTATTGCGATTCTTTCTCAACTACTATTCAAATTGGAATAGTTTTATTACTTCAATGAAATCTTTTTTTCTTTTTAAAAAAGAAAATAAAAGACTATTTCGATTCCTATATAACTCTTATGTATCAGAATATGAATTTTTCTTGTTGTTTCTCCGTAAACAATCTTCTTGCTTACCATTAGCATCTTCTGGAACTTTTTTGGAACGAATCCACTTTTCGAGGAAGATGGAACATTTTGGGATAATGTACCCTGGTTTTTTTAGGAAAACCTTATGGTTTTTTATGGATCCTCTTATGCATTATGTTCGATATCAAGGAAAGGCTATTTTTGCATCAAAAGGAACTCTTTTTTTGAACAAAAAATGGAAATGGTACCTTATCCATTTGTGGCAATATTTTTTCTCTTTTTGGACTCAGCCGCGAAGGATCCATCTAAACCAATTAGCAAACTCTTGCTTCGATTTTATGGGGTACCTTTCAAGTGTACCAAAAAGTCCTTTGTTAGTAAGGAATCAAATGCTGGAGAATTCGTTTCTAATAGATACTCGAATGCAAAAATTAGATACCATAGTTCCCGTTACTGCCCTCATAGGATACTTATCAAAAGCTCAATTTTGTACTGGATCGGGCCATCCTATTAGTAAACCCATTTGGACAGATTTATCAGATTGGGATATTCTTGATCGATTTGGTCGGATATGTAGAAATCTTTTTCATTATCATAGTGGATCTTCGAAAAAACAGACTTTGTATCGACTAAAGTATATACTTCGACTTTCATGCGCTA
>POEUA080-12|LE-GU-11-94|Phleum phleoides|matK
TTATTGCGATTCTTTCTCAACTACTATTCAAATTGGAATAGTTTTATTACTTCAATGAAATCTTTTTTTCTTTTTAAAAAAGAAAATAAAAGACTATTTCGATTCCTATATAACTCTTATGTATCAGAATATGAATTTTTCTTGTTGTTTCTCCGTAAACAATCTTCTTGCTTACCATTAGCATCTTCTGGAACTTTTTTGGAACGAATCCACTTTTCGAGGAAGATGGAACATTTTGGGATAATGTACCCTGGTTTTTTTAGGAAAACCTTATGGTTTTTTATGGATCCTCTTATGCATTATGTTCGATATCAAGGAAAGGCTATTTTTGCATCAAAAGGAACTCTTTTTTTGAACAAAAAATGGAAATGGTACCTTATCCATTTGTGGCAATATTTTTTCTCTTTTTGGACTCAGCCGCGAAGGATCCATCTAAACCAATTAGCAAACTCTTGCTTCGATTTTATGGGGTACCTTTCAAGTGTACCAAAAAGTCCTTTGTTAGTAAGGAATCAAATGCTGGAGAATTCGTTTCTAATAGATACTCGAATGCAAAAATTAGATACCATAGTTCCCGTTACTGCCCTCATAGGATACTTATCAAAAGCTCAATTTTGTACTGGATCGGGCCATCCTATTAGTAAACCCATTTGGACAGATTTATCAGATTGGGATATTCTTGATCGATTTGGTCGGATATGTAGAAATCTTTTTCATTATCATAGTGGATCTTCGAAAAAACAGACTTTGTATCGACTAAAGTATATACTTCGACTTTCATGCGCTA
>RUPL030-12|LE-GN-11-57|Phleum phleoides|matK
TTATTGCGATTCTTTCTCAACTACTATTCAAATTGGAATAGTTTTATTACTTCAATGAAATCTTTTTTTCTTTTTAAAAAAGAAAATAAAAGACTATTTCGATTCCTATATAACTCTTATGTATCAGAATATGAATTTTTCTTGTTGTTTCTCCGTAAACAATCTTCTTGCTTACCATTAGCATCTTCTGGAACTTTTTTGGAACGAATCCACTTTTCGAGGAAGATGGAACATTTTGGGATAATGTACCCTGGTTTTTTTAGGAAAACCTTATGGTTTTTTATGGATCCTCTTATGCATTATGTTCGATATCAAGGAAAGGCTATTTTTGCATCAAAAGGAACTCTTTTTTTGAACAAAAAATGGAAATGGTACCTTATCCATTTGTGGCAATATTTTTTCTCTTTTTGGACTCAGCCGCGAAGGATCCATCTAAACCAATTAGCAAACTCTTGCTTCGATTTTATGGGGTACCTTTCAAGTGTACCAAAAAGTCCTTTGTTAGTAAGGAATCAAATGCTGGAGAATTCGTTTCTAATAGATACTCGAATGCAAAAATTAGATACCATAGTTCCCGTTACTGCCCTCATAGGATACTTATCAAAAGCTCAATTTTGTACTGGATCGGGCCATCCTATTAGTAAACCCATTTGGACAGATTTATCAGATTGGGATATTCTTGATCGATTTGGTCGGATATGTAGAAATCTTTTTCATTATCATAGTGGATCTTCGAAAAAACAGACTTTGTATCGACTAAAGTATATACTTCGACTTTCATGCGCTA
>RUPL038-12|LE-GN-11-49|Phleum pratense|matK
TTATTGCGATTCTTTCTCAACTACTATTCAAATTGGAATAGTTTTATTACTTCAATGAAATCTTTTTTTCTTTTTAAAAAAGAAAATAAAAGACTATTTCGATTCCTATATAACTCTTATGTATCAGAATATGAATTTTTCTTGTTGTTTCTCCGTAAACAATCTTCTTGCTTACCATTAGCATCTTCTGGAACTTTTTTGGAACGAATCCACTTTTCGAGGAAGATGGAACATTTTGGGATAATGTACCCTGGTTTTTTTAGGAAAACCTTATGGTTTTTTATGGATCCTCTTATGCATTATGCTCGATATCAAGGAAAGGCTATTTTTGCATCAAAAGGAACTCTTTTTTTTAACAAAAAATGGAAATGGTACCTTATCCATTTGTGGCAATATTTTTTCTCTTTTTGGACTCAGCCGCGAAGGATCCATCTAAACCAATTAGCAAACTCTTGCTTCGATTTTATGGGGTACCTTTCAAGTGTACCAAAAAGTCCTTTGTTAGTAAGGAATCAAATGCTGGAGAATTCGTTTCTAATAGATACTCGAATGCAAAAATTAGATACCATAGTTCCCGTTACTGCCCTCATAGGATACTTATCAAAAGCTCAATTTTGTACTGGATCGGGCCATCCTATTAGTAAACCCATTTGGACAGATTTATCAGATTGGGATATTCTTGATCGATTTGGTCGGATATGTAGAAATCTTTTTCATTATCATAGTGGATCTTCTAAAAAACAGACTTTGTATCGACTAAAGTATATACTTCGACTTTCATGCGCTA
>POEUA078-12|LE-GU-11-92|Phleum pratense|matK
TTATTGCGATTCTTTCTCAACTACTATTCAAATTGGAATAGTTTTATTACTTCAATGAAATCTTTTTTTCTTTTTAAAAAAGAAAATAAAAGACTATTTCGATTCCTATATAACTCTTATGTATCAGAATATGAATTTTTCTTGTTGTTTCTCCGTAAACAATCTTCTTGCTTACCATTAGCATCTTCTGGAACTTTTTTGGAACGAATCCACTTTTCGAGGAAGATGGAACATTTTGGGATAATGTACCCTGGTTTTTTTAGGAAAACCTTATGGTTTTTTATGGATCCTCTTATGCATTATGCTCGATATCAAGGAAAGGCTATTTTTGCATCAAAAGGAACTCTTTTTTTTAACAAAAAATGGAAATGGTACCTTATCCATTTGTGGCAATATTTTTTCTCTTTTTGGACTCAGCCGCGAAGGATCCATCTAAACCAATTAGCAAACTCTTGCTTCGATTTTATGGGGTACCTTTCAAGTGTACCAAAAAGTCCTTTGTTAGTAAGGAATCAAATGCTGGAGAATTCGTTTCTAATAGATACTCGAATGCAAAAATTAGATACCATAGTTCCCGTTACTGCCCTCATAGGATACTTATCAAAAGCTCAATTTTGTACTGGATCGGGCCATCCTATTAGTAAACCCATTTGGACAGATTTATCAGATTGGGATATTCTTGATCGATTTGGTCGGATATGTAGAAATCTTTTTCATTATCATAGTGGATCTTCTAAAAAACAGACTTTGTATCGACTAAAGTATATACTTCGACTTTCATGCGCTA
>POEUA077-12|LE-GU-11-91|Phleum pratense|matK
TTATTGCGATTCTTTCTCAACTACTATTCAAATTGGAATAGTTTTATTACTTCAATGAAATCTTTTTTTCTTTTTAAAAAAGAAAATAAAAGACTATTTCGATTCCTATATAACTCTTATGTATCAGAATATGAATTTTTCTTGTTGTTTCTCCGTAAACAATCTTCTTGCTTACCATTAGCATCTTCTGGAACTTTTTTGGAACGAATCCACTTTTCGAGGAAGATGGAACATTTTGGGATAATGTACCCTGGTTTTTTTAGGAAAACCTTATGGTTTTTTATGGATCCTCTTATGCATTATGCTCGATATCAAGGAAAGGCTATTTTTGCATCAAAAGGAACTCTTTTTTTTAACAAAAAATGGAAATGGTACCTTATCCATTTGTGGCAATATTTTTTCTCTTTTTGGACTCAGCCGCGAAGGATCCATCTAAACCAATTAGCAAACTCTTGCTTCGATTTTATGGGGTACCTTTCAAGTGTACCAAAAAGTCCTTTGTTAGTAAGGAATCAAATGCTGGAGAATTCGTTTCTAATAGATACTCGAATGCAAAAATTAGATACCATAGTTCCCGTTACTGCCCTCATAGGATACTTATCAAAAGCTCAATTTTGTACTGGATCGGGCCATCCTATTAGTAAACCCATTTGGACAGATTTATCAGATTGGGATATTCTTGATCGATTTGGTCGGATATGTAGAAATCTTTTTCATTATCATAGTGGATCTTCTAAAAAACAGACTTTGTATCGACTAAAGTATATACTTCGACTTTCATGCGCTA
>POEUA076-12|LE-GU-11-90|Phleum pratense|matK
TTATTGCGATTCTTTCTCAACTACTATTCAAATTGGAATAGTTTTATTACTTCAATGAAATCTTTTTTTCTTTTTAAAAAAGAAAATAAAAGACTATTTCGATTCCTATATAACTCTTATGTATCAGAATATGAATTTTTCTTGTTGTTTCTCCGTAAACAATCTTCTTGCTTACCATTAGCATCTTCTGGAACTTTTTTGGAACGAATCCACTTTTCGAGGAAGATGGAACATTTTGGGATAATGTACCCTGGTTTTTTTAGGAAAACCTTATGGTTTTTTATGGATCCTCTTATGCATTATGCTCGATATCAAGGAAAGGCTATTTTTGCATCAAAAGGAACTCTTTTTTTTAACAAAAAATGGAAATGGTACCTTATCCATTTGTGGCAATATTTTTTCTCTTTTTGGACTCAGCCGCGAAGGATCCATCTAAACCAATTAGCAAACTCTTGCTTCGATTTTATGGGGTACCTTTCAAGTGTACCAAAAAGTCCTTTGTTAGTAAGGAATCAAATGCTGGAGAATTCGTTTCTAATAGATACTCGAATGCAAAAATTAGATACCATAGTTCCCGTTACTGCCCTCATAGGATACTTATCAAAAGCTCAATTTTGTACTGGATCGGGCCATCCTATTAGTAAACCCATTTGGACAGATTTATCAGATTGGGATATTCTTGATCGATTTGGTCGGATATGTAGAAATCTTTTTCATTATCATAGTGGATCTTCTAAAAAACAGACTTTGTATCGACTAAAGTATATACTTCGACTTTCATGC----
>POEUA060-12|LE-GU-11-75|Phleum sp.|matK
TTATTGCGATTCTTTCTCAACTACTATTCAAATTGGAATAGTTTTATTACTTCAATGAAATCTTTTTTTCTTTTTAAAAAAGAAAATAAAAGACTATTTCGATTCCTATATAACTCTTATGTATCAGAATATGAATTTTTCTTGTTGTTTCTCCGTAAACAATCTTCTTGCTTACCATTAGCATCTTCTGGAACTTTTTTGGAACGAATCCACTTTTCGAGGAAGATGGAACATTTTGGGATAATGTACCCTGGTTTTTTTAGGAAAACCTTATGGTTTTTTATGGATCCTCTTATGCATTATGTTCGATATCAAGGAAAGGCTATTTTTGCATCAAAAGGAACTCTTTTTTTTAACAAAAAATGGAAATGGTACCTTATCCATTTGTGGCAATATTTTTTCTCTTTTTGGACTCAGCCGCGAAGGATCCATCTAAACCAATTAGCAAACTCTTGCTTCGATTTTATGGGGTACCTTTCAAGTGTACCAAAAAGTCCTTTGTTAGTAAGGAATCAAATGCTGGAGAATTCGTTTCTAATAGATACTCGAATGCAAAAATTAGATACCATAGTTCCCGTTACTGCCCTCATAGGATACTTATCAAAAGCTCAATTTTGTACTGGATCGGGCCATCCTATTAGTAAACCCATTTGGACAGATTTATCAGATTGGGATATTCTTGATCGATTTGGTCGGATATGTAGAAATCTTTTTCATTATCATAGTGGATCTTCTAAAAAACAGACTTTGTATCGACTAAAGTATATACTTCGACTTTCATGCGCTA
>Arctophila fulva JN966107
TTATTGCGATTCTTTCTCAACTACTATTCAAATTGGAATAGTTTTATTACTTCAATGAAATCTATTTTTATTTTTAAAAAAGAAAATAAAAGACTATTTCGATTCCTATATAACTCTTATGTATCAGAATATGAATTTTTCTTGTTGTTTCTTCGTAAACAATCTTCTTGCTTACCATTAGCATCTTCTGGAACTTTTTTGGAACGAATCCACTTTTCGAGGAAGATGGAACATTTTGGGATAATGTACCCTGGTTTTTTTAGGAAAACCATATGGTTTTTTATGGATCCTCTTATGCATTATGTTCGATATCAAGGAAAGGCAATTTTTGCATCAAAAGGAACTCTTTTTTTGAACAAAAAATGGAAATGGTACCTTATCCATTTGTGGCAATATTTTTTCTCTTTTTGGACTCAGCCGCGAAGGATCCATCTAAACCAATTAGCAAACTCTTGCTTCGATTTTATGGGGTACCTTTCAAGTGTACCAAAAAGTCCTTTGTTAGTAAGGAATCAAATGCTGGAGAATTCATTTCTAATAGATACTCGAATGCAAAAATTAGATACCATAGTTCCCGTTACTGCCCTCATAGGATACTTATCAAAAGCTCAATTTTGTACTGGATCGGGCCATCCTATTAGTAAACCCATTTGGACAGATTTATCAGATTGGGATATTCTTGATCGATTTGGTCGGATATGTAGAAATCTTTTTCATTATCATAGTGGGTCTTCGAAAAAACGGACTTTGTATCGACTAAAGTATAT--------------------
>Dupontia fisheri JN966275
TTATTGCGATTCTTTCTCAACTACTATTCAAATTGGAATAGTTTTATTACTTCAATGAAATCTATTTTTATTTTTAAAAAAGAAAATAAAAGACTATTTCGATTCCTATATAACTCTTATGTATCAGAATATGAATTTTTCTTGTTGTTTCTTCGTAAACAATCTTCTTGCTTACCATTAGCATCTTCTGGAACTTTTTTGGAACGAATCCACTTTTCGAGGAAGATGGAACATTTTGGGATAATGTACCCTGGTTTTTTTAGGAAAACCATATGGTTTTTTATGGATCCTCTTATGCATTATGTTCGATATCAAGGAAAGGCAATTTTTGCATCAAAAGGAACTCTTTTTTTGAACAAAAAATGGAAATGGTACCTTATCCATTTGTGGCAATATTTTTTCTCTTTTTGGACTCAGCCGCGAAGGATCCATCTAAACCAATTAGCAAACTCTTGCTTCGATTTTATGGGGTACCTTTCAAGTGTACCAAAAAGTCCTTTGTTAGTAAGGAATCAAATGCTGGAGAATTCATTTCTAATAGATACTCGAATGCAAAAATTAGATACCATAGTTCCCGTTACTGCCCTCATAGGATACTTATCAAAAGCTCAATTTTGTACTGGATCGGGCCATCCTATTAGTAAACCCATTTGGACAGATTTATCAGATTGGGATATTCTTGATCGATTTGGTCGGATATGTAGAAATCTTTTTCATTATCATAG--------------------------------------------------------------
>Apera spica-venti AM234542
TTATTGCGCTTCTTTCTCAACTACTATTCAAATTGGAATAGTTTTATTACTTCAATGAAATCTATTTTTCTTTTTAAAAAAGAAAATAAAAGACTATTTCGATTTCTATATAACTCTTATGTATCAGAATATGAATTTTTCTTGTTGTTTCTTCGTAAACAATCTTCTTGCTTACCATTAGCATCTTCTGGAACTTTTTTGGAACGAATCCATTTTTCGAGGAAGATGGAACATTTTGGGATAATGTACCCTGGTTTTTTTAGGAAAACCATATGGTTTTTTATGGATCCTCTTATGCATTATGTTCGATATCAAGGAAAGGCTATTTTTGCATCAAAAGGAACCATTTTTTTTAACAAAAAATGGAAATGGTACCTTATCCATTTGTCGCAATATTTTTTCTCTTTTTGGACTCAGCCGCGAAGGATCCATCTAAACCAATTAGCAAACTCTTGCTTCGATTTTATGGGGTACCTTTCAAGTATACCAAAAAGTCCTTTGTTAGTAAGGAATCAAATGCTGGAGAATTCGTTTCTAATAGATACTCGAATGCAAAAATTAGATACCATAGTTCCCGTTACTACCCTCATAGGATACTTATCAAAAGCTCAATTTTGTACTGGATCGGGCCATCCTATTAGTAAACCCATTTGGACAGATTTATCAGATTGGGATATTCTTGATCGATTTGGTCGGATATGTAGAAATCTTTTTCATTATCATAGTGGATCTTCGAAAAAACGGACTTTGTATCGACTAAAGTATATACTTCGACTTTCATGCGCTA
>A. interrupta EF137485
TTATTGCAATTCTTTCTCAACTACTATTCAAATTGGAATAGTTTTATTACTTCAATGAAATCTATTTTTCTTTTTAAAAAAGAAAATAAAAGACTATTTCGATTTCTATATAACTCTTATGTATCAGAATATGAATTTTTCTTGTTGTTTCTTCGTAAACAATCTTCTTGCTTACCATTAGCATCTTCTGGAACTTTTTTGGAACGAATCCATTTTTCGAGGAAGATGGAACATTTTGGGATAATGTACCCTGGTTTTTTTAGGAAAACCATATGGTTTTTTATGGATCCTCTTATGCATTATGTTCGATATCAAGGAAAGGCTATTTTTGCATCAAAAGGAACCCTTTTTTTGAACAAAAAATGGAAATGGTACCTTATCCATTTGTCGCAATATTTTTTCTCTTTTTGGACTCAGCCGCGAAGGATCCATCTAAACCAATTAGCAAACTCTTGCTTCGATTTTATGGGGTACCTTTCAAGTGTACCAAAAAGTCCTTTGTTAGTAAGGAATCAAATGCTGGAGAATTCGTTTCTAATAGATACTCGAATGCAAAAATTAGATACCATAGTTCCCGTTACTACCCTCATAGGATACTTATCAAAAGCTCAATTTTGTACTGGATCGGGCCATCCTATTAGTAAACCCATTTGGACAGATTTATCAGATTGGGATATTCTTGATCGATTTGGTCGGATATGTAGAAATCTTTTTCATTATCATAGTGGATCTTCGAAAAAACGGACTTTGTATCGACTAAAGTATATACTTCGACTTTCATGCGCTA
>Bellardiochloa variegata DQ786890
TTATTGCGATTCTTTCTCAACTACTATTCAAATTGGAATAGTTTTATTACTTCAATGAAATCTATTTTTCTTTTTAAAAAAGAAAATAAAAGACTATTTCGATTCCTATATAACTCTTATGTATCAGAATATGAATTTTTCTTGTTGTTTCTTCGTAAACAATCTTCTTGCTTACCATTAGCATCTTCTGGAACTTTTTTGGAACGAATCCTTTTTTCGAGGAAGATGGAACATTTTGGGATAATGTACCCTGGTTTTTTTAGGAAAACCATATGGTTTTTTATGGATCCTCTTATGCATTATGTTCGATATCAAGGAAAGGCAATTTTTGCATCAAAAGGAACTCATTTTTGGAACAAAAAATGGAAATGGTACCTTATACATTTGTCGCAATATTTTTTCTCTTTTTGGACTCAGCCGCGAAGGATCCATCTAAACCAATTAGCAAACTCTTGCTTCGATTTTATGGGGTACCTTTCAAGTGTACCAAAAAGTCCTTTGTTAGTAAGGAATCAAATGCTGGAGAATTCGTTTCTAATAGATACTCGAATGCAAAAATTAGATACCATAGTTCCCGTTACTACCCTCATAGGATACTTATCAAAAGCTCAATTTTGTACTGGATCGGGCCATCCTATTAGTAAACCCATTTGGACAGATTTATCAGATTGGGATATTCTTGATCGATTTGGTCGGATATGTAGAAATCTTTTTCATTATCATAGTGGATCTTCGAAAAAACGGACTTTGTATCGACTAAAGTATATACTTCGACTTTCATGCGCTA
>Hookerochloa eriopoda HE646578
TTATTGCGATTCTTTCTCAACTACTATTCAAATTGGAATAGTTTTATTACTTCAATGAAATCTATTTTTCTTTTTAAAAAAGAAAATAAAAGACTATTTCGATTCCTATATAACTCTTATGTATCAGAATATGAATTTTTCTTGTTGTTTCTTCGTAAACAATCTTCTTGCTTACCATTAGCATCTTCTGGAACTTTTTTGGAACGAATCCACTTTTCGAGGAAGATGGAACATTTTGGGATAATGTACCCTGGTTTTTTTAGGAAAACCATATGGTTTTTTATGGATCCTCTTATGCATTATGTTCGATATCAAGGAAAGGCCATTTTTGCATCAAAAGGAACTCTTTTTTTGAACAATAAATGGAAATGGTACCTTATCCATTTGTGGCAATATTTTTTCTCTTTTTGGACTCAGCCGCGAAGGATCCATCTAAACCAATTAGCAAACTCTTGCTTCGATTTTATGGGGTACCTTTCAAGTGTACCAAAAAGTCCTTTGTTAGTAAGGAATCAAATGCTGGAGAATTCGTTTCTAATAGATACTCGAATGCAAAAATTAGATACCATAGTTCCCGTTACTGCCCTCATAGGATACTTATCAAAAGCTCAATTTTGTACTGGATCGGGCCATCCTATTAGTAAACCCATTTGGACAGATTTATCAGATTGGGATATTCTTGATCGATTTGGTCGGATATGTAGAAATCTTTTTCATTATCATAGTGGATCTTCGAAAAAACGGACTTTGTATCGACTAAAGTATATACTTCGACTTTCATGCGCTA
>Phippsia algida AM234603
TTATTGCGATTCTTTCTCAACTACTATTCAAATGGGAATAGTTTTATTACTTCAATGAAATCCATTTTTTTTTTTAAAAAAGAAAATAAAAGACTATTTCGATTCCTATATAACTCTTATGTATCAGAATATGAATTTTTCTTGTTGTTTCTTCGTAAACAATCTTCTTGCTTACCATTAGCATCTTCTGGAACTTTTTTGGAACGAATCCTCTTTTCTAGGAAGATGGAACATTTTGGGATAATGTACCCCGGTTTTTTTAGGAAAACCATATGGTTTTTTATGGATCCTCTTATGCATTATGTTCGATATCAAGGAAAGGCTATTTTTGCATCAAAAGGAACTCCTTTTTTGAACAAAAAATGGAAATGGTACCTTATCCATTTGTGGCAATATTTTTTCTCTTTTTGGACTCATCCGCGAAGGATCCATCTAAACCAATTAGCAAACTCTTGCTTCGATTTTATGGGGTACCTTTCAAGTGTACCAAAAAGTCCTTTGTTAGTAAGGAATCAAATGCTGGAGAATTCATTTCTAATAGATACTCGAATGCAAAAATTAGATACCATAGTTCCCGCTACTGCCCTCATAGGATACTTAGCAAAAGCTCAATTTTGTACTGGATCGGGCCATCCTATTAGTAAACCAATTTGGACAGATTTATCAGATTGGGATATTCTTGATCGATTTGGTCGGATATGTAGAAATCTTTTTCATTATCATAGTGGATCTTCGAAAAAACGGACTTTGTATCGACTAAAGTATATACTTCGACTTTCATGCGCTA
>Aniselytron treutleri DQ786883
TTATTGCGATTCTTTCTCAACTACTATTCAAATTGGAATAGTTTTATTACTTCAATGAAATCTATTTTTATTTTTAAAAAAGAAAATAAAAGACTATTTCGATTCCTATATAACTCTTATGTATCAGAATATGAATTTTTCTTGTTGTTTCTTCGTAAACAATCTTCTTGCTTACCATTAGCATCTTCTGGAACTTTTTTGGAACGAATCCACTTTTCGAGGAAGATGGAACATTTTGGGATAATGTACCCTGGTTTTTTTAGGAAAACCATATGGTTTTTTATGGATCCTCTTATGCATTATGTTCGATATCAAGGAAAGGCCTTTTTTGCATCAAAAGGAACTCTTTTTTTGAACAAAAAATGGAAATGGTACCTTATCCATTTGTGGCAATATTTTTTCTCTTTTTGGACTCAGCCGCGAAGGATCCATCTAAACCAATTAGCAAACTCTTGCTTCGATTTTATGGGGTACCTTTCAAGTGTACCAAAAAGTCCTTTGTTAGTAAGGAATCAAATGCTGGAGAATTCGTTTCTAATAGATACTCGAATGCAAAAATTAGATACCATAGTTCCCGTTACTGCCCTCATAGGATACTTATCAAAAGCTCAATTTTGTACTGGATCGGGCCATCCTATTAGTAAACCCATTTGGATAGATTTATCAGATTGGGATATTCTTGATCGATTTGGTCGGATATGTAGAAATCTTTTTCATTATCATAGTGGATCTTCGAAAAAACGGACTTTGTATCGACTAAAGTATATACTTCGACTTTCATGCGCTA
>Nicoraepoa andina DQ786934
TTATTGCGATTCTTTCTCAACTACTATTCAAATTGGAATAGTTTTATTACTTCAATGAAATCTATTTTTCTTTTTAAAAAAGAAAATAAAAGACTATTTCGATTCCTATATAACTCTTATGTATCAGAATATGAATTTTTCTTGTTGTTTCTTCGTAAACAATCTTCTTGCTTACCATTAGCATCTTCTGGAACTTTTTTGGAACGAATCCACTTTTCGAGGAAGATGGAACATTTTGGGATAATGTACCCTGGTTTTTTTAGGAAAACCATATGGTTTTTTATGGATCCTCTTATGCATTATGTTCGATATCAAGGAAAGGCAATTTTTGCATCAAAAGGAACTCTTTTTTTGAACAAAAAATGGAAATGGTACCTTATCCATTTGTGGCAATATTTTTTCTCTTTTTGGACTCAGCCGCGAAGGATCCATCTAAACCAATTAGCAAACTCTTGCTTCGATTTTATGGGGTACCTTTCAAGTGTACCAAAAAGTCCTTTGTTAGTAAGGAATCAAAWGCTGGAGAATTCGTTTCTAATAGATACTCGAATGCAAAAATTAGATACCATAGTTCCCGTTACTGCCCTCATAGGATACTTATCAAAAGCTCAATTTTGTACTGGATCGGGCCATCCTATTAGTAAACCCATTTGGACAGATTTATCAGATTGGGATATTCTTGATCGATTTGGTCGGATATGTAGAAATCTTTTTCATTATCATAGTGGATCTTCGAAAAAACGGACTTTGTATCGACTAAAGTATATACTTCGACTTTCATGCGCTA
>Sclerochloa dura DQ786941
TTATTGCGATTCTTTCTCAACTACTATTCAAATTGGAATAGTTTTATTACTTCAATGAAATCTATTTTTTTTTTTAAAAAAGAAAATAAAAGACTATTTCGATTCCTATATAACTCTTATGTATCAGAATATGAATTTTTCTTGTTGTTTCTTCGTAAACAATCTTCTTGCTTACCATTAGCATCTTCTGGAACTTTTTTGGAACGAATCCTCTTTTCTAGGAAGATGGAACATTTTGGGATAATGTACCCCGGTTTTTTTAGGAAAACCATATGGTTTTTTATGGATCCTCTTATGCATTATGTTCGATATCAAGGAAAGGCAATTTTTGCATCAAAAGGAACTCTTTTTTTGAACAAAAAATGGAAATGGTACCTTATCCATTTGTGGCAATATTTTTTCTCTTTTTGGACTCAGCCGCGAAGGATCCATCTAAACCAATTAGCAAACTCTTGCTTCGATTTTATGGGGTACCTTTCAAGTGTACCAAAAAGTCCTTTGTTAGTAAGGAATCAAATGCTGGAGAATTCATTTCTAATAGATACTCGAATGCAAAAATTAGATACCATAGTTCCCGCTACTGCCCTCATAGGATACTTAGCAAAAGCTCAATTTTGTACTGGATCGGGCCATCCTATTAGTAAACCAATTTGGACAGATTTATCAGATTGGGATATTCTTGATCGATTTGGTCGGATATGTAGAAATCTTTTTCATTATCATAGTGGATCTTCGAAAAAACGGACTTTGTATCGACTAAAGTATATACTTCGACTTTCATGCGCTA
>Poa pratensis HM850516
TTATTGCGATTCTTTCTCAACTACTATTCAAATTGGAATAGTTTTATTACTTCAATGAAATCTATTTTTATTTTAAAAAAAGAAAATAAAAGACTATTTCGATTCCTATATAACTCTTATGTATCAGAATATGAATTTTTCTTGTTGTTTCTTCGTAAACAATCTTCTTGCTTACCATTAGCATCTTCTGGAACTTTTTTGGAACGAATCCACTTTTCGAGGAAGATGGAACATTTTGGGATAATGTACCCAGGTTTTTTTAGGAAAACCATATGGTTTTTTATGGATCCTCTTATGCATTATGTTCGATATCAAGGAAAGGCAATTTTTGCATCAAAAGGAACTCTTTTTTTCAACAAAAAATGGAAATGGTACCTTATCCATTTGTGGCAATATTTTTTCTCTTTTTGGACTCAGCCGCGAAGGATCCATCTAAACCAATTAGCAAACTCTTGCTTCGATTTTATGGGGTATCTTTCAAGTGTACCAAAAAGTCCTTTGTTAGTAAGGAATCAAATGCTGGAGAATTCATTTCTAATAGATACTCGAATGCCAAAATTCGATACCATAGTTCCCGTTACTGCCCTCATAGGATACTTATCAAAAGCTCAATTTTGTACTGGATCGGGCCATCCTATTAGTAAACCCATTTGGACAGATTTATCAGATTGGGATATTCTTGATCGGTTTGGTCGGATATGTAGAAATCTTTTTCATTATCATA---------------------------------------------------------------
>Arctagrostis latifolia DQ786885
TTATTGCGATTCTTTCTCAACTACTATTCAAATTGGAATAGTTTTATTACTTCAATGAAATCTATTTTTATTTTTAAAAAAGAAAATAAAAGACTATTTCGATTCCTATATAACTCTTATGTATCAGAATATGAATTTTTCTTGTTGTTTCTTMGTAAACAATCTTCTTGCNTACCATTAGCATCTTCTGGAACTTTTTTGGAACGAATCCACTTTTCGAGGAAGATGGAACATTTTGGGATAATGTACCCTGGTTTTTTTAGGAAAACCATATGGTTTTTTATGGATCCTCTTATGCATTATGTTCGATATCAAGGAAAGGCAATTTTTGCATCAAAAGGAACTCTTTTTTTGAACAAAAAATGGAAATGGTACCTTATCCATTTGTGGCAATATTTTTTCTCTTTTTGGACTCAGCCGCGAAGGATCCATCTAAACCAATTAGCAAACTCTTGCTTCGATTTTATGGGGTACCTTTCAAGTGTACCAAAAAGTCCTTTGTTAGTAAGGAATCAAATGCTGGAGAATTCGTTTCTAATAGATACTCGAATGCAAAAATTAGATACCATAGTTCCCGTTACTGCCCTCATAGGATACTTATCAAAAGCTCAATTTTGTACTGGATCGGGCCATCCTATTAGTAAACCCATTTGGACAGATTTATCAGATTGGGATATTCTTGATCGATTTGGTCGGATATGTAGAAATCTTTTTCATTATCATAGTGGATCTTCGAAAAAACGGACTTTGTATCGACTAAAGTATATACTTCGACTTTCATGCGCTA
>Catabrosa aquatica JN896092
TTATTGCGATTCTTTCTCAACTACTATTCAAATTGGAATAGTTTTATTACTTCAATGAAATCTATTTTCTTTTTTAAAAAAGAAAATAAAAGACTATTTCGATTCCTATATAACTCTTATGTATCAGAATATGAATTTTTCTTGTTGTTTCTTCGTAAACAATCTTCTTGCTTACCATTAGCATCTTCTGGAACTTTTTTGGAACGAATCCTCTTTTCTAGGAAGATGGTACATTTTGGGATAATGTACCCCGGTTTTTTTAGTAAAACCATATGGTTTTTTATGGATCCTCTTATGCATTATGTTCGATATCAAGGAAAGGCTATTTTTGCATCAAAAGGAACTCTTTTTTTGAACAAAAAATGGAAATGGTACCTTATCCATTTGTGGCAATATTTTTTCTCTTTTTGGACTCAGCCGCGAAGGATCCATCTAAACCAATTAGCAAACTCTTGCTTCGATTTTATGGGGTACCTTTCAAGTGTACCAAAAAGTCCTTTGTTAGTAAGGAATCAAATGCTGGAGAATTCATTTCTAATAGATACTCGAATGCAAAAATTAGATACCATAGTTCCCGCTACTGCCCTCATAGGATACTTAGCAAAAGCTCAATTTTGTACTGGATCGGGCCATCCTATTAGTAAACCAATTTGGACAGATTTATCAGATTGGGATATTCTTGATCGATTTGGTCGGATATGTAGAAATCTTTTTCATTATCATAGTGGATCTTCGAAAAAACGGACTTTGTATCGACTAAAGTATATACTTCGACTTTCATGCGCTA
>Zingeria biebersteiniana subsp. trichopoda AM234551
TTATTGCGATTCTTTCTCAACTACTATTCAAATTGGAATAGTTTTATTACTTCAATGAAATCTCTTTTTTTTTTTAAAAAAGAAAATAAAAGACTATTTCGATTCCTATATAACTCTTATGTATCAGAATATGAATTTTTCTTGTTGTTTCTTTGTAAACAATCTTCTTGCTTACCATTAGCATCTTCTGGAAGTTTTTTGGAACGAATAATCTTTTCTAGGAAGATGGAACATTTTGGGATAATGTACCCCGGCTTTTTTAGGAAAACCATATGGTTTTTTATGGATCCTCTTATGCATTATGTGCGATATCAAGGAAAGGCAATTTTTGCATCAAAAGGAACTCTTTTTTTGAACAAAAGATGGAAATGGTACCTTATCCATTTGTGGCAATATTTTTTCTCTTTTTGGACTCAGCCGCGAAGGATCCATCTAAACCAATTAGCAAACTCTTGCTTCGATTTTATGGGGTACCTTTCAAGTGTACCAAAAAGTCCTTTGTTAGTAAGGAATCAAATGCTAGAGAATTCATTTCTAATAGATACTCGAATGCAAAAATTAGATACCATAGTTCCCGCTACTGCCCTCATAGGATACTTAACAAAAGCTCAATTTTGTACTGGATCGGGCCATCCTATTAGTAAACCAATTTGGACAGATTTATCAGATTGGGATATTCTTGATCGATTTGGTCGGATATGTAGAAATCTTTTTCATTATCATAGTGGATCTTCGAAAAAACAGACTTTGTATCGACTAAAGTATATACTTCGACTTTCATGCGCTA
>Colpodium versicolor FM253122
TTATTGCGATTCTTTCTCAACTACTATTCAAATTGGAATAGTTTTATTACTTCAATGAAATCTCTTTTTTTTTTTAAAAAAGAAAATAAAAGACTATTTCGATTCCTATATAACTCTTATGTATCAGAATATGAATTTTTCTTGTTGTTTCTTTGTAAACAATCTTCTTGCTTACCCTTAGCATCTTCTGGAACTTTTTTGGAACGAATAATCTTTTCTAGGAAGATGGTACATTTTGGGATAATGTACCCCGGCTTTTTTAGGAAAACCATATGGTTTTTTATGGATCCTCTTATGCATTATGTTCGATATCAAGGAAAGGCAATTTTTGCATCAAAAGGAACTCTTTTTTTGAACAAAAGATGGAAATGGTACCTTATCCATTTGTGGCAATATTTTTTCTCTTTTTGGACTCAGCCGCGAAGGATCCATCTAAACCAATTAGCAAACTCTTGCTTCGATTTTATGGGGTACCTTTCAAGTGTACCAAAAAGTCCTTTGTTAGTAAGGAATCAAATGCTAGAGAATTCATTTCTAATAGATACTCGAATGCAAAAATTAGATACCATAGTTCCTGCTACTGCCCTCATAGGATACTTAACAAAAGCTCAATTTTGTACTGGATCGGGCCATCCTATTAGTAAACCAATTTGGACAGATTTATCAGATTGGGATATTCTTGATCGATTTGGTCGGATATGTAGAAATCTTTTTCATTATCATAGTGGATCTTCGAAAAAACAGACTTTGTATCGACTAAAGTATATACTTCGACTTTCATGCGCTA
>Hordeum vulgare voucher PRV19-66 maturase K (matK) gene partial DEFINITION Hordeum vulgare voucher PRV19-66 maturase K (matK) gene partial cds chloroplast.
TTATTGCGATTCTTTCTCAACTACTATTCGAATTGGAATAGTTTTATTACTTCAATGAAATCCATTCTTTTTTTTCAAAAAGAAAATAAAAGACTAGTTAAATTCCTATATAACTCTTATGTATCAGAATATGAATTTTTCTTGTTGTTTCTTCGTAAACAATCTTCTTGCTTACCATTAGCATATTCTGGAACTTTTCTGGAACGAATCCACTTTTCTAGGAAGATGGAACATTTTGGGATAATGTACCCTGGTTTTTCTCGGAAAACCTTATGGTTCTTTATGGATCCTCTTATACATTATGTTCGATATCAAGGAAAGGCAATTCTTGCATCAAAAGGCAGTTTTTTTTTGAAAAAGAAATGGAAATGCTACCTTATCAATTTCTGGCAATATTATTTCTTTTTTTGGACTCAGCCGCGAAGAATCCATATAAACCAATTAGCAAACTCTTGCTTCGATTTTATGGGATACCTTTCAAGTGTACCAAAAAGTCCTTTGTTGGTAAGGAATCAAATGCTGGAGAATTCATTTCTCATAGATACTCGAATGAAAAAATTCGATACCATAGTCCCCGCTACTCTCCTCATAGGATACTTATCAAAAGCTCAATTTTGTACTGGATCGGGGCATCCTATTAGTAAACCCATTTGGACGGATTTATCAGATTGGGATATTCTTGATCGATTTGGTCGGATATGTAGAAATCTTTTTCATTATCATAGTGGATCTTCGAAAAAACGGACTTTGTATCGACTAAAGTATATACTTCGACTTTCATGCGCTA
