# Supplementary material for: Hybridization in the Subtribe Alopecurinae Dumort. (Poaceae) According to Molecular Phylogenetic Analysis: Different Ploidy Level Tells Different Origin of the Groups
Source: Plants (Basel). 2024 Mar 22;13(7):919. doi: 10.3390/plants13070919 (PMC11013341; doi:10.3390/plants13070919)
Supplement: Supplementary file 1 [file plants-13-00919-s001.zip › Table S2_NGS.xlsx]

## Sheet: Лист1
Species	Sample ID	Country of origin	Accession number in Genbank database	Total number of reads	Ribotype symbol	Number of reads	% from the total number of the reads
Alopecurus aequalis	M36	Russia: Altai Krai, Mamontovsky District	PP056744 – PP056764	2173	AE1	473	22
					AE2	169	8
					AE3	161	7
					AE4	140	6
Alopecurus alpinus	L22	Canada: Franklin district, Banks Island	PP056764 – PP054539	10709	AL1	3709	35
					AL2	2396	22
Alopecurus arundinaceus	22	Russia: Khakassia Republic	PP056966 – PP057011	16316	AR1	2864	18
					AR2	2504	15
Alopecurus brachystachyus	M13	Russia: Zabaykalsky Krai	PP057607 – PP057638	7373	BR	3485	47
Alopecurus × brachystylus	21	Russia: Novgorod Oblast	PP056765 – PP056849	26133	AE1	5828	22
					AE3	2331	9
					PR5	2095	8
					B	1722	7
					PR1	1087	4
Alopecurus brevifolius	L21	Russia: Karachay-Cherkessia, Teberda	PP057450 – PP057540	20957	BF1	7380	35
					BF2	1879	9
					BF3	1643	8
					BF4	1124	5
Alopecurus geniculatus	L18	Ukraine: Lviv Oblast	PP056850 – PP056879	5263	AE1	1809	34
					G	1072	20
Alopecurus magellanicus	L14	South Georgia	PP056879 – PP057291	5142	AM1	2051	40
					AM2	447	9
					AM3	235	5
Alopecurus × marssonii	M11	Finland	PP057250 – PP057269	1880	AE1	465	22
					AE2	164	8
					AE3	158	7
					AE4	133	6
Alopecurus myosuroides	20	Russia: Dagestan Republic	PP054402 – PP054507	18721	MY1	10044	56
Alopecurus myosuroides var. breviaristatus	L16	Russia: Krasnodar Krai	PP057377 – PP057405	12275	MY1	3292	27
					MY2-2	1971	12
					MY2-3	1478	9
Alopecurus ponticus	L20	Russia: Karachay-Cherkessia, Teberda	PP057430 – PP057449	9229	PO1	2234	24
					PO2	1691	18
					PO3	1319	14
Alopecurus ponticus	M8	Russia: Karachay-Cherkessia, Teberda	PP057577 – PP057606	13553	PO1	3562	26
					PO2	3143	23
					PO3	1406	10
					PO4	1142	8
Alopecurus pratensis	23	Russia: Altai Krai	PP057012 – PP057116	26172	PR1	5561	21
					PR2	2763	11
					PR3	1928	7
					PR4	1863	7
					PR5	1416	5
					PR6	1049	4
Alopecurus pratensis	M5	Russia: Karachay-Cherkessia, Teberda	PP057117 – PP057186	22148	PR5	5359	24
					PR1	4775	21
					PR7	3539	16
Alopecurus pratensis	M6	Russia: Arkhangelsk Oblast, Solovetsky Islands	PP057187 – PP057249	15362	PR5	3153	21
					PR1	1732	11
					PR-WS	1041	7
Alopecurus pratensis	L30	Russia: Altai Republic	PP057541 – PP057576	14946	PR1	2965	20
					PR2	2863	19
					PR5	1485	10
					PR4	1228	8
Alopecurus pratensis subsp. alpestris	L15	Russia: Komi Republic	PP057292 – PP057376	25290	PA1	9301	37
					PR1	2889	11
					PR5	1903	7
					PR4	1611	5
Alopecurus vlassowii	25	Russia: Altai Republic	PP056880 – PP056965	21628	VL1	5248	24
					BR	2279	11
					VL2	1006	5
Limnas stelleri	M17	Russia: Irkutsk Oblast	PP057639 – PP057654	1704	L1	364	21
					L2	303	18
					L3	195	11
					L4	145	9
					L5	80	5
