# Supplementary material for: Hybridization in the Subtribe Alopecurinae Dumort. (Poaceae) According to Molecular Phylogenetic Analysis: Different Ploidy Level Tells Different Origin of the Groups
Source: Plants (Basel). 2024 Mar 22;13(7):919. doi: 10.3390/plants13070919 (PMC11013341; doi:10.3390/plants13070919)
Supplement: Supplementary file 1 [file plants-13-00919-s001.zip › Table S3 ndhF Alopecurinae ONLY.fas]

>Hordeum brevisubulatum subsp. violaceum AF267691
-------------GGTATATTTACTTACATTTGGTGGGTATTTGCGTGTTCATTTTCAAAATTACAGTAGCACTAAAGAGAGTTCCTTGTATTCAATATCCTTATGGGGAAAAAGGATACCCAAAGGAGTGAATAGGGATTTCGTTTTATCAACAACGAAGAGTGGAGTTTCTTTTTTTTCACAAAATATACCCAAAATTCAAGGTAATACAAGAAATAGGATAGGATCCTTTACTACGTCTTTTGGAGCTAAAAACACTTTTGCCTATCCGCATGAAACGGGAAATACTATGTTATTTCCTCTTCTTATATTACTACTTTTCACTTTGTTCATTGGATTCATAGGAATCTCTTTTGATAATGGAGGAATGGATAATGGAATAGCAGAGTTAACCATATTATCAAAGTGGTTAACCCCCTCAATAAACTTTACCCAGGAAAGTTCTAATTCTTTTGTAAATTCATATGAATTTATTACTAATGCAATTTCTTCTGTAAGTCTAGCTATCTTTGGTTTATTCATAGCATATATCTTCTATGGATCTGCTTATTCTTTTTTTCAGAATTTGGATTTAATAAACTATTTTTACAAAAGAAATCCTAAAAAAGAATTTTTAGATCAAGTAAAAAAAAATATATACAGTTGGTCATATAATCGTGGTTATATAG
>Sclerochloa dura DQ786869
TTTATATGTTTCGGATATATTTACTTACATTTGATGGGTATTTGCGCGTTCATTTTCAAAATTACAGTACCACTAAAGAGGGTTCCTTATATTCAATATCCTTATGGGGAAAAAAGATACCCAAAGGAGTTAATAGAGATTTCGTTTTATCAACAACAAAGAGTGGAGTTTCTTTTTTTTCACAAAATATACCCAAAAAGCAAGGTAATACAAGAAATAGGATAGGATGCTTTAGTACGTCCTTTGGAGCTAAAAACACTTTTGCCTACCCGCATGAAACGGGAAATACTATGTTATTTCCTCTTCTTATATTACTGCTTTTTACTTTATTCATTGGATTTATAGGAATCTCTTTTGATAATGGAGCAGTGGATAATGGAATAGCAGAGTTAACCCTATTATCAAAGTGGTTAACTCCCTCAATAAACTTGACTCAGGAAAGTTCTAATTCTTCTATAAATTCATATGAATTTATTACTAATGCTATTTCCTCCGTAAGTCTAGCTATCTTCGGTTTATTCATAGCATATATCTTATATGGATCCGCTTATTCTTTTTTTCAGAATTTGGATTTAATAAATTCCTTTTACAAGGAAAGTCCGAAAAAGTACTTTTTGGATCAAGTAAAAAAAAAGATATACAGTTGGTCATATAATCGCGGTTATATAG
>Puccinellia distans DQ786866
TTTATATGTTTCGGATATATTTACTTACATTTGATGGATATTTGCGCGTTCATTTTCAAAATTACAGTACCACTAAAGAGGGTTCCTTGTATTCAATATCCTTATGGGGAAAAAAGATACCCAAAGGAATTAATAGGGATTTCGTTTTATCAACAACAAAGAGTGGAGTTTCTTTTTTTTCACAAAATATACCCAAAAAGCAAGGTAATACAAGAAATAGGATAGGATGCTTTAGTACGTCCTTTGGGGCTAAAAACACTTTTGCCTACCCGCATGAAACGGGAAATACTATGTTATTTCCTCTTCTTATATTACTGCTTTTTACTTTATTCATTGGATTTATAGGAATCTCTTTTGATAATGGAGCAGTGGATAATGGAATAACAGAGTTAACACTATTATCAAAGTGGTTAACTCCCTCAATAAATTTGACTCAGGAAAGTTCTAATTCTTCTATAAATTCATATGAATTTATTACTAATGCTATTTCCTCCGTAAGTCTAGCTATCTTTGGTTTATTCATAGCATATATCTTATATGGATCCGCTTATTCTTTTTTTCAGAATTTGGATTTAATAAATTCCTTTTACAAGGAAAGTCCGAAAAAGTACTTTTTCGATCAAGTAAAAAAAAAGATATACAGTTGGTCATATAATCGCGGTTATATAG
>Catabrosa aquatica DQ786826
TTTATATGTTTCGGATATATTTACTTACATTTGATGGGTATTTGCGCGTTCATTTTCAAAATTACAGTACCACTAAAGAGGGTTCCTTGTATTCAATATCCTTATGGGGAAAAAAGATACCCAAAGGAGTTAATAGGGATTTTGTTTTATCAAGAACAAAGAGTGGAGTTTCTTTTTTTTCACAAAATATACCCAAAATGCAAGGTAATACAAGAAATAGGATAGGATGCTTTAGTACGTCCTTTGCGGCTAAAAACACTTTTGCCTATCCGCATGAAACGGGAAATACTATGTTATTTCCTCTTCTTATATTACTGCTTTTTACTTTATTCATTGGATTTATAGGAATCTCTTTTGATAATGGAGCAATGGATAATGGAATAGCAGAGTTAACCCTACTATCAAAGTGGTTAACTCCCTCAATAAACTTGACTCAGGAAAGTTCTAATTCTTCTATAAATTCATATGAATTTATTACTAATGCTATTTCCTCCGTAAGTCTAGCTATCTTCGGTTTATTCATAGCATATATCTTATATGGATCCGCTTATTCTTTTTTTCAGAATTTGGATTTAATAAATTCCTTTTACAAGGAAAGTCCGAAAAAGTATTTTTTCGATCAAGTAAAAAAAAAGATATACAGTTGGTCATATAATCGCGGTTATATAG
>Aniselytron treutleri DQ786811
TTTATATGTTTCGGATATATTTACTTACATTTGATGGGTATTTTCGCGTTCATTTTCAAAATTATAGTACCACTAAAGAGGGTTCCTTGTATTCAATATCCTTATGGGGAAAAAAGATATCCAAAGGAGTTAATAGGGATTTTGTTTTATCAACAACAAAGAGTGGAGTTTCTTTTTTTTCACAAAATATACCCAAAATTCAAGGTAATACAAGAAATAGGATAGGATGCTTTAGTACATCCTTTGGAGCTAAAAACACTTTTGCCTATCCGCATGAAACGGGAAATACTATGTTATTTCCTCTTTTTATATTACTCCTTTTTACTTTATTCATTGGATTTATAGGAATCTCTTTTGATAATGGAACAATGGATAATGGAATAGCGGAGTTAACCCTATTATCAAAGTGGTTAACTCCCTCAATAAACTTTACTCAGGAAAGTTCTAATTCTTCTATAAATTCATATGAATTTATTACTAATGCTATTTCTTCTGTAAGTCTCGCTATCGTCGGTTTATTCATAGCATATATCTTATATGGATCCGCTTATTCTTTTTTTCAGAATTTGGATTTAATAAATTCCTTTTACAAGGAAAGTCCGAAAAAGTACTTTTTCGATCAAGTAAAAAAAAAGATATACAGTTGGTCATATAATCGTGGTTATATAG
>67 Alopecurus alpinus
TTTATATGTTTCGGATATATTTACTTACATTTGATGGGTATTTGCGAGTTCATTTTCAAAATTATAGTACCACTAAAGAGGGTTCCTTGTATTCAATATCCTTATGGGGAAAAAAGATATCCAAAGGAGTTAATAGGGATTTTGTTTTATCAACAACAAAGAGTGGAGTTTCTTTTTTTTCACAAAATATACCCAAAATTCAAGGTAATACAAGAAATAGGATAGGATGCTTTAGTACATCCTTTGGAGCTAAAAACACTTTTGCCTATCCGCATGAAACGGGAAATACTATGTTATTTCCTCTTCTTATATTACTCCTTTTTACTTTATTCATTGGATTTATAGGAATATCTTTTGATAATGGAACAATGGAGAATGGGATAGCGGAGTTAACCCTATTATCAAAGTGGTTAACTCCCTCAATAAACTTTACTCAGGAAAGTTCTAATTCTTCTATAAATTCATATGAATTTATTACTAATGCTATTTCTTCTGTAAGTCTCGCTATCGTTGGTTTATTCATAGCATATATCTTATATGGATCCGCTTATTCTTTTTTTCAGAATTTGGATTTAATAAATTCCTTTTACAAGGAAAGTCCTAAAAAGTACTTTTTCGATCAAGTCAAAAAAAARATATACAGTTGGTCATATAATCGCGGTTATATAR
>68 Alopecurus alpinus
TTTATATGTTTCGGATATATTTACTTACATTTGATGGGTATTTGCGAGTTCATTTTCAAAATTATAGTACCACTAAAGAGGGTTCCTTGTATTCAATATCCTTATGGGGAAAAAAGATATCCAAAGGAGTTAATAGGGATTTTGTTTTATCAACAACAAAGAGTGGAGTTTCTTTTTTTTCACAAAATATACCCAAAATTCAAGGTAATACAAGAAATAGGATAGGATGCTTTAGTACATCCTTTGGAGCTAAAAACACTTTTGCCTATCCGCATGAAACGGGAAATACTATGTTATTTCCTCTTCTTATATTACTCCTTTTTACTTTATTCATTGGATTTATAGGAATATCTTTTGATAATGGAACAATGGAGAATGGGATAGCGGAGTTAACCCTATTATCAAAGTGGTTAACTCCCTCAATAAACTTTACTCAGGAAAGTTCTAATTCTTCTATAAATTCATATGAATTTATTACTAATGCTATTTCTTCTGTAAGTCTCGCTATCGTTGGTTTATTCATAGCATATATCTTATATGGATCCGCTTATTCTTTTTTTCAGAATTTGGATTTAATAAATTCCTTTTACAAGGAAAGTCCTAAAAAGTACTTTTTCGATCAAGTCAAAAAAAAGATATACAGTTGGTCATATAATCGCGGTTATATAR
>69 Alopecurus pratensis
TTTATATGTTTCGGATATATTTACTTACATTTGATGGGTATTTGCGMKTTCATTTTCAAAATTATAGTACCACTAAAGAGGGTTCCTTGTATTCAATATCCTTATGGGGAAAAAAGATATCCAAAGGAGTTAATAGGGATTTTGTTTTATCAACAACAAAGAGTGGAGTTTCTTTTTTTTCACAAAATATACCCAAAATTCAAGGTAATACAAGAAATAGGATAGGATGCTTTAGTACATCCTTTGGAGCTAAAAACACTTTTGCCTATCCGCATGAAACGGGAAATACTATGTTATTTCCTCTTCTTATATTACTCCTTTTTACTTTATTCATTGGATTTATAGGAATCTCTTTTGATAATGGAACAATGGAGAATGGGATAGCRGAGTTAACCCTATTATCAAAGTGGTTAACTCCCTCAATAAACTTTACTCAGGAAAGTTCTAATTCTTCTATAAATTCATATGAATTTATTACTAATGCTATTTCTTCTGTAAGTCTCGCTATCGTTGGTTTATTCATAGCATATATCTTATATGGATCCGCTTATTCTTTTTTTCAGAATTTGGATTTAATAAATTCCTTTTACAAGGAAAGTCCKAAAAAGTACTTTTTCGATCAAGTCAAAAAAAARATATACAGTTGGTCATATAATCGCGGTTATATAR
>144 Alopecurus brachystachyus
TTTATATGTTTYGGATATATTTACTTACATTTGATGGGTATTTGCGAGTTCATTTTCAAAATTATAGTACCACTAAAGAGGGTTCCTTGTATTCAATATCCTTATGGGGAAAAAAGATATCCAAAGGAGTTAATAGGGATTTTGTTTTATCAACAACAAAGAGTGGAGTTTCTTTTTTTTCACAAAATATACCCAAAATTCAAGGTAATACAAGAAATAGGATAGGATGCTTTAGTACATCCTTTGGAGCTAAAAACACTTTTGCCTATCCGCATGAAACGGGAAATACTATGTTATTTCCTCTTCTTATATTACTCCTTTTTACTTTATTCATTGGATTTATAGGAATATCTTTTGATAATGGAACAATGGAGAATGGGATAGCGGAGTTAACCCTATTATCAAAGTGGTTAACTCCCTCAATAAACTTTACTCAGGAAAGTTCTAATTCTTCTATAAATTCATATGAATTTATTACTAATGCTATTTCTTCTGTAAGTCTCGCTATCGTTGGTTTATTCATAGCATATATCTTATATGGATCCGCTTATTCTTTTTTTCARAATTTGGATTTAATAAATTCCTTTTACAAGGAAAGTCCTAAAAAGTACTTTTTCGATCAAGTCAAAAAAAARATATACAGTTGGTCDTATAATCGCGGTTATATAR
>Alopecurus magellanicus DQ786808
TTTATATGTTTCGGATATATTTACTTACATTTGATGGGTATTTGCGAGTTCATTTTCAAAATTATAGTACCACTAAAGAGGGTTCCTTGTATTCAATATCCTTATGGGGAAAAAAGATATCCAAAGGAGTTAATAGGGATTTTGTTTTATCAACAACAAAGAGTGGAGTTTCTTTTTTTTCACAAAATATACCCAAAATTCAAGGTAATACAAGAAATAGGATAGGATGCTTTAGTACATCCTTTGGAGCTAAAAACACTTTTGCCTATCCGCATGAAACGGGAAATACTATGTTATTTCCTCTTCTTATATTACTCCTTTTTACTTTATTCATTGGATTTATAGGAATATCTTTTGATAATGGAACAATGGAGAATGGGATAGCGGAGTTAACCCTATTATCAAAGTGGTTAACTCCCTCAATAAACTTTACTCAGGAAAGTTCTAATTCTTCTATAAATTCATATGAATTTATTACTAATGCTATTTCTTCTGTAAGTCTCGCTATCGTTGGTTTATTCATAGCATATATCTTATATGGATCCGCTTATTCTTTTTTTCAGAATTTGGATTTAATAAATTCCTTTTACAAGGAAAGTCCTAAAAAGTACTTTTTCGATCAAGTCAAAAAAAAGATATACAGTTGGTCATATAATCGTGGTTATATAG
>66 Alopecurus pratensis
TTTATATGTTTCGGATATATTTACTTACATTTGATGGGTATTTGCGCTTTCATTTTCAAAATTATAGTACCACTAAAGAGGGTTCCTTGTATTCAATATCCTTATGGGGAAAAAAGATATCCAAAGGAGTTAATAGGGATTTTGTTTTATCAACAACAAAGAGTGGAGTTTCTTTTTTTTCACAAAATATACCCAAAATTCAAGGTAATACAAGAAATAGGATAGGATGCTTTAGTACATCCTTTGGAGCTAAAAACACTTTTGCCTATCCGCATGAAACGGGAAATACTATGTTATTTCCTCTTCTTATATTACTCCTTTTTACTTTATTCATTGGATTTATAGGAATCTCTTTTGATAATGGAACAATGGAGAATGGGATAGCAGAGTTAACCCTATTATCAAAGTGGTTAACTCCCTCAATAAACTTTACTCAGGAAAGTTCTAATTCTTCTATAAATTCATATGAATTTATTACTAATGCTATTTCTTCTGTAAGTCTCGCTATCGTTGGTTTATTCATAGCATATATCTTATATGGATCCGCTTATTCTTTTTTTCAGAATTTGGATTTAATAAATTCCTTTTACAAGGAAAGTCCGAAAAAGTACTTTTTCGATCAAGTCAAAAAAAARATATACAGTTGGTCATATAATCGCGGTTATATAR
>Alopecurus textilis DQ786809
TTTATATGTTTCGGATATATTTACTTACATTTGATGGGTATTTGCGCTTTCATTTTCAAAATTATAGTACCACTAAAGAGGGTTCCTTGTATTCAATATCCTTATGGGGAAAAAAGATATCCAAAGGAGTTAATAGGGATTTTGTTTTATCAACAACAAAGAGTGGAGTTTCTTTTTTTTCACAAAATATACCCAAAATTCAAGGTAATACAAGAAATAGGATAGGATGCTTTAGTACATCCTTTGGAGCTAAAAACACTTTTGCCTATCCGCATGAAACGGGAAATACTATGTTATTTCCTCTTCTTATATTACTCCTTTTTACTTTATTCATTGGATTTATAGGAATCTCTTTTGATAATGGAACAATGGAGAATGGGATAGCAGAGTTAACCCTATTATCAAAGTGGTTAACTCCCTCAATAAACTTTACTCAGGAAAGTTCTAATTCTTCTATAAATTCATATGAATTTATTACTAATGCTATTTCTTCTGTAAGTCTCGCTATCGTTGGTTTATTCATAGCATATATCTTATATGGATCCGCTTATTCTTTTTTTCAGAATTTGGATTTAATAAATTCCTTTTACAAGGAAAGTCCGAAAAAGTACTTTTTCGATCAAGTCAAAAAAAAGATATACAGTTGGTCATATAATCGTGGTTATATAG
>Alopecurus myosuroides HE575735
TTTATATGTTTCGGATATATTTACTTACATTTGATGGCTATTTGCGCGTTCATTTTCAAAATTATAGTACCACTAAAGAGGGTTCCTTGTATTCAATATCCTTATGGGGAAAAAAGATATCCAAAGGAGTTAATAGGGATTTTGTTTTATCAACAACAAAGAGTGGAGTTTCTTTTTTTTCACAAAATATACCCAAAATTCAAGGTAATACAAGAAATAGGATAGGATGCTTTAGTACATCCTTTGGAGCTAAAAACACTTTTGCCTATCCGCATGAAACGGGAAATACTATGTTATTTCCTCTTCTTATATTACTCCTTTTTACTTTATTCATTGGATTTATAGGAATCTCTTTTGATAATGGAACAATGGAGAATGGGATAGCGGAGTTAACCCTATTATCAAAGTGGTTAACTCCCTCAATAAACTTTACTCAGGAAAGTTCTAATTCTTCTATAAATTCATATGAATTTATTACTAATGCTATTTCTTCTGTAAGTCTCGCTATCGTTGGTTTATTCATAGCATATATCTTATATGGATCCGCTTATTCTTTTTTTCAGAATTTGGATTTAATAAATTCCTTTTACAAGGAAAGTCCGAAAAAGTACTTTTTCGATCAAGTAAAAAAAAAGATATACAGTTGGTCATATAATCGTGGTTATATAG
>70 Alopecurus arundinaceus
TTTATATGTTTCGGATATATTTACTTACATTTGATGGGTATTTGCGCTTTCATTTTCAAAATTATAGTACCACTAAAGAGGGTTCCTTGTATTCAATATCCTTATGGGGAAAAAAGATATCCAAAGGAGTTAATAGGGATTTTGTTTTATCAACAACAAAGAGTGGAGTTTCTTTTTTTTCACAAAATATACCCAAAATTCAAGGTAATACAAGAAATAGGATAGGATGCTTTAGTACATCCTTTGGAGCTAAAAACACTTTTGCCTATCCGCATGAAACGGGAAATACTATGTTATTTCCTCTTCTTATATTACTCCTTTTTACTTTATTCATTGGATTTATAGGAATCTCTTTTGATAATGGAACAATGGAGAATGGGATAGCAGAGTTAACCCTATTATCAAAGTGGTTAACTCCCTCAATAAACTTTACTCAGGAAAGTTCTAATTCTTCTATAAATTCATATGAATTTATTACTAATGCTATTTCTTCTGTAAGTCTCGCTATCGTTGGTTTATTCATAGCATATATCTTATATGGATCCGCTTATTCTTTTTTTCAGAATTTGGATTTAATAAATTCCTTTTACAAGGAAAGTCCGAAAAAGTACTTTTTCGATCAAGTCAA-----------------------------------------
>Alopecurus aequalis voucher YDK2009613
TTTATATGTTTCGGATATATTTACTTACATTTGATGGGTATTTGCGCGTTCATTTTCAAAATTATAGTACCACTAAAGAGAGTTCCTTGTATTCAATATCCTTATGGGGAAAAAAGATATCCAAAGGAGTTAATAGGGATTTTGTTTTATCAACAACAAAGAGTGGAGTTTCTTTTTTTTCACAAAATATACCCAAAATTCAAGGTAATACAAGAAATAGGATAGGATGCTTTAGTACATCCTTTGGAGCTAAAAACACTTTTGCCTATCCGCATGAAACGGGAAATACTATGTTATTTCCTCTTCTTATATTACTCCTTTTTACTTTATTCATTGGATTTATAGGAATATCTTTTGATAATGGAACAATGGAGAATGGGATAGCGGAGTTAACCCTATTATCAAAGTGGTTAACTCCCTCAATAAACTTTACTCAGGAAAGTTCTAATTCTTCTATAAATTCATATGAATTTATTACTAATGCCATTTCTTCTGTAAGTCTCGCTATCGTTGGTTTATTCATAGCATATATCTTATATGGATCCGCTTATTCTTTTTTTCAGAATTTGGATTTAATAAATTCCTTTTACAAGGAAAGTCCGAAAAAGTACTTTTTCGATCAAGTCAAAAAAAAGATATACAGTTGGTCATATAATCGTGGTTATATAG
>Alopecurus geniculatus
TTTATATGTTTCGGATATATTTACTTACATTTGATGGGTATTTGCGCGTTCATTTTCAAAATTATAGTACCACTAAAGAGGGTTCCTTGTATTCAATATCCTTATGGGGAAAAAAGATATCCAAAGGAGTTAATAGGGATTTTGTTTTATCAACAGCAAAGAGTGGAGTTTCTTTTTTTTCACAAAATATACCCAAAATTCAAGGTAATACAAGAAATAGGATAGGATGCTTTAGTACATCCTTTGGAGCTAAAAACACTTTTGCCTATCCGCATGAAACGGGAAATACTATGTTATTTCCTCTTCTTATATTATTCCTTTTTACTTTATTCATTGGATTTATAGGAATATCTTTTGATAATGGAACAATGGAGAATGGGATAGCGGAGTTAACCCTATTATCAAAGTGGTTAACTCCCTCAATAAACTTTACTCAGGAAAGTTCTAATTCTTCTATAAATTCATATGAATTTATTACTAATGCTATTTCTTCTGTAAGTCTCGCTATCGTTGGTTTATTCATAGCATATATCTTATATGGATCCGCTTATTCTTTTTTTCAGAATTTGGATTTAATAAATTCCTTTTACAAGGAAAGTCCGAAAAAGTACTTTTTCGATCAAGTCAAAAAAAA-----------------------------------
>Alopecurus magellanicus
TTTATATGTTTCGGATATATTTACTTACATTTGATGGGTATTTGCGAGTTCATTTTCAAAATTATAGTACCACTAAAGAGGGTTCCTTGTATTCAATATCCTTATGGGGAAAAAAGATATCCAAAGGAGTTAATAGGGATTTTGTTTTATCAACAACAAAGAGTGGAGTTTCTTTTTTTTCACAAAATATACCCAAAATTCAAGGTAATACAAGAAATAGGATAGGATGCTTTAGTACATCCTTTGGAGCTAAAAACACTTTTGCCTATCCGCATGAAACGGGAAATACTATGTTATTTCCTCTTCTTATATTACTCCTTTTTACTTTATTCATTGGATTTATAGGAATATCTTTTGATAATGGAACAATGGAGAATGGGATAGCGGAGTTAACCCTATTATCAAAGTGGTTAACTCCCTCAATAAACTTTACTCAGGAAAGTTCTAATTCTTCTATAAATTCATATGAATTTATTACTAATGCTATTTCTTCTGTAAGTCTCGCTATCGTTGGTTTATTCATAGCATATATCTTATATGGATCCGCTTATTCTTTTTTTCAGAATTTGGATTTAATAAATTCCTTTTACAAGGAAAGTCCTAAAAAGTACTTTTTCGATCAAGTCAAAAAAAAGATATACAGTTGGTCATATAATCGTGGTTATATAG
>Alopecurus textilis
TTTATATGTTTCGGATATATTTACTTACATTTGATGGGTATTTGCGCTTTCATTTTCAAAATTATAGTACCACTAAAGAGGGTTCCTTGTATTCAATATCCTTATGGGGAAAAAAGATATCCAAAGGAGTTAATAGGGATTTTGTTTTATCAACAACAAAGAGTGGAGTTTCTTTTTTTTCACAAAATATACCCAAAATTCAAGGTAATACAAGAAATAGGATAGGATGCTTTAGTACATCCTTTGGAGCTAAAAACACTTTTGCCTATCCGCATGAAACGGGAAATACTATGTTATTTCCTCTTCTTATATTACTCCTTTTTACTTTATTCATTGGATTTATAGGAATCTCTTTTGATAATGGAACAATGGAGAATGGGATAGCAGAGTTAACCCTATTATCAAAGTGGTTAACTCCCTCAATAAACTTTACTCAGGAAAGTTCTAATTCTTCTATAAATTCATATGAATTTATTACTAATGCTATTTCTTCTGTAAGTCTCGCTATCGTTGGTTTATTCATAGCATATATCTTATATGGATCCGCTTATTCTTTTTTTCAGAATTTGGATTTAATAAATTCCTTTTACAAGGAAAGTCCGAAAAAGTACTTTTTCGATCAAGTCAAAAAAAAGATATACAGTTGGTCATATAATCGTGGTTATATAG
>Bellardiochloa variegata DQ786818
TTTATATGTTTCGGATATATTTACTTACATTTGATGGGTATTTGCGCGTTCATTTTCAAAATTATAGTACCACTAAAGAGGGTTCCTTGTATTCAATATCCTTATGGGGAAAAAAGATATCCAAAGGAGTTAATAGGGATTTTGTTTTATCAACAACAAAGAGTGGAGTTTCCTTTTTTTCACAAAATATACCAAAAATTCAAGGTAATACAAGAAATAGGATAGGATGCTTTAGTACATCCTTTGGAGCTAAAAACACTTTTGCCTATCCGCATGAAACGGGAAATACTATGTTATTTCCTCTTCTTATATTACTCCTTTTTACTTTATTCATTGGATTTATAGGAATCTCTTTTGATAATGGAACAATGGATAATGGGATAGCGGAGTTAACCCTATTATCAAAGTGGTTAACTCCCTCAATAAACTTTACTCAGGAAAGTTCTAATTCTTCTATAAATTCATATGAATTTATTACTAATGCTATTTCTTCTGTAAGTCTCGCTATCGTTGGTTTATTCATAGCATATATCTTATATGGATCCGCTTATTCTTTTTTTCAGAATTTGGATTTAATAAATTCCTTTTACAAGGAAAGTCCGAAAAAGTACTTTTTCGATCAAGTCAAAAAAAAAATATACMGTTGGTCATATAATCGTGGTTATATAG
>16 Limnas malyschevii
TTTATATGTTTCGGATATATTTACTTACATTTGATGGGTATTTGCGCGTTCATTTTCAAAATTATAGTACCACTAAAGAGGGTTCCTTGTATTCAATATCCTTATGGGGAAAAAGGATATCCAAAGGAATTAATAGGGATTTTGTTTTATCAACAACAAAGAGTGGAGTTTCTTTTTTTTCACAAAATATACCCAAAATTCAAGGTAATACAAGAAATAGGATAGGATGCTTTAGTACATCCTTTGGAGCTAAAAACACTTTTGCCTATCCGCATGAAACGGGAAATACTATGTTATTTCCTCTTCTTATATTACTCCTTTTTACTTTATTCATTGGATTTATAGGAATCTCTTTTGATAATGGAACAATGGATAATGGGATAGCGGAGTTAACCCTATTATCAAAGTGGTTAACTCCCTCAATAAACTTTACTCAGGAAAGTTCTAATTCTTCTATAAATTCATATGAATTTATTACTAATGCTATTTCTTCTGTAAGTCTCGCTATCGTTGGTTTATTCATAGCATATATCTTATATGGATCCGCTTATTCTTTTTTTCAGAATTTGTATTTAATAAATTCCTTTTACAAGGAAAGTCCGAAAAAGTACTTTTTCGATCAAGTCAAAAAAAARATATACAGTTGGTCATATAATCGCGGTTATATAR
>Arctagrostis latifolia DQ786813
TTTATATGTTTCGGATATATTTACTTACATTTGATGGGTATTTGCGCGTTCATTTTAAAAATTATAGTACCACTAAAGAGGGTTCCTTGTATTCAATATCCTTATGGGGAAAAAAGATATCCAAAGGAGTTAATAGGGATTTTGTTTTATCAACAACAAAGAGTGGAGTTTCTTTTTTTTCACAAAATATACCCAAAATTCAAGGTAATACAAGAAATAGGATAGGATGCTTTAGTACATCCTTTGGAGCTAAAAACACTTTTGCCTATCCGCATGAAACGGGAAATACTATGTTATTTCCTCTTCTTATATTACTCCTTTTTACTTTATTCATTGGATTTATAGGAATCTCTTTTGATAATGGAACAATGGATAATGGAATAGCGGAGTTAACCCTATTATCAAAGTGGTTAACTCCCTCAATAAACTTTACTCAGGAAAGTTCTAATTCTTCTATAAATTCATATGAATTTATTACTAATGCTATTTCTTCTGTAAGTCTCGCTATCGTCGGTTTATTTATAGCATATATCTTATATGGATCCGCTTATTCTTTTTTTCAGAATTTGGATTTAATAAATTCCTTTTACAAGGAAAGTCCGAAAAAGTACTTTTTCGATGAAGTCAAAAAAAAGATATACAGTTGGTCATATAATCGTGGTTATATAG
>Nicoraepoa andina DQ786862
TTTATATGTTTCGGATATATTTACTTACATTTGATGGGTATTTGCGCGTTCATTTTCAAAATTATAGTACCACTAAAGAGGGTTCCTTGTATTCAATATCCTTATGGGGAAAAAAGATATCCAAAGGAGTTAATAGGGATTTTGTTTTATCAACAACAAAGAGTGGAGTTTCTTTTTTTTCACAAAATATACCCAAAATTCAAGGTAATACAAGAAATAGGATAGGATGCTTTAGTACATCCTTTGGAGCTAAAAACACTTTTGCCTATCCGCATGAAACGGGAAATACTATGTTATTTCCTCTTCTTATATTACTCCTTTTTACTTTATTCATTGGATTTATAGGAATCTCTTTTGATAATGGAACAATGGATAATGGAATAGCGGAGTTAACCCTATTATCAAAGTGGTTAACTCCCTCAATAAACTTTACTCAGGAAAGTTCTAATTCTTCTATAAATTCATATGAATTTATTACTAATGCTATTTCTTCTGTAAGTCTCGCTATCCTCGGTTTATTCATAGCATATATCTTATATGGATCCGCTTATTCTTTTTTTCAGAATTTGGATTTAATAAATTCCTTTTACAAGGAAAGTCCTAAAAAGTACTTTTTCGATCAAGTCAAAAAAAAGATATACAGTTGGTCATATAATCGTGGTTATATAG
>83 Beckmannia syzigachne
TTTATATGTTTYGGATATATTTACTTACATTTGATGGGTATTTGCGCGTTCATTTTCAAAATTATAGTACCACTAAAGAGGGTTCCTTGTATTCAATATCCTTATGGGGAAAAAAGATATCCAAAGGAGTTAATAGGGATTTTGTTTTATCAACAACAAAGAGTGGAGTTTCTTTTTTTTCACAAAATATACCCAAAATTCAAGGTAATACAAGAAATAGGATAGGATGCTTTAGTACATCCTTTGGAGCTAAAAACACTTTTGCCTATCCGCATGAAACGGGAAATACTATGTTATTTCCTCTTCTTATATTACTCGTTTTTACTTTATTCATTGGATTTATAGGAATCTCTTTTGATAATGGAACAATGGATAATGGAATAGCAGAGTTAACCCTATTATCAAAGTGGTTAACTCCCTCAATAAACTTTACTCAGGAAAGTTCTAATTCTTCTATAAATTCATATGAATTTATTACTAATGCTATTTCTTCTGTAAGTCTCGCTATCGTCGGTTTATTCATAGCATATATCTTATATGGATCCGCTTATTCTTTTTTTCAGAATTTGGATTTAATAAATTCCTTTTACAAGGAAAGTCCAAAAAAGTACTTTTTCGATCAAGTCAAAAAAAARATATACAGTTGGTCATATAATCGCGGTTATATAR
>Beckmannia syzigachne DQ786817
TTTATATGTTTCGGATATATTTACTTACATTTGATGGGTATTTGCGCGTTCATTTTCAAAATTATAGTACCACTAAAGAGGGTTCCTTGTATTCAATATCCTTATGGGGAAAAAAGATATCCAAAGGAGTTAATAGGGATTTTGTTTTATCAACAACAAAGAGTGGAGTTTCTTTTTTTTCACAAAATATACCCAAAATTCAAGGTAATACAAGAAATAGGATAGGATGCTTTAGTACATCCTTTGGAGCTAAAAAAACTTTTGCCTATCCGCATGAAACGGGAAATACTATGTTATTTCCTCTTCTTATATTACTCGTTTTTACTTTATTCATTGGATTTATAGGAATCTCTTTTGATAATGGAACAATGGATAATGGAATAGCAGAGTTAACCCTATTATCAAAGTGGTTAACTCCCTCAATAAACTTTACTCAGGAAAGTTCTAATTCTTCTATAAATTCATATGAATTTATTACTAATGCTATTTCTTCTGTAAGTCTCGCTATCGTCGGTTTATTCATAGCATATATCTTATATGGATCCGCTTATTCTTTTTTTCAGAATTTGGATTTAATAAATTCCTTTTACAAGGAAAGTCCAAAAAAGTACTTTTTCGATCAAGTCAAAAAAAAGATATACAGTTGGTCATATAATCGTGGTTATATCG
>Hookerochloa hookeriana DQ786850
TTTATATGTTTCGGATATATTTACTTACATTTGATGGGTATTTGCGCGNTCATTTTCAAAATTATAGTACCACTAAAGAGGGTTCCTTGTATTCAATATCCTTATGGGGAAAAAAGATATCCAAAGGAGTTAATAGGGATTTTGTTTTATCAACAACAAAGAGTGGAGTTTCTTTTTTTTCACAAAATATACCCAAAATTCAAGGTAATACAAGAAATAGGATAGGATGCTTTAGTACATCCTTTGGAGCTAAAAACACTTTTGCCTATCCGCATGAAACGGGAAATACTATGTTATTTCCTCTTCTTATATTACTCCTTTTTACTTTATTCATTGGATTTATAGGAATCTCTTTTGATAATGGAACAATGGATAATGGAATAGCGGAGTTAACCCTATTATCAAAGTGGTTAACTCCCTCAATAAACTTTACTCAGGAAAGTTCTAATTCTTCTATAAATTCATATGAATTTATTACTAATGCTATTTCTTCTGTAAGTCTCGCTATCGTCGGTTTATTCATAGCATATATCTTATATGGATCCGCTTATTCTTTTTTTCAGAATTTGGATTTAATAAATTCCTTTTACAAGGAAAGTCCGAAAAAGTACTTTTTCGATCAAGTCAAAAAAAAGATATACAGTTGGTCATATAATCGTGGTTATATAG
>Festucella eriopoda DQ786841
TTTATATGTTTCGGATATATTTACTTACATTTGATGGGTATTTGCGCGTTCATTTTCAAAATTATAGTACCACTAAAGAGGGTTCCTTGTATTCAATATCCTTATGGGGAAAAAAGATATCCAAAGGAGTTAATAGGGATTTTGTTTTATCAACAACAAAGAGTGGAGTTTCTTTTTTTTCACAAAATATACCCAAAATTCAAGGTAATACAAGAAATAGGATAGGATGCTTTAGTACATCCTTTGGAGCTAAAAACACTTTTGCCTATCCGCATGAAACGGGAAATACTATGTTATTTCCTCTTCTTATATTACTCCTTTTTACTTTATTCATTGGATTTATAGGAATCTCTTTTGATAATGGAACAATGGATAATGGAATAGCGGAGTTAACCCTATTATCAAAGTGGTTAACTCCCTCAATAAACTTTACTCAGGAAAGTTCTAATTCTTCTATAAATTCATATGAATTTATTACTAATGCTATTTCTTCTGTAAGTCTCGCTATCGTCGGTTTATTCATAGCATATATCTTATATGGATCCGCTTATTCTTTTTTTCAGAATTTGGATTTAATAAATTCCTTTTACAAGGAAAGTCCGAAAAAGTACTTTTTCGATCAAGTCAAAAAAAAGATATACAGTTGGTCATATAATCGTGGTTATATAG
>Dupontia fisheri DQ786836
TTTATATGTTTCGGATATATTTACTTACATTTGATGGGTATTTGCGCGTTCATTTTCAAAATTACAGTACCACTAAAGAGGGTTCCTTGTATTCAATATCCTTATGGGGAAAAAAGATATCCAAAGGAGTTAATAGGGATTTTGTTTTATCAACAACAAAGAATGGAGTTTCTTTTTTTTCACAAAATAGCCCCAAAATTCAAGGTAATACAAGAAATAGGATAGGATGCTTTAGTACATCCTTTGGGGCTAAAAACACTTTTGCCTATCCGCATGAAACGGGAAATACTATGTTATTTCCTCTTCTTATATTACTGTTTTTTACTTTATTCATTGGATTTATAGGAATCTCTTTTGATAATGGAGCAATGGATAATGGAATAGCGGAGTTAACCCTATTATCAAAGTGGTTAACTCCCTCAATAAACTTGACTCAGGAAAGTTCTAATTCTTCTATAAATTCATATGAATTTATTACTAATGCTATTTCTTCTGTAAGTCTCGCTATCGTCGGTTTATTCATAGCATATATCTTATATGGATCCGCTTATTCTTTTTTTCAGAATTTGGATTTAATAAATTCCTTTTACAAGGAAAGTCCGAAAAAGTACTTTTTTGATCAAGTCAAAAAAAATATATACAGTTGGTCATATAATCGTGGTTATATAG
>1 Phleum pratense
TTTATATGTTTCGGATATATTTACTTACATTTGATGGGTATTTGCGCGTTCATTTTCAAAATTACAGTACCACTAAAGAGGGTTCCTTGTATTCAATATCCTTATGGGGAAAAAAGATATCCAAAGGAGTTAATAGGGATTTTGTTTTATCAACAACAAAGCGTGGAGTTTCCTTTTTTTCACAAAATATACCCAAAATTCAAGGTAATACAAGAAATAGGATAGAATGCTTTAGTACATCCTTTGGGGCTAAAAACACTTTTGCCTATCCGCATGAAACGGGAAATACTATGTTATTTCCTCTTCTTATATTACTGCTTTTTACTTTATTTATTGGATTTATAGGAATCTCTTTTGATAATGGAGCAATGGATAATGGAATAGCAGAGTTAACCCTATTATCAAAGTGGTTAGCTCCCTCAATAAACTTGACTCAGGAAAGTTCTAATTCTTCTATAAATTCATATGAATTTATTACTAATGCTATTTCTTCTGTAAGTCTCGCTATCGTCGGTTTATTCATAGCATATATCTTATATGGATCCGCTTATTCTTTTTTTCAGAATTTGGATTTAATAAATACCTTTTACAAAGAAAGTCCGAAAAAGTACTTTTTCGATCAAGTCAAAAAAAAGATATACAGTTGGTCATATAATCGCGGTTATATAG
>Dupontia fisheri
TTTATATGTTTCGGATATATTTACTTACATTTGATGGGTATTTGCGCGTTCATTTTCAAAATTACAGTACCACTAAAGAGGGTTCCTTGTATTCAATATCCTTATGGGGAAAAAAGATATCCAAAGGAGTTAATAGGGATTTTGTTTTATCAACAACAAAGAATGGAGTTTCTTTTTTTTCACAAAATAGCCCCAAAATTCAAGGTAATACAAGAAATAGGATAGGATGCTTTAGTACATCCTTTGGGGCTAAAAACACTTTTGCCTATCCGCATGAAACGGGAAATACTATGTTATTTCCTCTTCTTATATTACTGTTTTTTACTTTATTCATTGGATTTATAGGAATCTCTTTTGATAATGGAGCAATGGATAATGGAATAGCGGAGTTAACCCTATTATCAAAGTGGTTAACTCCCTCAATAAACTTGACTCAGGAAAGTTCTAATTCTTCTATAAATTCATATGAATTTATTACTAATGCTATTTCTTCTGTAAGTCTCGCTATCGTCGGTTTATTCATAGCATATATCTTATATGGATCCGCTTATTCTTTTTTTCAGAATTTGGATTTAATAAATTCCTTTTACAAGGAAAGTCCGAAAAAGTACTTTTTTGATCAAGTCAAAAAAAATATATACAGTTGGTCATATAATCGTGGTTATATAG
>6 Phleum alpinum
TTTATATGTTTYGGATATATTTACTTACATTTGATGGGTATTTGCGCGTTCATTTTCAAAATTACAGTACCACTAAAGAGGGTTCCTTGTATTCAATATCCTTATGGGGAAAAAAGATATCCAAAGGAGTTAATAGGGATTTTGTTTTATCAACAACAAAGCGTGGAGTTTCCTTTTTTTCACAAAATATACCAAAAATTCAAGGTAATACAAGAAATAGGATAGAATGCTTTAGTACATCCTTTGGGGCTAAAAACACTTTTGCCTATCCGCATGAAACGGGAAATACTATGTTATTTCCTCTTCTTATATTACTGCTTTTTACTTTATTTATTGGATTTATAGGAATCTCTTTTGATAATGGAGCAATGGATAATGGAATAGCAGAGTTAACCCTATTATCAAAGTGGTTAGCTCCCTCAATAAACTTGACTCAGGAAAGTTCTAATTCTTCTATAAATTCATATGAATTTATTACTAATGCTATTTCTTCTGTAAGTCTCGCTATCGTCGGTTTATTCATAGCATATATCTTATATGGATCCGCTTATTCTTTTTTTCAGAATTTGGATTTAATAAATACCTTTTACAAAGAAAGTCCGAAAAAGTACTTTTTCGATCAAGTCAAAAAAAARATATACAGTTGGTCATATAATCGCGGTTATATAG
>7 Phleum alpinum
TTTATATGTTTCGGATATATTTACTTACATTTGATGGGTATTTGCGCGTTCATTTTCAAAATTACAGTACCACTAAAGAGGGTTCCTTGTATTCAATATCCTTATGGGGAAAAAAGATATCCRAAGGAGTTAATAGGGATTTTGTTTTATCAACAACAAAGCGTGGAGTTTCCTTTTTTTCACAAAATATACCAAAAATTCAAGGTAATACAAGAAATAGGATAGAATGCTTTAGTACATCCTTTGGGGCTAAAAACACTTTTGCCTATCCGCATGAAACGGGAAATACTATGTTATTTCCTCTTCTTATATTACTGCTTTTTACTTTATTTATTGGATTTATAGGAATCTCTTTTGATAATGGAGCAATGGATAATGGAATAGCAGAGTTAACCCTATTATCAAAGTGGTTAGCTCCCTCAATAAACTTGACTCAGGAAAGTTCTAATTCTTCTATAAATTCATATGAATTTATTACTAATGCTATTTCTTCTGTAAGTCTCGCTATCGTCGGTTTATTCATAGCATATATCTTATATGGATCCGCTTATTCTTTTTTTCAGAATTTGGATTTAATAAATACCTTTTACAAAGAAAGTCCGAAAAAGTACTTTTTCGATCAAGTCAAAAAAAARATATACAGTTGGTCATATAATCGCGGTTATATAG
>3 Phleum pratense
TTTATATGTTTCGGATATATTTACTTACATTTGATGGGTATTTGCGCGTTCATTTTCAAAATTACAGTACCACTAAAGAGGGTTCCTTGTATTCAATATCCTTATGGGGAAAAAAGATATCCAAAGGAGTTAATAGGGATTTTGTTTTATCAACAACAAAGCGTGGAGTTTCCTTTTTTTCACAAAATATACCCAAAATTCAAGGTAATACAAGAAATAGGATAGAATGCTTTAGTACATCCTTTGGGGCTAAAAACACTTTTGCCTATCCGCATGAAACGGGAAATACTATGTTATTTCCTCTTCTTATATTACTGCTTTTTACTTTATTTATTGGATTTATAGGAATCTCTTTTGATAATGGAGCAATGGATAATGGAATAGCAGAGTTAACCCTATTATCAAAGTGGTTAGCTCCCTCAATAAACTTGACTCAGGAAAGTTCTAATTCTTCTATAAATTCATATGAATTTATTACTAATGCTATTTCTTCTGTAAGTCTCGCTATCGTCGGTTTATTCATAGCATATATCTTATATGGATCCGCTTATTCTTTTTTTCAGAATTTGGATTTAATAAATACCTTTTACAAAGAAAGTCCGAAAAAGTACTTTTTCGATCAAGTCAAAAAAAAGATATACAGTTGGTCATATAATCGCGGTTATATAG
>24 Phleum pratense
TTTATATGTTTYGGATATATTTACTTACATTTGATGGGTATTTGCGCGTTCATTTTCAAAATTACAGTACCACTAAAGAGGGTTCCTTGTATTCAATATCCTTATGGGGAAAAAAGATATCCAAAGGAGTTAATAGGGATTTTGTTTTATCAACAACAAAGCGTGGAGTTTCCTTTTTTTCACAAAATATACCCAAAATTCAAGGTAATACAAGAAATAGGATAGAATGCTTTAGTACATCCTTTGGGGCTAAAAACACTTTTGCCTATCCGCATGAAACGGGAAATACTATGTTATTTCCTCTTCTTATATTACTGCTTTTTACTTTATTTATTGGATTTATAGGAATCTCTTTTGATAATGGAGCAATGGATAATGGAATAGCAGAGTTAACCCTATTATCAAAGTGGTTAGCTCCCTCAATAAACTTGACTCAGGAAAGTTCTAATTCTTCTATAAATTCATATGAATTTATTACTAATGCTATTTCTTCTGTAAGTCTCGCTATCGTCGGTTTATTCATAGCATATATCTTATATGGATCCGCTTATTCTTTTTTTCARAATTTGGATTTAATAAATACCTTTTACAAAGAAAGTCCGAAAAAGTACTTTTTCGATCAAGTCAAAAAAAAGATATACAGTTGGTCRTATAATCGCGGTTATATAR
>Phleum pratense DQ786860
TTTATATGTTTCGGATATATTTACTTACATTTGATGGGTATTTGCGCGTTCATTTTCAAAATTACAGTACCACTAAAGAGGGTTCCTTGTATTCAATATCCTTATGGGGAAAAAAGATATCCAAAGGAGTTAATAGGGATTTTGTTTTATCAACAACAAAGCGTGGAGTTTCCTTTTTTTCACAAAATATACCCAAAATTCAAGGTAATACAAGAAATAGGATAGAATGCTTTAGTACATCCTTTGGGGCTAAAAACACTTTTGCCTATCCGCATGAAACGGGAAATACTATGTTATTTCCTCTTCTTATATTACTGCTTTTTACTTTATTTATTGGATTTATAGGAATCTCTTTTGATAATGGAGCAATGGATAATGGAATAGCAGAGTTAACCCTATTATCAAAGTGGTTAGCTCCCTCAATAAACTTGACTCAGGAAAGTTCTAATTCTTCTATAAATTCATATGAATTTATTACTAATGCTATTTCTTCTGTAAGTCTCGCTATCGTCGGTTTATTCATAGCATATATCTTATATGGATCCGCTTATTCTTTTTTTCAGAATTTGGATTTAATAAATACCTTTTACAAAGAAAGTCCGAAAAAGTACTTTTTCGATCAAGTCAAAAAAAAGATATACAGTTGGTCATATAATCGTGGTTATATAG
>13 ndhF Milium effusum
TTTATATGTTTCGGATATATTTACTTACATTTGATGGGTATTTGCGCGTTCATTTTCAAAATTACAGTACCACTAAAGAGGGTTCCTTGTATTCAATATCCTTATGGGGAAAAAAGATATCCAAAGGAGTTAATAGGGATTTTGTTTTATCAACAACAAAGAGTGGAGTTTCTTTTTTTTCACAAAATATACCCAAAATTCAAGATAATGCAAGAAATAGGATAGGATGCTTTAGTACATCCTTCGGGGCTAAAAACACTTTTGCCTATCCGCATGAAACGGGAAATACTATGTTATTTCCTCTTCTTATATTACTGCTTTTTACTTTCTTCATTGGATTTATAGGAATTTCTTTTGATAATGGAGCAATGGATAATGGAATAGCGGAGTTAACCCTATTATCAAAGTGGTTAACTCCCTCAATAAACTTGACTCAGGAAAGTTCTAATTCTTCTATAAATTCATATGAATTTATTACTAATGCTATTTCTTCTGTAAGTCTCGCTATCGTCGGTTTATTCATAGCATATATCTTATATGGATCCGCTTATTCTTTTTTTCAGAATTTGGATTTAATAAATTCCTTTTACAAGGAAAGTCCGAAAAAGCACTTTTTCGGTCAAGTCAAAAAAAAGATATACAGTTGGTCRTATAATCGCGGTTATATAG
>20 ndhF Milium effusum
---------------TATATTTACTTACATTTGATGGGTATTTACGCGTTCATTTTCAAAATTACAGTACCACTAAAGAGGGTTCCTTGTATTCAATATCCTTATGGGGAAAAAAGATATCCAAAGGAGTTAATAGGGATTTTGTTTTATCAACAACAAAGAGTGGAGTTTCTTTTTTTTCACAAAATATACAAAAAATTCAAGATAATACAAGAAATAGAATAGGATGCTTTAGTACATCCTTTGGGGCTAAAAACGCTTTTGCCTATCCGCATGAAACGGGAAATACTATGTTATTTCCTCTTCTTATATTACTGCTTTTTACTTTATTCATTGGATTTATAGGAATCTCTTTTGATAATGGAGCAATGGATAATGGAATAGCGGAGTTAACCCTATTATCAAAGTGGTTAACTCCCTCAATAAACTTGACTCAGGAAAGTTCTAATTCTTCTATAAATTCATATGAATTTTTTACTAATGCTATTTCTTCTGTAAGTCTCGCTATCGTCGGTTTATTCATAGCATATATCTTATATGGATCCGCTTATTCTTTTTTTCAGAATTTGGATTTAATAAATTCCTTTTACAAGGAAAGTCCGAAAAAGTATTTTTTCGGTCAAGTCAAAAAAAATATATACAGTTGGTC--------------------
>30 ndhF Milium effusum
TTTATATGTTTCGGATATATTTACTTACATTTGATGGGTATTTACGCGTTCATTTTCAAAATTACAGTACCACTAAAGAGGGTTCCTTGTATTCAATATCCTTATGGGGAAAAAAGATATCCAAAGGAGTTAATAGGGATTTTGTTTTATCAACAACAAAGAGTGGAGTTTCTTTTTTTTCACAAAATATACAAAAAATTCAAGATAATACAAGAAATAGAATAGGATGCTTTAGTACATCCTTTGGGGCTAAAAACGCTTTTGCCTATCCGCATGAAACGGGAAATACTATGTTATTTCCTCTTCTTATATTACTGCTTTTTACTTTATTCATTGGATTTATAGGAATCTCTTTTGATAATGGAGCAATGGATAATGGAATAGCGGAGTTAACCCTATTATCAAAGTGGTTAACTCCCTCAATAAACTTGACTCAGGAAAGTTCTAATTCTTCTATAAATTCATATGAATTTTTTACTAATGCTATTTCTTCTGTAAGTCTCGCTATCGTCGGTTTATTCATAGCATATATCTTATATGGATCCGCTTATTCTTTTTTTCAGAATTTGGATTTAATAAATTCCTTTTACAAGGAAAGTCCGAAAAAGTATTTTTTCGGTCAAGTCAAAAAAAATATATACAGTTGGTCRTATAATCGCGGTTATATAG
>Poa pratensis DQ377142
-TTATATGTTTCGAATATATTTACTTACATTTGATGGGTATTTGCGCGTTCATTTTCAAAATTACAGTACCACTAAAGAGGGTTCCTTGTATTCAATATCCTTATGGGGAAAAAAGATATCCAAAGGAGTTAATAGGGATTTTGTTTTATCAAGAACAAAGAATGGAGTTTCTTTTTTTTCACAAAATAGACCACAAATTCAAGGTAATACAAGAAATAGGATAGGATGCTTTAGTACATCCTTTGGGGCTAAAAACACTTTTTCCTATCCGCATGAAACGGGAAATACTATGTTATTTCCTCTTCTTATATTACTGTTTTTTACTTTATTCATTGGATTTATAGGAATCTCTTTTGATAATGGAGCAATGGATAATGGAATAGCAGAGTTAACCCTATTATCAAAGTGGTTAACTCCCTCAATAAACTTGACTCAGGAAAGTTCTAATTCTTTTATAAATTCATATGAATTTATTACTAATGCGATTTCTTCTGTAAGTCTCGCTATCGTCGGTTTATTCATAGCATATATCTTATATGGATCCGCTTATTCTTTTTTTCAGAATTTGAATTTATTAAATTCCTTTTACAAGGAAAGTCCGAAAAAGTACTTTTTCGATCAAGTTAAAAAAAAGATATACAGTTGGTCATATAATCGTGGTTATATAG
>P. annua AY589095
-------------GATATATTTACTTACATTTGATGGGTATTTGCGCGTTCATTTTCAAAATTACAGTACCACTAGAGAGGGTTCCTTGTATTCAATATCCTTATGGGGAAAAAAGATATCCAAAGGAGTTAATAGGGATTTTTTTTTATCAACAACAAAGAATGGAATTTCTTTTTTTTCACAAAATAGACCCCAAATTCAAGGTAATACAAGAAATAGAATAGGATGCTTTAGTACATCCTTTGGGGCTAAAAACGCTTTTGCCTATCCGCATGAAACGGAAAATACTATGTTATTTCCTCTTCTTATATTACTCTTTTTTACTTTATTCATTGGATTTATAGGAATCTCTTTTGATAATGGAGCAATGGATAATGGAATAGCAGAGTTAACCCTATTATCAAAGTGGTTAACTCCCTCAATAAACTTGACTCGGGAAAGTTTTAATTCTTCTATAAATTCATATGAATTTATTACTAATGCTATTTCTTCTGTAAGTCTCGCTATCGTCGGTTTATTCATAGCATATATCTTATATGGATCCGCTTATTCTTTTTTTCAGAATTTGGATTTAATAAATTCCTTTTACAAGGAAAGTCCGAAAAAGTACTTTTTCGATCAAGTTAAAAAAAAGATATACAGTTGGTCATATAATCGTGGTTATATAG
>Cinna latifolia
TTTATATGTTTCGGATATATTTACTTACATTTGATGGGTATTTGCGCGTTCATTTTCAAAATTATAGTACCACTAAAGAGGGTTCCTTGTATTCAATATCCTTATGGGGAAAAAAGATATCCAAAGGAGTTAATAGGGATTTTGTTTTATCAACAACAAAGAGTGGAGTTTCTTTTTTTTCACAAAATATACCCAAAATTCAAGGTAATACAAGAAATAGGATAGGATGCTTTAGTACATCCTTTGGAGCTAAAAACACTTTTGCCTATCCGCATGAAACGGGAAATACTATGTTATTTCCTCTTCTTATATTACTCCTTTTTACTTTATTCATTGGATTTATAGGAATCTCTTTTGATAATGGAACAATGGATAATGGAATAGCGGAGTTAACCCTATTATCAAAGTGGTTAACTCCCTCAATAAACTTTACTCAGGAAAGTTCTAATTCTTCTATAAATTCATATGAATTTATTACTAATGCTATTTCTTCTGTAAGTCTCGCTATCGTCGGTTTATTCATAGCATATATCTTATATGGATCCGCTTATTCTTTTTTTCAGAATTTGGATTTAATAAATTCCTTTTACAAGGAAAGTCCGAAAAAGTACTTTTTCGATCAAGTCAAAAAAAAGATATACAGTTGGTCATATAATCGTGGTTATATAG
>Hookerochloa hookeriana
TTTATATGTTTCGGATATATTTACTTACATTTGATGGGTATTTGCGCGNTCATTTTCAAAATTATAGTACCACTAAAGAGGGTTCCTTGTATTCAATATCCTTATGGGGAAAAAAGATATCCAAAGGAGTTAATAGGGATTTTGTTTTATCAACAACAAAGAGTGGAGTTTCTTTTTTTTCACAAAATATACCCAAAATTCAAGGTAATACAAGAAATAGGATAGGATGCTTTAGTACATCCTTTGGAGCTAAAAACACTTTTGCCTATCCGCATGAAACGGGAAATACTATGTTATTTCCTCTTCTTATATTACTCCTTTTTACTTTATTCATTGGATTTATAGGAATCTCTTTTGATAATGGAACAATGGATAATGGAATAGCGGAGTTAACCCTATTATCAAAGTGGTTAACTCCCTCAATAAACTTTACTCAGGAAAGTTCTAATTCTTCTATAAATTCATATGAATTTATTACTAATGCTATTTCTTCTGTAAGTCTCGCTATCGTCGGTTTATTCATAGCATATATCTTATATGGATCCGCTTATTCTTTTTTTCAGAATTTGGATTTAATAAATTCCTTTTACAAGGAAAGTCCGAAAAAGTACTTTTTCGATCAAGTCAAAAAAAAGATATACAGTTGGTCATATAATCGTGGTTATATAG
>Festucella eriopoda
TTTATATGTTTCGGATATATTTACTTACATTTGATGGGTATTTGCGCGTTCATTTTCAAAATTATAGTACCACTAAAGAGGGTTCCTTGTATTCAATATCCTTATGGGGAAAAAAGATATCCAAAGGAGTTAATAGGGATTTTGTTTTATCAACAACAAAGAGTGGAGTTTCTTTTTTTTCACAAAATATACCCAAAATTCAAGGTAATACAAGAAATAGGATAGGATGCTTTAGTACATCCTTTGGAGCTAAAAACACTTTTGCCTATCCGCATGAAACGGGAAATACTATGTTATTTCCTCTTCTTATATTACTCCTTTTTACTTTATTCATTGGATTTATAGGAATCTCTTTTGATAATGGAACAATGGATAATGGAATAGCGGAGTTAACCCTATTATCAAAGTGGTTAACTCCCTCAATAAACTTTACTCAGGAAAGTTCTAATTCTTCTATAAATTCATATGAATTTATTACTAATGCTATTTCTTCTGTAAGTCTCGCTATCGTCGGTTTATTCATAGCATATATCTTATATGGATCCGCTTATTCTTTTTTTCAGAATTTGGATTTAATAAATTCCTTTTACAAGGAAAGTCCGAAAAAGTACTTTTTCGATCAAGTCAAAAAAAAGATATACAGTTGGTCATATAATCGTGGTTATATAG
