# Supplementary material for: Hybridization in the Subtribe Alopecurinae Dumort. (Poaceae) According to Molecular Phylogenetic Analysis: Different Ploidy Level Tells Different Origin of the Groups
Source: Plants (Basel). 2024 Mar 22;13(7):919. doi: 10.3390/plants13070919 (PMC11013341; doi:10.3390/plants13070919)
Supplement: Supplementary file 1 [file plants-13-00919-s001.zip › Table S4 ITS Alopecurinae ONLY1.fas]

>Hordeum vulgare
TCGTGACCCTGACCAAAACAGACCGTGCTCGCGTCATCCAATCCT-CCGA-CGATGGCATTGTTCGTCGTTCGGCCAA--TTCCTCGACCGCCTCCACTCCTAGGAGCGGGGG-CTC-GTGGTAAAA-GAACCCACGGCGCCGAAGGCG-TCAAGGAACAC--TGTGCCTAACCCGGGG-AGATGGCTAGCTTGCTGGTCGTCACCT-GTGTTGCAAATATATTT-AATCCACACGACTCTCGGCAACGGATATCTCGGCTCTCGCATCGATGAAGAACGTAGCGAAATGCGATACCTGGTGTGAATTGCAGAATCCCGCGAACCATCGAGTCTTTGAACGCAAGTTGCGCCCGAGGCCACTCGGCCGAGGGCACGCCTGCCTGGGCGTCACGCCAAAACACGCTCCCAA-CCACCCTCTTCGGGAATTGGGATGCGGCATATGGTCCCTCGTCCTGCAAGGGGCGGTGGGCCGAAGATCGGGCTGCCGGCGTACCGCGTCGGACACAGCGCATGGTGGGCGTCCTTGCTTTATCAAT-GCAGTGCATCC-GACGCGTAGACGGCATCATGGCCTC-GAAACGACCCATCGAACGAAGTGCACGTCGCTTCGACC
>107 Zingeria biebersteiniana
TCGTGACCCTGACCAAAACAGACCGTGCACGCGTCATCTTGCCTG-CCTG-TGGCGGCATTGTCCGTCACTTGGCAAAA-GTCCTCGAMAMYCTCTTYTCCTSGGAGTGGGGG--TC-GGGGTAAAA-GAACCCACGGNGCCGAAGGCG-TCAAGGAACAC--TGTGCCTAACCCGGGG-ACGCGGCTGGCTTGSTAGCTGCCCCTC-GTGTTGCAATGCTATTT-AATCCACACGACTCTCGGCAACGGATATCTCGGCTCTCGCATCGATGAAGAACGTARCGAAATGCGATACCTGGTGTGAATTGCAGAATCCCGCGAACCATCGAGTYTTTGAACGCAAGTTGCGCCCGAGGCCNCCTGGCCGAGGGCACGCCTGCCTGGGCGTCACGCCAAA-CACGCTCCCTC---CCCCTAACCGGGTAGT-GGATGCGGCATTTGGCCCCTCGTCATGCAAGTGGCGGTGGGCCGAAGATGCGGCTGCCGGCGTATCGTGTYGGACACAGCGCGTGGTGGGCGATCTYGTTTTACTAACCGCAGTGCATCC-GACTCGTAGCCGATGTCATGGCCTT-GA-AGGACCCTATAAACGGTGCGCATGACGCTCCGACC
>108 Catabrosella araratica
TCGTGACCCTGACCAAAACAGACCGTGCACGCGTCATCTATCCAG-CCGG-TGGCGGCATCGTCCGTCGCTTGGCAAAA-GTCCTCGACAACCTCTTCTCCTCGGAGTAGGGG-CTC-GGGGTAAAA-GAACCCACGGCGCCGAAGGCG-TCAAGGAACAC--TGTGCCTAACCCGGGG-ACGTGGCTGGCTTGCTAGCTGCCCCCT-GTGTTGCAAAGCTATTT-AATCCACACGACTCTCGGCAACGGATATCTCGGCTCTCGCATCGATGAAGAACGTAGCGAAATGCGATACCTGGTGTGAATTGCAGAATCCCGCGAACCATCGAGTCTTTGAACGCAAGTTGCGCCCGAGGCCACCTGGCCGAGGGCACGCCTGCCTGGGCGTCACGCCAAA-CACGCTCCTT---HCCCCTAACCGGGTAGCGGGATGCGGCATTTGGCCCCTCGTCATGCAAGTGGCGGTGGGCCGAAGATGCGGCTGCCGGCGTATCGTGTCGGACACAGCGCGTGGTGGGCGATCTCGCTTTACTAACCGCAGTGCCTCC-GGTCCGTAGCCGACGTCATGGCCTT-GA-AGGACCCTATAAACGGTGCGCATGTCGCTCCGACC
>109 Catabrosa aquatica
TCGTGACCCTGACCAAAARAGACCGTGAACGCGTCATCTAGCCTG-CCGG-CGGCAGCAATGTTCGTCGCTTGGCCAAA-GTCCTCGA-AACCTCCTCTCCTCGGAGCGAGGG-CTC-GKGGTAAAA-GAACCCACGGCGCCGAAGGCG-TCAAGGAACAC--CGTGCCTAACTCGGGG-AAGCAACTGGCTTGCTAGGCGCCCCCC-GTGTTGCAATGCTATTT-AATCCACACGACTCTCGGCAACGGATATCTCGGCTCTCGCATCGATGAAGAACGTAGCGAAATGCGATACCTGGTGTGAATTGCAGAATCCCGCGAACCATCGAGTCTTTGAACGCAAGTTGCGCCCGAGGCCTCTTGGTTGAGGGCACGCCTGCCTGGGCGTCACGCCAAA-TACGCTCCCAC---CACCTCATCGTGTAGTGGGATGTGGCTTGTGCCCCCCCGTCATGCAAGTGGCGGTGGGTCTAAGATGTGGCTGCCGGCGTATTGTGTCGGACACAGCGCGTGGTGGGCGAACTCGCTTTACTTACCGCAGTGTATTT-GACCTGTAGCCGACGTCATGGCCTT-GA-AGGACCCTATGAACGGAGCGCATGACGCTT-----
>110 Catabrosa werdermannii
TCGTGACCCTGACCAAAAGAGACCGTGSACGCGTCATCTAGCCTG-CCGG-CGGCAGCAATGTTCGTCGCTTGGCCAAA-GTCCTCGA-AACCTCCTCTCCTCGGAGCGAGGG-CTC-GTGGTAAAA-GAACCCACGGCGCCGAAGGCG-TCAAGGAACAC--CGTGCCTAACTCGGGG-AAGCAACTGGCTTGCTAGGCGCCCCCC-GTGTTGCAATGCTATTT-AATCCACACGACTCTCGGCAACGGATATCTCGGCTCTCGCATCGATGAAGAACGTAGCGAAATGCGATACCTGGTGTGAATTGCAGAATCCCGCGAACCATCGAGTCTTTGAACGCAAGTTGCGCCCGAGGCCTCTTGGTTGAGGGCACGCCTGCCTGGGCGTCACGCCAAA-TACGCTCCCAC---CACCTCATCGTGTAGTGGGATGTGGCTTGTGCCCCCCCGTCATGCAAGTGGCGGTGGGTCTAAGATGTGGCTGCCGGCGTATTGTGTCGGACACAGCGCGTGGTGGGCGAACTCGCTTTACTTACCGCAGTGTATTT-GACCTGTAGCTGACGTCATGGCCTT-GA-AGGACCCTATGAACGGAGCGCATGACGCTTCGACT
>111 Paracolpodium altaicum
TCGTGACCCTGACCAAAACAGACCGTGCACGCGTCATCTAGCCTG-CCGG-CGGCGGCAATGTTYGCCGCTTGGCCAAA-GYCCTCGA-AACCTCCTCTCCTCGGAGCGGGGG-CTC-GGGGTAAAA-GAACCCACGGCGCCGAAGGCG-TCAAGGAACAC--TGTGCCTAACTCGGGG-AAGCGGCTGGCTTGCTAGGCGCCCCCC-GTGTTGCAATGCTATTT-AATCCACACGACTCTCGGCAACGGATATCTCGGCTCTCGCATCGATGAAGAACGTAGCGAAATGCGATACCTGGTGTGAATTGCAGAATCCCGCGAACCATCGAGTCTTTGAACGCAAGTTGCGCCTGAGGCCTCTTGGCTGAGGGCACGCCTGCCTGGGCGTCACGCTAAA-TACGCTCCMAC---CACCTCATCGTGCAGTGGGATGCGGCTTGTGGCTCCCCGTCACCCAAGTGGCGGTGGGCTGAAGATGTGGCTGCCGGCGTATCGTGTCGGACACAGCGCGTGGTGGGCGACCTCGCTTTACTGACCSCAGTGTATCC-GACATGTAGCCGATGTCATGGCCTT-GA-ACGACCCTATGAACRGAGCGCATGACGCTTCGACC
>112 Catabrosella subornata
TNGTGACCCTGACCAAAACAGACCGTGCATGCGTTATCTAGCCTG-CCGG-CGGCGGCATCGTTCGTCGCTTGGCCAAA-GTCCTCGA-AACCTCCTCTCCTCGGAGCGGTGG--TC-GGGGTAAAA-GAACCCACGGCGCCGAAGGCG-TCAAGGAACAC--TGTGCCTAACTCGGGGGAAGCTGCTGGCTTGCTAGACGCCCCCC-TTGTTGCAATGCTATTTAAATCCACACGACTCTCGGCAACGGATATCTCGGCTCTCGCATCGATGAAGAACGTAGCGAAATGCGATACCTGGTGTGAATTGCAGAATCCCGCGAACCATCGAGTCTTTGAACGCAAGTTGCGCCCGAGGCCTTTTGGCTAAGGGCACGCCTGCCTGGGCGTCACGCCAAA-TACGCTCCCAC---CACCTCATCGTGCAATGGGATGCGGCGTGTGGCTCTCCGTCACGCAAGTGGCGGTGGGCCGAAGATGTGGCTGCCGGCGTATCGTGTCGGACACAGCGCGTGGTGGGCGACCTCGCTTTACTGACCGCAGTGTATCC-GACATGTAGCCGACGTCATAGCCTT-GA-ACGACCCTATGAACGGAGCGAATGACGCTTCGACC
>113 Catabrosella variegata
TCGTGACCCTGACCAAAACAGACCGTGCATGCGTTATNTAGCCTG-CCGG-CGGCGGCATCGTTCGTCGCTTGGCCAAA-GTCCTCGA-AACCTCCTCTCCTCGGAGCGGTGG--TC-GGGGTAAAA-GAACCCACGGCGCCGAAGGCG-TCAAGGAACAC--TGTGCCTAACTCGGGGGAAGCTGCTGGCTTGCTAGGCGCCCCCCCTTGTTGCAATGCTATTTAAATCCACACGACTCTCGGCAACGGATATCTCGGCTCTCGCATCGATGAAGAACGTAGCGAAATGCGATACCTGGTGTGAATTGCAGAATCCCGCGAACCATCGAGTCTTTGAACGCAAGTTGCGCCCGAGGCCTTTTGGCTAAGGGCACGCCTGCCTGGGCGTCACGCCAAA-TACGCTCCCAC---CACMTCATCGTGCAATGGGATGCGGCTTGTGGCTCCCCGTCACGCAAGTGGCGGTGGGCCGAAGATGTGGCTGCCGGCGTATCGTGTCGGACACAGCGCGTGGTGGGCGACCTCGCTTTACTGACCGCAGTGTATCC-GACATGTAGCCGACGTCATAGCCTT-GA-ACGACCCTATGAACGGAGCGAATGACGCTTCGACC
>114 Catabrosella variegata(2)
TCGTGACCCTGACCAAAACAGACCGTGCATGCGTTATCTAGCCTG-CCGG-CGGCGGCATCGTTCGTCGCTTGGCCAAA-GTCCTCGA-AACCTCCTCTCCTCGGAGCGGTGG--TC-GGGGTAAAA-GAACCCACGGCGCCGAAGGCG-TCAAGGAACAC--TGAGCCTAACTCGGGGGAAGCTGCTGGCTTGCTAGGCGCCCCCCCTTGTTGCAATGCTATTTAAATCCACACGACTCTCGGCAACGGATATCTCGGCTCTCGCATCGATGAAGAACGTAGCGAAATGCGATACCTGGTGTGAATTGCAGAATCCCGCGAACCATCGAGTCTTTGAACGCAAGTTGCGCCCGAGGCCTTTTGGCTAAGGGCACGCCTGCCTGGGCGTCACGCCAAA-TACGCTCCCAC---CACCTCATCGTGCAATGGGATGCGGCTTGTGGCTCCCCGTCACGCAAGTGGCGGTGGGCCGAAGATGTGGCTGCCGGCGTATCGTGTCGGACACAGCGCGTGGTGGGCGACCTCGCTTTACTGACCGCAGTGTATCC-GACATGTAGCCGACGTCATAGCCTT-GA-ACGACCCTATGAACGGAGCGAATGACGCTTCGACC
>196 Phippsia algida
TCGTGACCCTGACCAAAATAGACCGTGCATGCGTCATCTATCCTG-CCGG-CGGCGACTCTGTTCGTC-CT-GGCCAAA-GTCCTCGA-AACCTCGTCTCCACGGAGCGGGGT-CTC-GGGGTAAAA-GAACCCACGGCGCCGAAGGCG-TCAAGGAACAC--TATGCCTAACCCGGGG-AAGCGGTTGGCTTGCTAGCTGCCCCCC-GTGTTGCAATGCTATTT-AATCCACACGACTCTCGGCAACGGATATCTCGGCTCTCGCATCGATGAAGAACGTAGCGAAATGCGATACCTGGTGTGAATTGCAGAATCCCGCGAACCATCGAGTCTTTGAACGCAAGTTGCGCCCGAGACCTTTTGGTTGAGGGCACGCCTGCCTGGGCGTCACGCCAAA-TACGCTCCCAC---CACCCCATCGGG-AGTGGGATGCGGCATGTGGCCCTCCGTTGCGCAAGTGGCGGTGGGCCGAAGATGTGGCTGCCGGCGTATCTTGTCGGACACAGCGCGTGGTGGGTGATCTCGCTTTACTGAACGCAGTGTATCC-GGCCCGTAGCCGGCGTCATGGCCTT-GA-ATGACCCTATAGCCGAAGTGCATGACGCTTCGACC
>197 Phippsia algida(2)
TCGTGACCCTGACCAAAATAGACCGTGCATGCGTCATCTATCCTG-CCGG-CGGCGACTCTGTTCGTC-CT-GGCCAAA-GTCCTCGA-AACCTCGTCTCCACGGAGCGGGGT-CTC-GGGGTAAAA-GAACCCACGGCGCCGAAGGCG-TCAAGGAACAC--TATGCCTAACCCGGGG-AAGCGGTTGGCTTGCTAGCTGCCCCCC-GTGTTGCAATGCTATTT-AATCCACACGACTCTCGGCAACGGATATCTCGGCTCTCGCATCGATGAAGAACGTAGCGAAATGCGATACCTGGTGTGAATTGCAGAATCCCGCGAACCATCGAGTCTTTGAACGCAAGTTGCGCCCGAGACCTTTTGGTTGAGGGCACGCCTGCCTGGGCGTCACGCCAAA-TACGCTCCCAC---CACCCCATCGGG-AGTGGGATGCGGCATGTGGCCCTCCGTTGCGCAAGTGGCGGTGGGCCGAAGATGTGGCTGCCGGCGTATCTTGTCGGACACAGCGCGTGGTGGGTGATCTCGCTTTACTGAACGCAGTGTATCC-GGCCCGTAGCCGGCGTCATGGCCTT-GA-ATGACCCTATAGCCGAAGTGCATGACGCTTCGACC
>204 Sclerochloa dura
--GTGACC-TGACCAAAACAGACCGTGCACGCGTCATCTATCCTG-CCGG-CGGCGGCAATGTTCGTCGCTTGGCCAAA-GTCCTCGA-AACCTCATCTCCTCGGAGCGGGGT-CTC-GGGGTAAAA-GAACCCACGGCGC-GAAGGCG-TCAAGGAACAC--TGTGCCTAACTCGGGG-AAGCGTCTGGCTTGCTAGGCGCCCCTC-GTGTTGCAATGCTATTT-AATCCACACGACTCTCGGCAACGGATATCTCGGCTCTCGCATCGATGAAGAACGTAGCGAAATGCGATACCTGGTGTGAATTGCAGAATCCCGCGAACCATCGAGTCTTTGAACGCAAGTTGCGCCCGAGGCCTCTTGGTTGAGGGCACGCCTGCCTGGGCGTCACGCCAAA-TACGCTCCCAC---CACCTCATCGGGTAGTAGGATGCGGCTTGTGGCTCCCCGTCACGCAAGTTACGGTGGGCCGAAGATGTGGCTGCCGGCGTATCGTGTCGGACACAGCGCGTGGTGGGCGACCTCGCTTTACTTACCGCAGTGTATCC-GACCCGTAGTCGACGTCATGGCCTC-AA-ATGACCCTATGGACGGAGCGCATAATGCTTCGACC
>115 Colpodium versicolor
TCGTGACCCTAACCAAAACAGACCGTGCACGCGTTATCTTGCCTG-CCTG-TGGCGGCATCGTCCGTCACTTGGCAAAA-GTCCTCGACAACCTCTTCTCCTCGGAGTGGGGG-CTC-GGGGTAAAA-GAACCCACGGCGCCGAAGGCG-TCAAGGAACAC--TGTGCCTAACACGGGG-ACGCGGCTGGCTTGCTAGCTGCCCCTC-GTGTTGCAATGATATTT-AATCCACACGACTCTCGGCAACGGATATCTCGGCTCTCGCATCGATGAAGAACGTAGCGAAATGCGATACCTGGTGTGAATTGCAGAATCCCGCGAACCATCGAGTCTTTGAACGCAAGTTGCGCCCGAGGCCACCTGGCTGAGGGCACGCCTGCCTGGGCGTCACGCCAAA-CACGCTCCCTC----CCCTAACCGGATAGC-GGATGCGGCATTTGGCCCCTCGTCATGCAAGTGGCGGTGGGCCGAAGATGCGGCTGCCGGCGTAACGTGTCGGACACAGCGCGTGGTGGGCGATCTCGCTTTACTTACCGCAGTGTATCC-GACTTGTAGCCGACGTCATGGCCTT-GA-AGGACCCTATAAACGGTGCGCATGACGCTCCGACC
>116 Colpodium versicolor(2)
TCGTGACCCTAACCAAAACAGACCGTGCACGCGTTAMCTTGCCTG-CCTG-TGGCGGCTTCGTCCGTCACTTGGCAAAA-GTCCTCGACAACCTCTTCTCCTCGGAGTGGGGG-CTC-GGGGTAAAA-GAACCCACGGCGCCGAAGGCG-TCAAGGAACAC--TGTGCCTAACACGGGG-ACGCGGCTGGCTTGCTAGCTGCCCCTC-GTGTTGCAATGATATTT-AATCCACACGACTCTCGGCAACGGATATCTCGGCTCTCGCATCGATGAAGAACGTAGCGAAATGCGATACCTGGTGTGAATTGCAGAATCCCGCGAACCATCGAGTCTTTGAACGCAAGTTGCGCCCGAGGCCACCTGGCTGAGGGCACGCCTGCCTGGGCGTCACGCCAAA-CACGCTCCCTC----CCCTAACCGGATAGC-GGATGCGGCATTTGGCCCCTCGTCATGCAAGTGGCGGTGGGCCGAAGATGCGGCTGCCGGCGTAACGTGTCGGACACAGCGCGTGGTGGGCGATCTCGCTTTACTTACCGCAGTGTATCC-GACTTGTAGCCGACGTCATGGCCTT-GA-AGGACCCTATAAACGGTGCGCATGACGCTCCGACC
>120 Milium vernale
TCGTGACCCTGACCAAAACTCACCGTGAATGCGTTACCTACCTGG-CTGG-CAACGGCTCTGTCTGTTGCTTGGCCAAA-TTCCTCAACAACCTCCACTCCTAGGAGCGGGGG-CTT-GGGGTAAAA-GAACCCACGGCGCCGAAGGCG-TCAAGGAACAA--TGTGCCTAACCCGAGG-ACGTGGTTGGCTTGCTAGCCGCCCCTC-GTGTTGCAATGCTATTT-AATTTACATGACTCTCGGCAACGGATATCTCGGCTCTCGCATCGATGAAGAACGTAGCGAAATGCGATACCTGGTGTGAATTGCAGAATCCCGCGAACCATCGAGTCTTTGAACGCAAGTTGCGCCCGAGACCACTTGGTTGAGGGCACGTCTGCCTGGGCGTCACGCTWAA-CACGCTCCCAC---TCCCTCATCGGGCAGTGAGATGCGGCATGTGGCCCCCCGTCTCGCAAGGGGCGGTGGGCCGAAGATGCGGCTGCCGGTGTATCATGCCGGACACAGCGTGTGGTGGGCGACCTCGCTTTACTAACCGCAGTGCATCC-GACATGTAGCCGAGTTAATGGCCTT-CT-AGGACCCTTTAA-CGGAGTGCATGACGCTTCGACC
>121 13 Milium effusum
TCGTGACCCTGACCAAAACTGACCGCGAACGCGTCACCTACCCGG-TCGG-CAACGGCTCTGTTTGTTGCTTGGCCAAA-GTCCTCAACAACCTCCACTCCTCGGAGCGGGGG-CTT-GGGGTAAAA-GAACCCACGGCGCCGAAGGCG-TCAAGGAACAC--TGTGCCTAACCCGGGG-ATGCGGTTGGCTTGCTAGCCGCCCCTC-GTGTTGCAATGCTATTT-AATCCACATGACTCTCGGCAACGGATATCTTGGCTCTCGCATCGATGAAGAACGTAGCGAAATGCGATACCTGGTGTGAATTGCAGAATCCCGCGAACCATCGAGTCTTTGAACGCAAGTTGCGCCCGAGGCCACTTGGTTGAGGGCACGCCTGCCTGGGCGTCACGCCAAA-CACGCTCCCAC---CCCCTCATCGGGTAGTGGGATGCGGCATGTGGCCCCCCGTCTCGCAAGGGGCGGTGGGCCGAAGATGCGGCTGCCGGCGTATCGTGTCGGACACAGCGCGTGGTGGGCGACCTCGCTTTACTCACCGCAGTGCATTC-GACCCGTAGCTGACGTGATGGCCTT-GA-AGGACCCTATAAACGGAGCGCATGATGCTTCGACC
>122 25 Milium effusum
TCGTGACCCTGACCAAAACTGACCGCGAACGCGTCACCTACCCGG-TCGG-CAACGGCTCTGTTTGTTGCTTGGCCAAA-GTCCTCAACAACCTCCACTCCTCGGAGCGGGGG-CTT-GGGGTAAAA-GAACCCACGGCGCCGAAGGCG-TCAAGGAACAC--TGTGCCTAACCCGGGG-ATGCGGTTGGCTTGCTAGCCGCCCCTC-GTGTTGCAATGCTATTT-AATCCACATGACTCTCGGCAACGGATATCTTGGCTCTCGCATCGATGAAGAACGTAGCGAAATGCGATACCTGGTGTGAATTGCAGAATCCCGCGAACCATCGAGTCTTTGAACGCAAGTTGCGCCCGAGGCCACTTGGTTGAGGGCACGCCTGCCTGGGCGTCACGCCAAA-CACGCTCCCAC---CCCCTCATCGGGTAGTGGGATGCGGCATGTGGCCCCCCGTCTCGCAAGGGGCGGTGGGCCGAAGATGCGGCTGCCGGCGTATCGTGTCGGACACAGCGCGTGGTGGGCGACCTCGCTTTACTCACCGCAGTGCATTC-GACCCGTAGCTGACGTGATGGCCTT-GA-AGGACCCTATAAACGGAGCGCATGATGCTTCGACC
>123 Milium effusum
TCGTGACCCTGACCAAAACTGACCGTGAACGTGTCACCTACCTGG-CTGG-TAACGGCTCTGTCCGTTGCTTGGCCAAA-ATCCTCAACAACCTCCACTCCTTGGAGTGGGGG-CTT-GGGGTAAAA-GAACCCACGGCGCCGAAGGCG-TCAAGGAACAC--TGTGCCTAACATGGGG-ATGYGGTTGGCTTGCTAGCTGCCCCTT-GTGTTGCAATGCTATTT-AATCCACACGACTCTCGGCAACGGATATCTCGGCTCTCGCATCGATGAAGAACGTAACGAAATGCGATACCTGGTGTGAATTGCAGAATCCCGCGAACCATCGAGTCTTTGAACGCAAGTTGCGCCCGAGGCCATTTGGTTGAGGGCACGCCTGCCTGGGTGTCACGCCAAA-CACGCTCCCAC----CCCTCATCGGGTAGTTGGATGCGGCATGTGGCCCCCCGTCTCGCAAGCGGCGGTGGACTGAAGATTCGGCTGCCGGTGTATCGTGTCGGACACAGCGCATGGTGGGTGACCTCGCTTTACTAATCGCAGTGCATCC-GACCCGTAGCCGATGTGATGGCCTT--A-AGGACCCTATAAACGGAGCGCATGACGCTTCGACC
>124 20 Milium effusum
TCGTGACCCTGACCAAAACTGACCGTGAACGTGTCACCTACCTGG-CTGG-TAACGGCTCTGTCCGTTGCTTGGCCAAA-ATCCTCAACAACCTCCACTCCTTGGAGTGGGGG-CTT-GGGGTAAAA-GAACCCACGGCGCCGAAGGCG-TCAAGGAACAC--TGTGCCTAACATGGGG-ATGCRGTTGGCTTGCTAGCTGCCCCTT-GTGTTGCAATGCTATTT-AATCCACACGACTCTCGGCAACGGATATCTCGGCTCTCGCATCGATGAAGAACGTAGCGAAATGCGATACCTGGTGTGAATTGCAGAATCCCGCGAACCATCGAGTCTTTGAACGCAAGTTGCGCCCGAGGCCATTTGGTTGAGGGCACGCCTGCCTGGGTGTCACGCCAAA-CACGCTCCCAC----CCCTCATCGGGTAGTTGGATGCGGCATGTGGCCCCCCGTCTCGCAAGCGGCGGTGGACTRAAGATTCGGCTGCCGGTGTATCGTGTCGGACACAGCGCATGGTGGGTGACCTCGCTTTACTAATCGCAGTGCATCC-GACCCGTAGCCGATGTGATGGCCTT--A-AGGACCCTATAAACGGAGCGCATGACGCTTCGACC
>125 30 Milium effusum
TCGTGACCCTGACCAAAACTGACCGTGAACGTGTCACCTACCTGG-CTGG-TAACGGCTCTGTCCGTTGCTTGGCCAAA-ATCCTCAACAACCTCCACTCCTTGGAGTGGGGG-CTT-GGGGTAAAA-GAACCCACGGCGCCGAAGGCG-TCAAGGAACAC--TGTGCCTAACATGGGG-ATGCRGTTGGCTTGCTAGCTGCCCCTT-GTGTTGCAATGCTATTT-AATCCACACGACTCTCGGCAACGGATATCTCGGCTCTCGCATCGATGAAGAACGTAGCGAAATGCGATACCTGGTGTGAATTGCAGAATCCCGCGAACCATCGAGTCTTTGAACGCAAGTTGCGCCCGAGGCCATTTGGTTGAGGGCACGCCTGCCTGGGTGTCACGCCAAA-CACGCTCCCAC----CCCTCATCGGGTAGTTGGATGCGGCATGTGGCCCCCCGTCTCGCAAGCGGCGGTGGACTRAAGATTCGGCTGCCGGTGTATCGTGTCGGACACAGCGCATGGTGGGTGACCTCGCTTTACTAATCGCAGTGCATCC-GACCCGTAGCCGATGTGATGGCCTT--A-AGGACCCTATAAACGGAGCGCATGACGCTTCGACC
>126 26 Milium effusum
TCGTGACCCTGACCAAAACTGACCGTGAACGTGTCACCTACCTGG-CTGG-TAACGGCTCTGTCCGTTGCTTGGCCAAA-ATCCTCARCAACCTCCACTCCTTGGAGTGGGGG-CTT-GGGGTAAAA-GAACCCACGGCGCCGAAGGCG-TCAAGGAACAC--TGTGCCTAACATGGGG-ATGCRGTTGGCTTGCTAGCTGCCCCTT-GTGTTGCAATGCTATTT-AATCCACACGACTCTCGGCAACGGATATCTCGGCTCTCGCATCGATGAAGAACGTAGCGAAATGCGATACCTGGTGTGAATTGCAGAATCCCGCGAACCATCGAGTCTTTGAACGCAAGTTGCGCCCGAGGCCATTTGGTTGAGGGCACGCCTGCCTGGGTGTCACGCCAAA-CACGCTCCCAC----CCCTCATCGGGTAGTTGGATGCGGCATGTGGCCCCCCGTCTCGCAAGCGGCGGTGGACTRAAGATTCGGCTGCCGGTGTATCGTGTCGGACACAGCGCATGGTGGGTGACCTCGCTTTACTAATCGCAGTGCATCC-GACCCGTAGCCGATGTGATGGCCTT--A-AGGACCCTATAAACGGAGCGCATGACGCTTCGACC
>127 27 Milium effusum
TCGTGACCCTGACCAAAACTGACCGTGAACGTGTCACCTACCTGG-CTGG-TAACGGCTCTGTCCGTTGCTTGGCCAAA-ATCCTCAACAACCTCCACTCCTTGGAGTGGGGG-CTT-GGGGTAAAA-GAACCCACGGCGCCGAAGGCG-TCAAGGAACAC--TGTGCCTAACATGGGG-ATGCRGTTGGCTTGCTAGCTGCCCCTT-GTGTTGCAATGCTATTT-AATCCACACGACTCTCGGCAACGGATATCTCGGCTCTCGCATCGATGAAGAACGTAGCGAAATGCGATACCTGGTGTGAATTGCAGAATCCCGCGAACCATCGAGTCTTTGAACGCAAGTTGCGCCCGAGGCCATTTGGTTGAGGGCACGCCTGCCTGGGTGTCACGCCAAA-CACGCTCCCAC----CCCTCATCGGGTAGTTGGATGCGGCATGTGGCCCCCCGTCTCGCAAGCGGCGGTGGACTRAAGATTCGGCTGCCGGTGTATCGTGTCGGACACAGCGCATGGTGGGTGACCTCGCTTTACTAATCGCAGTGCATCC-GACCCGTAGCCGATGTGATGGCCTT--A-AGGACCCTATAAACGGAGCGCATGACGCTTCGACC
>128 28 Milium effusum
TCGTGACCCTGACCAAAACTGACCGTGAACGTGTCACCTACCTGG-CTGG-TAACGGCTCTGTCCGTTGCTTGGCCAAA-ATCCTCAACAACCTCCACTCCTTGGAGTGGGGG-CTT-GGGGTAAAA-GAACCCACGGCGCCGAAGGCG-TCAAGGAACAC--TGTGCCTAACATGGGG-ATGCRGTTGGCTTGCTAGCTGCCCCTT-GTGTTGCAATGCTATTT-AATCCACACGACTCTCGGCAACGGATATCTCGGCTCTCGCATCGATGAAGAACGTAGCGAAATGCGATACCTGGTGTGAATTGCAGAATCCCGCGAACCATCGAGTCTTTGAACGCAAGTTGCGCCCGAGGCCATTTGGTTGAGGGCACGCCTGCCTGGGTGTCACGCCAAA-CACGCTCCCAC----CCCTCATCGGGTAGTTGGATGCGGCATGTGGCCCCCCGTCTCGCAAGCGGCGGTGGACTRAAGATTCGGCTGCCGGTGTATCGTGTCGGACACAGCGCATGGTGGGTGACCTCGCTTTACTAATCGCAGTGCATCC-GACCCGTAGCCGATGTGATGGCCTT--A-AGGACCCTATAAACGGAGCGCATGACGCTTCGACC
>129 29 Milium effusum
TCGTGACCCTGACCAAAACTGACCGTGAACGTGTCACCTACCTGG-CTGG-TAACGGCTCTGTCCGTTGCTTGGCCAAA-ATCCTCAACAACCTCCACTCCTTGGAGTGGGGG-CTT-GGGGTAAAA-GAACCCACGGCGCCGAAGGCG-TCAAGGAACAC--TGTGCCTAACATGGGG-ATGCRGTTGGCTTGCTAGCTGCCCCTT-GTGTTGCAATGCTATTT-AATCCACACGACTCTCGGCAACGGATATCTCGGCTCTCGCATCGATGAAGAACGTAGCGAAATGCGATACCTGGTGTGAATTGCAGAATCCCGCGAACCATCGAGTCTTTGAACGCAAGTTGCGCCCGAGGCCATTTGGTTGAGGGCACGCCTGCCTGGGTGTCACGCCAAA-CACGCTCCCAC----CCCTCATCGGGTAGTTGGATGCGGCATGTGGCCCCCCGTCTCGCAAGCGGCGGTGGACTRAAGATTCGGCTGCCGGTGTATCGTGTCGGACACAGCGCATGGTGGGTGACCTCGCTTTACTAATCGCAGTGCATCC-GACCCGTAGCCGATGTGATGGCCTT--A-AGGACCCTATAAACGGAGCGCATGACGCTTCGACC
>130 M2 Milium effusum
TCGTGACCCTGACCAAAACTGACCGTGAACGTGTCACCTACCTGG-CTGG-TAACGGCTCTGTCCGTTGCTTGGCCAAA-ATCCTCAACAACCTCCACTCCTTGGAGTGGGGG-CTT-GGGGTAAAA-GAACCCACGGCGCCGAAGGCG-TCAAGGAACAC--TGTGCCTAACATGGGG-ATGCGGTTGGCTTGCTAGCTGCCCCTT-GTGTTGCAATGCTATTT-AATCCACACGACTCTCGGCAACGGATATCTCGGCTCTCGCATCGATGAAGAACGTAGCGAAATGCGATACCTGGTGTGAATTGCAGAATCCCGCGAACCATCGAGTCTTTGAACGCAAGTTGCGCCCGAGGCCATTTGGTTGAGGGCACGCCTGCCTGGGTGTCACGCCAAA-CACGCTCCCAC----CCCTCATCGGGTAGTTGGATGCGGCATGTGGCCCCCCGTCTCGCAAGCGGCGGTGGACTRAAGATTCGGCTGCCGGTGTATCGTGTCGGACACAGCGCATGGTGGGTGACCTCGCTTTACTAATCGCAGTGCATCC-GACCCGTAGCCGATGTGATGGCCTT--A-AGGACCCTATAAACGGAGCGCATGACGCTTCGACC
>131 M1 Milium effusum
TCGTGACCCTGACCAAAACTGACCGTGAACGTGTCACCTACCTGG-CTGG-TAACGGCTCTGTCCGTTGCTTGGCCAAA-ATCCTCAACAACCTCCACTCCTTGGAGTGGGGG-CTT-GGGGTAAAA-GAACCCACGGCGCCGAAGGCG-TCAAGGAACAC--TGTGCCTAACATGGGG-ATGCRGTTGGCTTGCTAGCTGCCCCTT-GTGTTGCAATGCTATTT-AATCCACACGACTCTCGGCAACGGATATCTCGGCTCTCGCATCGATGAAGAACGTAGCGAAATGCGATACCTGGTGTGAATTGCAGAATCCCGCGAACCATCGAGTCTTTGAACGCAAGTTGCGCCCGAGGCCATTTGGTTGAGGGCACGCCTGCCTGGGTGTCACGCCAAA-CACGCTCCCAC----CCCTCATCGGGTAGTTGGATGCGGCATGTGGCCCCCCGTCTCGCAAGCGGCGGTGGACTRAAGATTCGGCTGCCGGTGTATCGTGTCGGACACAGCGCATGGTGGGTGACCTCGCTTTACTAATCGCAGTGCATCC-GACCCGTAGCCGATGTGATGGCCTT--A-AGGACCCTATAAACGGAGCGCATGACGCTTCGACC
>132 M3 Milium effusum
TCGTGACCCTGACCAAAACTGACCGTGAACGTGTCACCTACCTGG-CTGG-TAACGGCTCTGTCCGTTGCTTGGCCAAA-ATCCTCAACAACCTCCACTCCTTGGAGTGGGGG-CTT-GGGGTAAAA-GAACCCACGGCGCCGAAGGCG-TCAAGGAACAC--TGTGCCTAACATGGGG-ATGCRGTTGGCTTGCTAGCTGCCCCTT-GTGTTGCAATGCTATTT-AATCCACACGACTCTCGGCAACGGATATCTCGGCTCTCGCATCGATGAAGAACGTAGCGAAATGCGATACCTGGTGTGAATTGCAGAATCCCGCGAACCATCGAGTCTTTGAACGCAAGTTGCGCCCGAGGCCATTTGGTTGAGGGCACGCCTGCCTGGGTGTCACGCCAAA-CACGCTCCCAC----CCCTCATCGGGTAGTTGGATGCGGCATGTGGCCCCCCGTCTCGCAAGCGGCGGTGGACTRAAGATTCGGCTGCCGGTGTATCGTGTCGGACACAGCGCATGGTGGGTGACCTCGCTTTACTAATCGCAGTGCATCC-GACCCGTAGCCGATGTGATGGCCTT--A-AGGACCCTATAAACGGAGCGCATGACGCTTCGACC
>133 M5 Milium effusum
TCGTGACCCTGACCAAAACTGACCGTGAACGTGTCACCTACCTGG-CTGG-TAACGGCTCTGTCCGTTGCTTGGCCAAA-ATCCTCAACAACCTCCACTCCTTGGAGTGGGGG-CTT-GGGGTAAAA-GAACCCACGGCGCCGAAGGCG-TCAAGGAACAC--TGTGCCTAACATGGGG-ATGCRGTTGGCTTGCTAGCTGCCCCTT-GTGTTGCAATGCTATTT-AATCCACACGACTCTCGGCAACGGATATCTCGGCTCTCGCATCGATGAAGAACGTAGCGAAATGCGATACCTGGTGTGAATTGCAGAATCCCGCGAACCATCGAGTCTTTGAACGCAAGTTGCGCCCGAGGCCATTTGGTTGAGGGCACGCCTGCCTGGGTGTCACGCCAAA-CACGCTCCCAC----CCCTCATCGGGTAGTTGGATGCGGCATGTGGCCCCCCGTCTCGCAAGCGGCGGTGGACTRAAGATTCGGCTGCCGGTGTATCGTGTCGGACACAGCGCATGGTGGGTGACCTCGCTTTACTAATCGCAGTGCATCC-GACCCGTAGCCGATGTGATGGCCTT--A-AGGACCCTATAAACGGAGCGCATGACGCTTCGACC
>134 Phleum pratense
TCGTGACCCTGACCAAAACAGACCGTGAACGCGTTATCTAGCCTG-CCGG-CGGCGGCAACGTC-GTCG-TTGGCCAAA-GTCCTCGATAACCTCCTCTCTTCGGAGCGGGGG-CTC-GGGGTAAAA-GAACCCACGGCGCCTAAGGCG-TCAAGGAACAC--TATGCCTAACGCGGGG-ACGCGGCTGGCTTGCTAGCCGTCCCTC-GTGTTGCAATGCTATTT-AATCCACACGACTCTCGGCAACGGATATCTCGGCTCTCGCATCGATGAAGAACGTAGCGAAATGCGATACCTGGTGTGAATTGCAGAATCCCGCGAACCATCGAGTCTTTGAACGCAAGTTGCGCCCGAGGCCACCTGGCCGAGGGCACGCCTGCCTGGGCGTCACGCCAAA-CACGCTCCCAA---CCCCTCATCGGG-AGTGGGATGCGGCTTGTGGCCCCCCGTCTCGCAAGGGGCGGTGGGCCGAAGATGCGGCTGCCGGCGTATCGTGTCGGACACAGCGCGTGGTGGGCGACCTCGCTTTACTTACCGCAGTGCATCC-GGCCCGTAGCCGATGTGATGGCCTT-GA-AGGACCCTATAAACGGAGCGCATGACGCTTCGACC
>135 3 Phleum pratense
TCGTGACCCTGACCAAAACAGACCGTGAACGCGTTATCTAGCCTG-CCGG-CGGCGGCAACGTC-GTCG-TTGGCCAAA-GTCCTCGATAACCTCCTCTCTTCGGAGCGGGGG-CTC-GGGGTAAAA-GAACCCACGGCGCCTAAGGCG-TCAAGGAACAC--TATGCCTAACGCGGGG-ACGCGGCTGGCTTGCTAGCCGTCCCTC-GTGTTGCAATGCTATTT-AATCCACACGACTCTCGGCAACGGATATCTCGGCTCTCGCATCGATGAAGAACGTAGCGAAATGCGATACCTGGTGTGAATTGCAGAATCCCGCGAACCATCGAGTCTTTGAACGCAAGTTGCGCCCGAGGCCACCTGGCCGAGGGCACGCCTGCCTGGGCGTCACGCCAAA-CACGCTCCCAA---CCCCTCATCGGG-AGTGGGATGCGGCTTGTGGCCCCCCGTCTCGCAAGGGGCGGTGGGCCGAAGATGCGGCTGCCGGCGTATCGTGTCGGACACAGCGCGTGGTGGGCGACCTCGCTTTACTTACCGCAGTGCATCC-GGCCCGTAGCCGATGTGATGGCCTT-GA-AGGACCCTATAAACGGAGCGCATGACGCTTCGACC
>136 24 Phleum pratense
TCGTGACCCTGACCAAAACAGACCGTGAACGCGTTATCTAGCCTG-CCGG-CGGCGGCAACGTC-GTCG-TTGGCCAAA-GTCCTCGATAACCTCCTCTCTTCGGAGCGGGGG-CTC-GGGGTAAAA-GAACCCACGGCGCCTAAGGCG-TCAAGGAACAC--TATGCCTAACGCGGGG-ACGCGGYTGGCTTGCTAGCCGTCCCTC-GTGTTGCAATGCTATTT-AATCCACACGACTCTCGGCAACGGATATCTCGGCTCTCGCATCGATGAAGAACGTAGCGAAATGCGATACCTGGTGTGAATTGCAGAATCCCGCGAACCATCGAGTCTTTGAACGCAAGTTGCGCCCGAGGCCACCTGGCCGAGGGCACGCCTGCCTGGGCGTCACGCCAAA-CACGCTCCCAA---CCCCTCATCGGG-AGTGGGATGCGGCTTGTGGCCCCCCGTCTCGCAAGGGGCGGTGGGCCGAAGATGCGGCTGCCGGCGTATCGTGTCGGACACAGCGCGTGGTGGGCGACCTCGCTTTACTTACCGCAGTGCATCC-GGCCCGTAGCCGATGTGATGGCCTT-GA-AGGACCCTATAAACGGAGCGCATGACGCTTCGACC
>137 34A Phleum alpinum
TCGTGACCCTGACCAAAACAGACCGTGAACGCGTTATCTAGCCTG-CCGG-CGGCGGCAACGTC-GTCG-TTGGCCAAA-GTCCTCGATAACCTCCTCTCTTCGGAGCGGGGG-CTC-GGGGTAAAA-GAACCCACGGCGCCTAAGGCG-TCAAGGAACAC--TATGCCTAACGCGGGG-ACGCGGCTGGCTTGCTAGCCGTCCCTC-GTGTTGCAATGCTATTT-AATCCACACGACTCTCGGCAACGGATATCTCGGCTCTCGCATCGATGAAGAACGTAGCGAAATGCGATACCTGGTGTGAATTGCAGAATCCCGCGAACCATCGAGTCTTTGAACGCAAGTTGCGCCCGAGGCCACCTGGCCGAGGGCACGCCTGCCTGGGCGTCACGCCAAA-CACGCTCCCAA---CCCCTCATCGGG-AGTGGGATGCGGCTTGTGGCCCCCCGTCTCGCAAGGGGCGGTGGGCCGAAGATGCGGCTGCCGGCGTATCGTGTCGGACACAGCGCGTGGTGGGCGACCTCGCTTTACTTACCGCAGTGCATCC-GGCCCGTAGCCGATGTGATGGCCTT-GA-AGGACCCTATAAACGGAGCGCATGACGCTTCGACC
>138 22B Phleum
TCGTGACCCTGACCAAAACAGACCGTGAACGCGTTATCTAGCCTG-CCGG-CGGCGGCAACGTC-GTCG-TTGGCCAAA-GTCCTCGATAACCTCCTCTCTTCGGAGCGGGGG-CTC-GGGGTAAAA-GAACCCACGGCGCCTAAGGCG-TCAAGGAACAC--TATGCCTAACGCGGGG-ACGCGGTTGGCTTGCTAGCCGTCCCTC-GTGTTGCAATGCTATTT-AATCCACACGACTCTCGGCAACGGATATCTCGGCTCTCGCATCGATGAAGAACGTAGCGAAATGCGATACCTGGTGTGAATTGCAGAATCCCGCGAACCATCGAGTCTTTGAACGCAAGTTGCGCCCGAGGCCACCTGGCCGAGGGCACGCCTGCCTGGGCGTCACGCCAAA-CACGCTCCCAA---CCCCTCATCGGG-AGTGGGATGCGGCTTGTGGCCCCCCGTCTCGCAAGGGGCGGTGGGCCGAAGATGCGGCTGCCGGCGTATCGTGTCGGACACAGCGCGTGGTGGGCGACCTCGCTTTACTTACCGCAGTGCATCC-GGCCCGTAGCCGATGTGATGGCCTT-GA-AGGACCCTATAAACGGAGCGCATGACGCTTCGACC
>143 9 Phleum paniculatum
TCGTGACCCTGACCAAAACAGACCGTGAACGCGTTATATAGCCTG-CCGG-CGGCGGCACCGTCCGTCG-TTGGCCAAA-GTCCTCGATAACCTCCTCTCCTCGGAGCGGGGG-CTCGGGGGTAAAA-GAACCCACGGCGCCTAAGGCG-TCAAGGAACAC--TATGCCTAACCCGGGG-ATGCGGCTGGTTTGCTAGCCGTCCCTC-GTGTTGCAATGCTATTT-AATCCACACGACTCTCGGCAACGGATATCTCGGCTCTCGCATCGATGAAGAACGTAGCGAAATGCGATACCTGGTGTGAATTGCAGAATCCCGCGAACCATCGAGTCTTTGAACGCAAGTTGCGCCCGAGGCCACCTGGCCGAGGGCACGCCTGCCTGGGCGTCACGCCAAA-CACGCTCCCAC---CCCCTCATCGTG-AGTGAGATGCGGCTTGTGGCCCCCCGTCTCGCAAGAGGCGGTGGGCCGAAGATGTGGCTGCCGGTGTATCGTGTCGGACACAGCGCGTGGTGGGCGACCTCGCTTTACTTACCGCAGTGCATCC-GACCCGTAACCGACGTGATGGCCTT-GA-AGGACCCTATAAACGGAGTGCATGACGCTTCGACC
>144 46A Phleum paniculatum
TCGTGACCCTGACCAAAACAGACCGTGAACGCGTTATCTAGCCTG-CCGG-CGGCGGCACCGTCCGTCG-TTGGCCAAA-GTCCTCGATAACCTCCTCTCCTCGGAGCGGGGG-CTC-GGGGTAAAA-GAACCCACGGCGCCTAAGGCG-TCAAGGAACAC--TATGCCTAACCCGGGG-ACGCGGCTGGCTTGCTAGCCGTCCCTC-GTGTTGCAATGCTATTA-AATCCACACGACTCTCGGCAACGGATATCTCGGCTCTCGCATCGATGAAGAACGTAGCGAAATGCGATACCTGGTGTGAATTGCAGAATCCCGCGAACCATCGAGTCTTTGAACGCAAGTTGCGCCCGAGGCCACCTGGCCGAGGGCACGCCTGCCTGGGCGTCACGCCAAA-CACGCTCCCAC---CCCCTCATCGTG-AGTGGGATGCGGCTTGTGGCCCCCCGTCTCGCAAGGGGCGGTGGGCCGAAGATGCGGCTGCCGGCGTATCGTGTCGGACACAGCGCGTGGTGGGCGACCTCGCTTTACTTACCGCAGTGCATCC-GGCCCGTAACCGACGTGATGGCCTT-GA-AGGACCCTATAAACGGAGCGAATGACGCTTCGACC
>146 6 Phleum alpinum
TCGTGACCCTGACCAAAACAGACCGTGAACGCGTTATCTATCCTG-CCGG-CGGCGGCACCGTCCGTCG-TTGGCCAAA-GTCCTCGATAACCTCGTCTCCTCGGAGCGGGGG-CTC-GGGGTAAAA-GAACCCACGGCGCCTAAGGCG-TCAAGGAACAC--TATGCCTAACGCGGGG-ACACGGCTGGCTTGCTAGCCGTCCCTC-ATGTTGCAATGCTATTT-AATCCACACGACTCTCGGCAACGGATATCTCGGCTCTCGCATCGATGAAGAACGTAGCGAAATGCGATACCTGGTGTGAATTGCAGAATCCCGCGAACCATCGAGTCTTTGAACGCAAGTTGCGCCCGAGGCCACCTGGCCGAGGGCACGCCTGCCTGGGCGTCACGCCAAA-CACGCTCCCAC---CCCCTCATCGTG-AGTGGGATGCGGCTTCTGGCCCCCCGTCTCGCAAGGGGCGGTGGGCCGAAGATGCGGCTGCCGGCGTATCGTGTCGGACACAGCGCGTGGTGGGCGACCTCGCTTTACTTACCGCAGTGCATCC-GGCCTGTTGCCGACGTGATGGCCTT-GA-AGGACCCTATAAACGGAGCGCACGACGCTTCGACC
>147 14C Phleum alpinum
TCGTGACCCTGACCAAAACAGACCGTGAACGCGTTATCTATCCTG-CCGG-CGGCGGCACCGTCCGTCG-TTGGCCAAA-GTCCTCGATAACCTCGTCTCCTCGGAGCGGGGG-CTC-GGGGTAAAA-GAACCCACGGCGCCTAAGGCG-TCAAGGAACAC--TATGCCTAACGCGGGG-ACACGGCTGGCTTGCTAGCCGTCCCTC-ATGTTGCAATGCTATTT-AATCCACACGACTCTCGGCAACGGATATCTCGGCTCTCGCATCGATGAAGAACGTAGCGAAATGCGATACCTGGTGTGAATTGCAGAATCCCGCGAACCATCGAGTCTTTGAACGCAAGTTGCGCCCGAGGCCACCTGGCCGAGGGCACGCCTGCCTGGGCGTCACGCCAAA-CACGCTCCCAC---CCCCTCATCGTG-AGTGGGATGCGGCTTCTGGCCCCCCGTCTCGCAAGGGGCGGTGGGCCGAAGATGCGGCTGCCGGCGTATCGTGTCGGACACAGCGCGTGGTGGGCGACCTCGCTTTACTTACCGCAGTGCATCC-GGCCTGTTGCCGACGTGATGGCCTT-GA-AGGACCCTATAAACGGAGCGCACGACGCTTCGACC
>148 15C Phleum alpinum
TCGTGACCCTGACCAAAACAGACCGTGAACGCGTTATCTATCCTG-CCGG-CGGCGGCACCGTCCGTCG-TTGGCCAAA-GTCCTCGATAACCTCGTCTCCTCGGAGCGGGGG-CTC-GGGGTAAAA-GAACCCACGGCGCCTAAGGCG-TCAAGGAACAC--TATGCCTAACGCGGGG-ACACGGCTGGCTTGCTAGCCGTCCCTC-ATGTTGCAATGCTATTT-AATCCACACGACTCTCGGCAACGGATATCTCGGCTCTCGCATCGATGAAGAACGTAGCGAAATGCGATACCTGGTGTGAATTGCAGAATCCCGCGAACCATCGAGTCTTTGAACGCAAGTTGCGCCCGAGGCCACCTGGCCGAGGGCACGCCTGCCTGGGCGTCACGCCAAA-CACGCTCCCAC---CCCCTCATCGTG-AGTGGGATGCGGCTTCTGGCCCCCCGTCTCGCAAGGGGCGGTGGGCCGAAGATGCGGCTGCCGGCGTATCGTGTCGGACACAGCGCGTGGTGGGCGACCTCGCTTTACTTACCGCAGTGCATCC-GGCCTGTTGCCGACGTGATGGCCTT-GA-AGGACCCTATAAACGGAGCGCACGACGCTTCGACC
>142 10-21 Phleum phleoides
TCGTGACCCTGACCAAAACAGACCGCGAACGCGTTATCTAGCCTG-CCGG-CGACGGCACTGTCCGTCG-TTGGCCAAA-GTCCTCGATAACCTCCTCTCCTCGGAGCGGGGG-CTC-GGGGTAAAA-GAACCCACGGCGCCTAAGGCG-TCAAGGAACAC--TATGCCTAACCCGGGG-ACGCGGCTGGCTTGCTAGCCGCACCTC-GTGTTGCAATGCTATTT-AATCCACACGACTCTCGGCAACGGATATCTCGGCTCTCGCATCGATGAAGAACGTAGCGAAATGCGATACCTGGTGTGAATTGCAGAATCCCGCGAACCATCGAGTCTTTGAACGCAAGTTGCGCCCGAGGCCACCTGGCCGAGGGCACGCCTGCCTGGGCGTCACGCCAAA-TACGCTCCCAC---CCCCTCATCGGG-AGTGGGATGCGGCATGTGGCCCCCCGTCTCGCAAGGGGCGGTGGGCCGAAGATGCGGCTGCCGGCGTATCGTGTCGGACACAGCGCGTGGTGGGCGACCTCGCTTTACTTACCGCAGTGCATCC-GGCCCGTAGCCGACGTGATGGCCTT-GA-AGGACCCTGTAAACGGAGCGCATGACGCTTCGACC
>139 22 Phleum phleoides
TCGTGACCCTGACCAAAACAGACCGCGAACGCGTTATCTAGCCTG-CCGG-CGACGGCACTGTCCGTCG-TTGGCCAAA-GTCCTCGATAACCTCCTCTCCTCGGAGCGGGGG-CTC-GGGGTAAAA-GAACCCACGGCGCCTAAGGCG-TCAAGGAACAC--TATGCCTAACCCGGGG-ACGCGGCTGGCTTGCTAGCCGCACCTC-GTGTTGCAATGCTATTT-AATCCACACGACTCTCGGCAACGGATATCTCGGCTCTCGCATCGATGAAGAACGTAGCGAAATGCGATACCTGGTGTGAATTGCAGAATCCCGCGAACCATCGAGTCTTTGAACGCAAGTTGCGCCCGAGGCCACCTGGCCGAGGGCACGCCTGCCTGGGCGTCACGCCAAA-TACGCTCCCAC---CCCCTCATCGGG-AGTGGGATGCGGCATGTGGCCCCCCGTCTCGCAAGGGGCGGTGGGCCGAAGATGCGGCTGCCGGCGTATCGTGTCGGACACAGCGCGTGGTGGGCGACCTCGCTTTACTTACCGCAGTGCATCC-GGCCCGTAGCCGACGTGATGGCCTT-GA-AGGACCCTGTAAACGGAGCGCATGACGCTTCGACC
>140 23 Phleum phleoides
TCGTGACCCTGACCAAAACAGACCGCGAACGCGTTATCTAGCCTG-CCGG-CGACGGCACTGTCCGTCG-TTGGCCAAA-GTCCTCGATAACCTCCTCTCCTCGGAGCGGGGG-CTC-GGGGTAAAA-GAACCCACGGCGCCTAAGGCG-TCAAGGAACAC--TATGCCTAACCCGGGG-ACGCGGCTGGCTTGCTAGCCGCACCTC-GTGTTGCAATGCTATTT-AATCCACACGACTCTCGGCAACGGATATCTCGGCTCTCGCATCGATGAAGAACGTAGCGAAATGCGATACCTGGTGTGAATTGCAGAATCCCGCGAACCATCGAGTCTTTGAACGCAAGTTGCGCCCGAGGCCACCTGGCCGAGGGCACGCCTGCCTGGGCGTCACGCCAAA-TACGCTCCCAC---CCCCTCATCGGG-AGTGGGATGCGGCATGTGGCCCCCCGTCTCGCAAGGGGCGGTGGGCCGAAGATGCGGCTGCCGGCGTATCGTGTCGGACACAGCGCGTGGTGGGCGACCTCGCTTTACTTACCGCAGTGCATCC-GGCCCGTAGCCGACGTGATGGCCTT-GA-AGGACCCTGTAAACGGAGCGCATGACGCTTCGACC
>141 47A Phleum phleoides
TCGTGACCCTGACCAAAACAGACCGCGAACGCGTTATCTAGCCTG-CCGG-CGACGGCACTGTCCGTCG-TTGGCCAAA-GTCCTCGATAACCTCCTCTCCTCGGAGCGGGGG-CTC-GGGGTAAAA-GAACCCACGGCGCCTAAGGCG-TCAAGGAACAC--TATGCCTAACCCGGGG-ACGCGGCTGGCTTGCTAGCCGCACCTC-GTGTTGCAATGCTATTT-AATCCACACGACTCTCGGCAACGGATATCTCGGCTCTCGCATCGATGAAGAACGTAGCGAAATGCGATACCTGGTGTGAATTGCAGAATCCCGCGAACCATCGAGTCTTTGAACGCAAGTTGCGCCCGAGGCCACCTGGCCGAGGGCACGCCTGCCTGGGCGTCACGCCAAA-TACGCTCCCAC---CCCCTCATCGGG-AGTGGGATGCGGCATGTGGCCCCCCGTCTCGCAAGGGGCGGTGGGCCGAAGATGCGGCTGCCGGCGTATCGTGTCGGACACAGCGCGTGGTGGGCGACCTCGCTTTACTTACCGCAGTGCATCC-GGCCCGTAGCCGACGTGATGGCCTT-GA-AGGACCCTGTAAACGGAGCGCATGACGCTTCGACC
>149 83 Beckmannia syzigachne
TCGTGACCCTGACCAAAATAGACCGTGCACGCGTCATCTATCCTG-CCGG-CGGCGGCACTGTTCGTCGTTTGGCCAAA-GTCCTCGATGACCTCCTCTCCTCGGAGAGGGGG-CTC-GGGGTAAAA-GAACCCACGGCGCCGAAGGCG-TCAAGGAACACTATATGCCTAACATGGGG-ACGCGGCTGGCTTGCTAGCCGTCCCCC-GTGTTGCAATGCTATTT-AATCCACACGACTCTCGGCAACGGATATCTCGGCTCTCGCATCGATGAAGAACGTAGCGAAATGCGATACCTGGTGTGAATTGCAGAATCCCGCGAACCATCGAGTCTTTGAACGCAAGTTGCGCCCGAGGCCACCTGGCTGAGGGCACGCCTGCCTGGGCGTCACGCCAAA-TACGCTCCAACA---CCCTCATCGGGTAGTGGGATGCGGCTTGTGGCCCCTCGTCACGCAAGAGGCGGTGGGCCGAAGATGCGGCTGCCGGCGTATCGTGCCGGACACAGCGCGTGGTGGGCGACCTCGCTTTACTTACCGCAGTGCATCC-GACACGTAGCCGACGTGATGGCCTT-GA-TGGACCCTATAAACGGAGCGCATGACGCTTCGACC
>150 20B Beckmannia syzigachne
TCGTGACCCTGACCAAAATAGACCGTGCACGCGTCATCTATCCTG-CCGG-CGGCGGCACTGTTCGTCGTTTGGCCAAA-GTCCTCGATGACCTCCTCTCCTCGGAGAGGGGG-CTC-GGGGTAAAA-GAACCCACGGCGCCGAAGGCG-TCAAGGAACACTATATGCCTAACATGGGG-ACGCGGCTGGCTTGCTAGCCGTCCCCC-GTGTTGCAATGCTATTT-AATCCACACGACTCTCGGCAACGGATATCTCGGCTCTCGCATCGATGAAGAACGTAGCGAAATGCGATACCTGGTGTGAATTGCAGAATCCCGCGAACCATCGAGTCTTTGAACGCAAGTTGCGCCCGAGGCCACCTGGCTGAGGGCACGCCTGCCTGGGCGTCACGCCAAA-TACGCTCCAACA---CCCTCATCGGGTAGTGGGATGCGGCTTGTGGCCCCTCGTCACGCAAGAGGCGGTGGGCCGAAGATGCGGCTGCCGGCGTATCGTGCCGGACACAGCGCGTGGTGGGCGACCTCGCTTTACTTACCGCAGTGCATCC-GACACGTAGCCGACGTGATGGCCTT-GA-TGGACCCTATAAACGGAGCGCATGACGCTTCGACC
>162 15B Alopecurus myosuroides
TCGTGACCCTGACCAAAATAGACCGTGCACGCGTTATCTACATTGTCCGG-CGGTGGCACTGTTCGTCGCTTGGCCAAA-ATCCTTGATAACCTCCTCTCCTAGGAGCGGGGG-CTC-GGGGTAAAA-GAACCCACGGCGCCTAAGGCG-TCAAGGAACAC--TGTGCCTAACTTGGGG-ACGCGGCTGGCTTGCTAGCTGCCCCCC-GTGTTGCAATGCTATTT-AATCCACACGACTCTCGGCAACGGATATCTCGGCTCTCGCATCGATGAAGAACGTAGCGAAATGCGATACCTGGTGTGAATTGCAGAATCCCGCGAACCATCGAGTCTTTGAACGCAAGTTGCGCCCGAGGCCACTTGGCTGAGGGCACGCCTGCCTGGGCGTCACGCCAAA-TACGCTCCCATG---CCCTCATTAGGCACTGAGATGCGGCATGTGGCTCCCCGTCACGAAAGGGGCGGTGGGCCGAAGTTGCGGCTGCCGGCTTATTGTGTCGGACACAGCGCGTGGTGGGCGACCTCGCTTTACTTACCGCAGTGCAACC-GACATGTAGCCGACGTAATGACCTTTGA-TTGACCCTATAAAAGGAGCGCATGACGCTTCGACC
>151 32A Alopecurus brevifolius
TCGTGACCCTGACCAAAATAGACCGTGCACGCGTTATCTAACTTG-CCGG-CGGCGGCACCGTCCGTCGCTTGGCCAAA-GTCCTCGATAACCTCCTCTCCTCGGAGCGGGGG-CTC-GGGGTAAAA-GAACCCACGGCGCCTAAGGCG-TCAAGGAACAC--TATGCCTAACTCGGGG-ACGCGGCTGGCTTGCTAGCCGCCCCC--GTGTTGCAATGCTATTT-AATCCAAACGACTCTCGGCAACGGATATCTCGGCTCTCGCATCGATGAAGAACGTAGCGAAATGCGATACCTGGTGTGAATTGCAGAATCCCGCGAACCATCGAGTCTTTGAACGCAAGTTGCGCCCGAGGCCACCTGGCCGAGGGCACGCCTGCCTGGGCGTCACGCCAAA-TACGCTCTCACA--CCCCTCAACGGGCAGTGGGATGCGGCATGTGGCTCCCCGTCACGCAAGAGGCGGTGGGCCGAAGATGCGGCTGCCGGCGTATCATGCCGGACACAGCGCGTGGTGGGCGACCTCGCTTTACTTACCGCAGTGCATCC-GGCATGTAGCCGACGTGATGGCCTT----TGGACCCTATAAACGGAGCGCATGACGCTTCGACC
>152 30A Alopecurus textilis
TCGTGACCCTGACCAAAACAGACCGCGCACGCGTTATCTAACTTG-CCGG-CGGCGGCACCGTCCGTCGCTTGGCCAAA-GTCCTCGATAACCTCCTCTCCTCGGAGCGGGGG-CTC-GGGGTAAAA-GAACCCACGGCGCCTAAGGCG-TCAAGGAACAC--TATGCCTAACTCGGGG-ACGCGGCTGGCTTGCTAGCCGCCCCCC-TTGTTGCAATGCTATTT-AATCCAAACGACTCTCGGCAACGGATATCTCGGCTCTCGCATCGATGAAGAACGTAGCGAAATGCGATACCTGGTGTGAATTGCAGAATCCCGCGAACCATCGAGTCTTTGAACGCAAGTTGCGCCCGAGACCACCTGGCCGAGGGCACGCCTGCCTGGGCGTCACGCCAAA-TACGCTCTCACA--CCCCTCATCGGGCAGTGGGATGCGGCATGTGGTTCCCCGTCACGCAAGAGGCGGTGGGCCGAAGATGCGGCTGCCGGCGTATCATGCCGGACACAGCGCGTGGTGGGCGACCTCGCTTTACTTACCGCAGTGCATCC-GGCATGTAGCCGACGTGATGGCCTT----TGGACCCTATAAACGGAGCGCATGACGCTTCGACC
>153 24B Alopecurus glacialis
TCGTGACCCTGACCAAAACAGACCGCGCACGCGTTATTTAACTTG-CCGG-CGGCGGCACCGTCCGTCGCTTGGCCAAA-GTCCTCGATAACCTCCTCTCCTCGGAGCGGGGG-CTC-GGGGTAAAA-GAACCCACGGCGCCTAAGGCG-TCAAGGAACAC--TATGCCTAACTCGGGG-ACGCGGCTGGCTTGCTAGCCGCCCCCC-TTGTTGCAATGCTATTT-AATCCAAACGACTCTCGGCAACGGATATCTCGGCTCTCGCATCGATGAAGAACGTAGCGAAATGCGATACCTGGTGTGAATTGCAGAATCCCGCGAACCATCGAGTCTTTGAACGCAAGTTGCGCCCGAGRCCACCTGGCCGAGGGCACGCCTGCCTGGGCGTCACGCCAAA-TACGCTCTCACA--CCCCTCATCGGGCAGTGGGATGCGGCATGTGGTTCCCCGTCACGCAAGAGGCGGTGGGCCGAAGATGCGGCTGCCGGCGTATCATGCCGGACACAGCGCGTGGTGGGCGACCTCGCTTTACTTACCGCAGTGCATCC-GGCATGTAGCCGACGTGATGGCCTT----TGGACCCTATAAACGGAGCGCATGACGCTTCGACC
>154 26A Alopecurus textilis
TCGTGACCCTGACCAAAACAGACCGCGCACGCGTTATCTAACTTG-CCGG-CGGCGGCACCGTCCGTCGCTTGGCCAAA-GTCCTCGATAACCTCCTCTCCTCGGAGCGGGGG-CTC-GGGGTAAAA-GAACCCACGGCGCCTAAGGCG-TCAAGGAACAC--TATGCCTAACTCGGGG-ACGCGGCTGGCTTGCTAGCCGCCCCCC-TTGTTGCAATGCTATTT-AATCCAAACGACTCTCGGCAACGGATATCTCGGCTCTCGCATCGATGAAGAACGTAGCGAAATGCGATACCTGGTGTGAATTGCAGAATCCCGCGAACCATCGAGTCTTTGAACGCAAGTTGCGCCCGAGACCACCTGGCCGAGGGCACGCCTGCCTGGGCGTCACGCCAAA-TACGCTCTCACA--CCCCTCATCGGGCAGTGGGATGCGGCATGTGGTTCCCCGTCACGCAAGAGGCGGTGGGCCGAAGATGCGGCTGCCGGCGTATCATGCCGGACACAGCGCGTGGTGGGCGACCTCGCTTTACTTACCGCAGTGCATCC-GGCATGTAGCCGACGTGATGGCCTT----TGGACCCTATAAACGGAGCGCATGACGCTTCGACC
>155 23A Alopecurus glacialis
TCGTGACCCTGACCAAAATAGACCGTGCACGCGTTATCTAACTTG-CCGG-CGGCGGCACCGTCCGTCGCTTGGCCAAA-GTCCTCGATAACCTCCTCTCCTCGGAGCGGGGG-CTC-GGGGTAAAA-GAACCCACGGCGCCTAAGGCG-TCAAGGAACAC--TATGCCTAACTCGGGG-ACGCGGCTGGCTTGCTAGCCGCCCCC--GTGTTGCAATGCTATTT-AATCCAAACGACTCTCGGCAACGGATATCTCGGCTCTCGCATCGATGAAGAACGTAGCGAAATGCGATACCTGGTGTGAATTGCAGAATCCCGCGAACCATCGAGTCTTTGAACGCAAGTTGCGCCCGAGGCCACCTGGCCGAGGGCACGCCTGCCTGGGCGTCACGCCAAA-TACGCTCTCACA--CCCCTCAACGGGCAGTGGGATGCGGCATGTGGCTCCCCGTCACGCAAGAGGCGGTGGGCCGAAGATGCGGCTGCCGGCTTATCATGCCGGACACAGCGCGTGGTGGGCGACCTCGCTTTACTTACCGCAGTGCATCC-GGCATGTAGCCGACGTGATGGCCTT----TGGACCCTATAAACGGAGCGCATGACGCTTCGACC
>156 5 Rhizocephalus orientalis
TCGTGACCCTGACCAAAATAGACTGCGCACGCGTTATCTAGCCTG-CCG--CGTCGGCTTCGTCCGCCGTTTGGCCAAA-GCCCTCGATAACCTCCTCTCCTTGGAGTGGGGG-CTCGGGGGTAAAA-GAACCCATGGCGCCTTAGGCG-TCAAGGAACAC--TGTGCCTAACTTGGGG-ACGCGGTTGGCTTGCTAGCCGCCCCC--GTGTTGCAATGCTATTT-AATCCAGACGACTCTCGGCAACGGATATCTCGGCTCTCGCATCGATGAAGAACGTAGCGAAATGCGATACCTGGTGTGAATTGCAGAATCCCGCGAACCATCGAGTCTTTGAACGCAAGTTGCGCCCGAGGCCACTTGGCCGAGGGCACGCCTGCCTGGGCGTCACGCCAAA-TACGCTCCCACA---CCCTCATCGGGTATTGGGATGCGGCATGTGGCCCCCCGTCACGCAAGAGACGGTGGGCCGAAGATGTGGCTGCCGGCGTATCGTGCCGGACACAGCGCATGGTGGGCGACCTCGCTTTACTTACCGCAGTGCATCC-GGCCTGTAGCTGACGTTATGGCCTT-GA-ATGACCCTATAAACGAAGCGCATGACGCTTTGACC
>157 16 Limnas malyschevii
TCGTGACCCTGACCAAAAYAGACCGCGCACGCGTTATCTAGCTTG-CCGG-CGGCGGCACCGTYCGTCGCTTGGCCAAA-GTCCTCGATAACCTCCTCTCCTCGGAGCGGGGG-CTC-GGGGTAAAA-GAACCCACGGCGCCGAAGGCG-TCAAGGAACAC--TGTGCCTAACTCGGGG-ACGCGGCTGGCTTGCTAGCCGCCCCCC-GTGTTGCAATGCTATTT-AATCCACACGACTCTCGGCAACGGATATCTCGGCTCTCGCATCGATGAAGAACGTAGCGAAATGCGATACCTGGTGTGAATTGCAGAATCCCGCGAACCATCGAGTCTTTGAACGCAAGTTGCGCCCGAGMCCACCTGGYYGAGGGCACGCCTGCCTGGGCGTCACGCYAAA-TACGCTCCCACA--CCCCTCATCGGGCAGTGGGATGCGGCATGTGGCCCCCCGTCACGCAAGAGGCGGTGGGCCGAAGATGCGGCTGCCGGCGTATCGTGTCGGACACAGCGCGTGGTGGGCGACCTCGCTTTACTTACCGCAGTGCATCC-GGCATGTAGCCGACGTGATGGCCTT-GA-TTGACCCTATAAACGGAGCGCATGACGCTTCGACC
>158 Alopecurus borealis
TCGTGACCCTGACCAAAACAGACCGCGCACGCGTTATCTACCTTG-CCGG-CGGCGGCACTGTCCGTCGCTTGGCCAAA-GTCCCCGATAACCTCCTCTCCTCGGAGCGGGGG-CTC-GGGGTAAAA-GAACCCACGGCGCCGAAGGCG-TCAAGGAACAC--TGTGCCTAACTCGGGG-ACGCGGCTGGCTTGCTAGCCGCCCCCC-GTGTTGCAATGCTATTT-AATCCACACGACTCTCGGCAACGGATATCTCGGCTCTCGCATCGATGAAGAACGTAGCGAAATGCGATACCTGGTGTGAATTGCAGAATCCCGCGAACCATCGAGTCTTTGAACGCAAGTTGCGCCCGAGGCCACCTGGCCGAGGGCACGCCTGCCTGGGCGTCACGCCAAA-TACGCTCCCGCA---CCCTCATCKGGCAGTGGGATGCGGCATATGGCCCCCCGTCACGCAAGAGGCGGTGGGCCGAAGATGCGGCTGCCGGNGTATCGTGCCGGACACAGCGCGTGGTGGGCGACCTCGCTTTACTTACCGCAGTGCCTTC-GRCATGTAGCCGACGTGATGGCCTT-TA-TTGACCCTATAAACGGAGCGCATGACGCTTCGACC
>159 67 Alopecurus alpinus
TCGTGACCCTGACCAAAACAGACCGCGCACGCGTTATCTACCTTG-CCGG-CGGCGGCACTGTCCGTCGCTTGGCCAAA-GTCCCCGATAACCTCCTCTCCTCGGAGCGGGGG-CTC-GGGGTAAAA-GAACCCACGGCGCCGAAGGCG-TCAAGGAACAC--TGTGCCTAACTCGGGG-ACGCGGCTGGCTTGCTAGCCGCCCCCC-GTGTTGCAATGCTATTT-AATCCACACGACTCTCGGCAACGGATATCTCGGCTCTCGCATCGATGAAGAACGTAGCGAAATGCGATACCTGGTGTGAATTGCAGAATCCCGCGAACCATCGAGTCTTTGAACGCAAGTTGCGCCCGAGGCCACCTGGCCGAGGGCACGCCTGCCTGGGCGTCACGCCAAA-TACGCTCCCGCA---CCCTCATCGGGCAGTGGGATGCGGCATATGGCCCCCCGTCACGCAAGAGGCGGTGGGCCGAAGATGCGGCTGCCGGTGTATCGTGCCGGACACAGCGCGTGGTGGGCGACCTCGCTTTACTTACCGCAGTGCCTTC-GACATGTAGCCGACGTGATGGCCTT-TA-TTGACCCTATAAACGGAGCGCATGACGCTTCGACC
>160 68 Alopecurus alpinus
TCGTGACCCTGACCAAAACAGACCGCGCACGCGTTATCTACCTTG-CCGG-CGGCGGCACTGTCCGTCGCTTGGCCAAA-GTCCCCGATAACCTCCTCTCCTCGGAGCGGGGG-CTC-GGGGTAAAA-GAACCCACGGCGCCGAAGGCG-TCAAGGAACAC--TGTGCCTAACTCGGGG-ACGCGGCTGGCTTGCTAGCCGCCCCCC-GTGTTGCAATGCTATTT-AATCCACACGACTCTCGGCAACGGATATCTCGGCTCTCGCATCGATGAAGAACGTAGCGAAATGCGATACCTGGTGTGAATTGCAGAATCCCGCGAACCATCGAGTCTTTGAACGCAAGTTGCGCCCGAGGCCACCTGGCCGAGGGCACGCCTGCCTGGGCGTCACGCCAAA-TACGCTCCCSCA---CCCTCATCGGGCAGTGGGATGCGGCATATGGCCCCCCGTCACGCAAGAGGCGGTGGGCCGAAGATGCGGCTGCCGGTGTATCGTGCCGGACACAGCGCGTGGTGGGCGACCTCGCTTTACTTACCGCAGTGCCTTC-GACATGTAGCCGACGTGATGGCCTT-TA-TTGACCCTATAAACGGAGCGCATGACGCTTCGACC
>161 10A Alopecurus vaginatus
TCGTGACCCTGACCAAAACAGACCGCGCACGCGTTATCTACCTTG-CCGG-CGGCGGCATTGTTCGTCGCTTGGCCAAA-GTCCTCGATAACCTCCTCTCTTCGGAGCGGGGG-CTC-GGGGTAAAA-GAACCCACGGCGCCGAAGGCG-TCAAGGAACAC--TGTGCCTAACTCGGGG-ACGCGGCTGGCTTGCTAGCCGCCCCCC-GTGTTGCAATGCTATTT-AATCCACACGACTCTCGGCAACGGATATCTCGGCTCTCGCATCGATGAAGAACGTAGCGAAATGCGATACCTGGTGTGAATTGCAGAATCCCGCGAACCATCGAGTCTTTGAACGCAAGTTGCGCCCGAGGCCACCTGGCCGAGGGCACGCCTGCCTGGGCGTCACGCCAAA-TACGCTCCCACA--CCCCTCATCGGGCAGTGGGATGCGGCATATGGCCCCCCGTCACGCAAGAGGCGGTGGGCCRAAGATGCGGCTGCCGGCGTATCATGCCGGACACAGCGCGTGGTGGGCGACCTCGCTTTACTTACCGCAGTGCATCC-GGCATGTAGCCGACGTGATGGCCTT-GA-TTGACCCTATAAACGGAGCGCATGACGCTTCGACC
>163 8A Alopecurus arundinaceus
TCGTGACCCTGACCAAAACAGACCGCGCACGCGTTTTCTAACTTG-CCGG-CGGCGGCACTGTCCGTCGCTTGGCCAAA-GTCCTCGATAACCTTCTCCTCTCGGAGAGGGGGCCTC-GGGGTAAAA-GAACCCACGGCGCCAAAGGCG-TCAAGGAACAC--TGTGCCTAACTCGGGG-ATGCGGCTGGCTTGCTAGCCGCCCCCC-GTGTTGCAATGCTATTT-AATCCACACGACTCTCGGCAACGGATATCTCGGCTCTCGCATCGATGAAGAACGTAGCGAAATGCGATACCTGGTGTGAATTGCAGAATCCCGCGAACCATCGAGTCTTTGAACGCAAGTTGCGCCCGAGGCCTCTTGGCCGAGGGCACGCCTGCCTGGGCGTCACGCCAAA-TACGCTCCCACA--CCCCTCATCGGGAAGTGGGATGCGGCATGTGGCCCCCCGTCACGCAAGAGGCGGTGGGCTGAAGATGCGGCTGCCGGCGTATCGTGTCGGACACAGCGCGTGGTGGGCGACCTCGCTTTACTTACCGCAGTGCATCC-GGCACGTAGCCGACGTGTTGGCCTC-AA-TTGACCCTATAAACGGAGCGCATGACGCTTCGACC
>164 144 Alopecurus brachystachyus
TCGTGACCCTGACCAAAACAGACCGCGCACGCGTTATCTAACTTG-CCGG-TGGCGGCAATGTCCGTCGCTTGGCCAAA-GTCCTCGATAACCTCCTCTCCTCGGAGAGGGGGCCTC-GGGGTAAAA-GAACCCACGGCGCCGAAGGCG-TCAAGGAACAC--TGTGCCTAACTCGGGG-ATGCGGCTGGCTTGCTAGCCGCCCCTC-GTGTTGCAATGCTATTT-AATCCACACGACTCTCGGCAACGGATATCTCGGCTCTCGCATCGATGAAGAACGTAGCGAAATGCGATACCTGGTGTGAATTGCAGAATCCCGCGAACCATCGAGTCTTTGAACGCAAGTTGCGCCCGAGGCCACCTGGCCGAGGGCACGCCTGCCTGGGCGTCACGCCAAA-TACGCTCCCACACACCCCTCATCGGGCAGTGGGATGCGGCATRTGGCCCCCCGTCACGCAAGAGGCGGTGGGCCGAAGATGCGGCTGCCGGCGTATCGTGTCGGACACAGCGCGTGGTGGGCGACCTCGCTTTACTTACCGCAGTGCATTCCGGCAYGTAGCCGACGTGTTGGCCTC-AA-TTGACCCTATAAACGGAGCGCATGACGCTTCGACC
>165 71 Alopecurus aequalis
TCGTGACCCTGACCAAAACAGACCGCGCACGCGTTATCTAACTTG-CCGG-TGGCGGCACTGTCCGTCGCTTGGCCAAA-GTCCTCGATAACCTTCTCTTCTCGGAGAGGGGGCCTC-GGGGTAAAA-GAACCCACGGCGCCGAAGGCG-TCAAGGAACAC--TGTGCCTAACTCGGGG-ATGCGGCTGGCTTGCTAGCCGCCCCTC-GTGTTGCAATGCTATTT-AATCCACACGACTCTCGGCAACGGATATCTCGGCTCTCGCATCGATGAAGAACGTAGCGAAATGCGATACCTGGTGTGAATTGCAGAATCCCGCGAACCATCGAGTCTTTGAACGCAAGTTGCGCCCGAGGCCACCTGGCTGAGGGCACGCCTGCCTGGGCGTCACGCCAAA-TACGCTCCCACATACCCCTCATCGGGCAGTGGGATGCGGCATGTGGCCCCCCGTCACGCAAGAGGCGGTGGGCCGAAGATGCGGCTGCCGGCGTATCGTGTCGGACACAGCGCGTGGTGGGCGACCTCGCTTTACTTACCGCAGTGCATCC-GGCACGTAGCCGACGTGTTGGCCTC-AA-TTGACCCTATAAACGGAGTGCATGACGCTTCGACC
>166 5A Alopecurus myosuroides
TCGTGACCCTGACCAAAACAGACCGCGCACGCGTTATCTAACTTG-CCGG-TGGCGGCACTGTCCGTCGCTTGGCCAAA-GTCCTCGATAACCTTCTCTTCTCGGAGAGGGGGCCTC-GGGGTAAAA-GAACCCACGGCGCCGAAGGCG-TCAAGGAACAC--TGTGCCTAACTCGGGG-ATGCGGCTGGCTTGCTAGCCGCCCCTC-GTGTTGCAATGCTATTT-AATCCACATGACTCTCGGCAACGGATATCTCGGCTCTCGCATCGATGAAGAACGTAGCGAAATGCGATACCTGGTGTGAATTGCAGAATCCCGCGAACCATCGAGTCTTTGAACGCAAGTTGCGCCCGAGGCCACCTGGTTGAGGGCACGCCTGCCTGGGCGTCACGCCAAA-TACGCTCCCACATACCCCTCATCGGGCAGTGGGATGCGGCATGTGGCCCCCCGTCACGCAAGAGGCGGTGGGCCGAAGATGCGGCTGCCGGCGTATCGTGTCGGACACAGCGCGTGGTGGGCGACCTCGCTTTACTTACCGCAGTGCATCC-GGCACGTAGCCGACGTGTTGGCCTC-AA-TTGACCCTATAAACGGAGTGCATGACGCTTCGACC
>167 2A Alopecurus geniculatus
TCGTGACCCTGACCAAAACAGACCGCGCACGCGTTATCTAACTTG-CCGG-TGGCGGCACTGTCCGTCGCTTGGCCAAA-GTCCTCGATAACCTTCTCTTCTCGGAGAGGGGGCCTC-GGGGTAAAA-GAACCCACGGCGCCGAAGGCG-TCAAGGAACAC--TGTGCCTAACTCGGGG-ATGCGGCTGGCTTGCTAGCCGCCCCTC-GTGTTGCAATGCTATTT-AATCCACATGACTCTCGGCAACGGATATCTCGGCTCTCGCATCGATGAAGAACGTAGCGAAATGCGATACCTGGTGTGAATTGCAGAATCCCGCGAACCATCGAGTCTTTGAACGCAAGTTGCGCCCGAGGCCACCTGGTTGAGGGCACGCCTGCCTGGGCGTCACGCCAAA-TACGCTCCCACATACCCCTCATCGGGCAGTGGGATGCGGCATGTGGCCCCCCGTCACGCAAGAGGCGGTGGGCCGAAGATGCGGCTGCCGGCGTATCGTGTCGGACACAGCGCGTGGTGGGCGACCTCGCTTTACTTACCGCAGTGCATCC-GGCACGTAGCCGACGTGTTGGCCTC-AA-TTGACCCTATAAACGGAGTGCATGACGCTTCGACC
>168 1A Alopecurus geniculatus
TCGTGACCCTGACCAAAACAGACCGCGCACGCGTTATCTAACTTG-CCGG-TGGCGGCACTGTCCGTCGCTTGGCCAAA-GTCCTCGATAACCTTCTCTTCTCGGAGAGGGGGCCTC-GGGGTAAAA-GAACCCACGGCGCCGAAGGCG-TCAAGGAACAC--TGTGCCTAACTCGGGG-ATGCGGCTGGCTTGCTAGCCGCCCCTC-GTGTTGCAATGCTATTT-AATCCACATGACTCTCGGCAACGGATATCTCGGCTCTCGCATCGATGAAGAACGTAGCGAAATGCGATACCTGGTGTGAATTGCAGAATCCCGCGAACCATCGAGTCTTTGAACGCAAGTTGCGCCCGAGGCCACCTGGTTGAGGGCACGCCTGCCTGGGCGTCACGCCAAA-TACGCTCCCACATACCCCTCATCGGGCAGTGGGATGCGGCATGTGGCCCCCCGTCACGCAAGAGGCGGTGGGCCGAAGATGCGGCTGCCGGCGTATCGTGTCGGACACAGCGCGTGGTGGGCGACCTCGCTTTACTTACCGCAGTGCATCC-GGCACGTAGCCGACGTGTTGGCCTC-AA-TTGACCCTATAAACGGAGTGCATGACGCTTCGACC
>169 3A Alopecurus aequalis
TCGTGACCCTGACCAAAACAGACCGCGCACGCGTTATCTAACTTG-CCGG-TGGCGGCACTGTCCGTCGCTTGGCCAAA-GTCCTCGATAACCTTCTCTTCTCGGAGAGGGGGCCTC-GGGGTAAAA-GAACCCACGGCGCCGAAGGCG-TCAAGGAACAC--TGTGCCTAACTCGGGG-ATGCGGCTGGCTTGCTAGCCGCCCCTC-GTGTTGCAATGCTATTT-AATCCACATGACTCTCGGCAACGGATATCTCGGCTCTCGCATCGATGAAGAACGTAGCGAAATGCGATACCTGGTGTGAATTGCAGAATCCCGCGAACCATCGAGTCTTTGAACGCAAGTTGCGCCCGAGGCCACCTGGTTGAGGGCACGCCTGCCTGGGCGTCACGCCAAA-TACGCTCCCACATACCCCTCATCGGGCAGTGGGATGCGGCATGTGGCCCCCCGTCACGCAAGAGGCGGTGGGCCGAAGATGCGGCTGCCGGCGTATCGTGTCGGACACAGCGCGTGGTGGGCGACCTCGCTTTACTTACCGCAGTGCATCC-GGCACGTAGCCGACGTGTTGGCCTC-AA-TTGACCCTATAAACGGAGTGCATGACGCTTCGACC
>170 11A Alopecurus aequalis
TCGTGACCCTGACCAAAACAGACCGCGCACGCGTTATCTAACTTG-CCGG-TGGCGGCACTGTCCGTCGCTTGGCCAAA-GTCCTCGATAACCTTCTCTTCTCGGAGAGGGGGCCTC-GGGGTAAAA-GAACCCACGGCGCCGAAGGCG-TCAAGGAACAC--TGTGCCTAACTCGGGG-ATGCGGCTGGCTTGCTAGCCGCCCCTC-GTGTTGCAATGCTATTT-AATCCACATGACTCTCGGCAACGGATATCTCGGCTCTCGCATCGATGAAGAACGTAGCGAAATGCGATACCTGGTGTGAATTGCAGAATCCCGCGAACCATCGAGTCTTTGAACGCAAGTTGCGCCCGAGGCCACCTGGTTGAGGGCACGCCTGCCTGGGCGTCACGCCAAA-TACGCTCCCACATACCCCTCATCGGGCAGTGGGATGCGGCATGTGGCCCCCCGTCACGCAAGAGGCGGTGGGCCGAAGATGCGGCTGCCGGCGTATCGTGTCGGACACAGCGCGTGGTGGGCGACCTCGCTTTACTTACCGCAGTGCATCC-GGCACGTAGCCGACGTGTTGGCCTC-AA-TTGACCCTATAAACGGAGTGCATGACGCTTCGACC
>171 18B Alopecurus aequalis
TCGTGACCCTGACCAAAACAGACCGCGCACGCGTTATCTAACTTG-CCGG-TGGCGGCACTGTCCGTCGCTTGGCCAAA-GTCCTCGATAACCTTCTCTTCTCGGAGAGGGGGCCTC-GGGGTAAAA-GAACCCACGGCGCCGAAGGCG-TCAAGGAACAC--TGTGCCTAACTCGGGG-ATGCGGCTGGCTTGCTAGCCGCCCCTC-GTGTTGCAATGCTATTT-AATCCACATGACTCTCGGCAACGGATATCTCGGCTCTCGCATCGATGAAGAACGTAGCGAAATGCGATACCTGGTGTGAATTGCAGAATCCCGCGAACCATCGAGTCTTTGAACGCAAGTTGCGCCCGAGGCCACCTGGTTGAGGGCACGCCTGCCTGGGCGTCACGCCAAA-TACGCTCCCACATACCCCTCATCGGGCAGTGGGATGCGGCATGTGGCCCCCCGTCACGCAAGAGGCGGTGGGCCGAAGATGCGGCTGCCGGCGTATCGTGTCGGACACAGCGCGTGGTGGGCGACCTCGCTTTACTTACCGCAGTGCATCC-GGCACGTAGCCGACGTGTTGGCCTC-AA-TTGACCCTATAAACGGAGTGCATGACGCTTCGACC
>172 19B Alopecurus aequalis
TCGTGACCCTGACCAAAACAGACCGCGCACGCGTTATCTAACTTG-CCGG-TGGCGGCACTGTCCGTCGCTTGGCCAAA-GTCCTCGATAACCTTCTCTTCTCGGAGAGGGGGCCTC-GGGGTAAAA-GAACCCACGGCGCCGAAGGCG-TCAAGGAACAC--TGTGCCTAACTCGGGG-ATGCGGCTGGCTTGCTAGCCGCCCCTC-GTGTTGCAATGCTATTT-AATCCACACGACTCTCGGCAACGGATATCTCGGCTCTCGCATCGATGAAGAACGTAGCGAAATGCGATACCTGGTGTGAATTGCAGAATCCCGCGAACCATCGAGTCTTTGAACGCAAGTTGCGCCCGAGGCCACCTGGCTGAGGGCACGCCTGCCTGGGCGTCACGCCAAA-TACGCTCCCACATACCCCTCATCGGGCAGTGGGATGCGGCATGTGGCCCCCCGTCACGCAAGAGGCGGTGGGCCGAAGATGCGGCTGCCGGCGTATCGTGTCGGACACAGCGCGTGGTGGGCGACCTCGCTTTACTTACCGCAGTGCATCC-GGCACGTAGCCGACGTGTTGGCCTC-AA-TTGACCCTATAAACGGAGTGCATGACGCTTCGACC
>173 70 Alopecurus arundinaceus
TCGTGACCCTGACCAAAACAGACCGCGCACGCGTTTTCTACCTTG-CCGG-CGGCGGCACTGTCCGTCGCTTGGCCAAA-GTCCTCGATAACCTTCTCCTCTCGGAGAGGGGGCCTC-GGGGTAAAA-GAACCCACGGCGCCAAAGGCG-TCAAGGAACAC--TGTGCCTTACTCGGGG-ATGCGGCTGGCTTGCTAGCCGCCCCCC-GTGTTGCAATGCTATTT-AATCCACACGACTCTCGGCAACGGATATCTCGGCTCTCGCATCGATGAAGAACGTAGCGAAATGCGATACCTGGTGTGAATTGCAGAATCCCGCGAACCATCGAGTCTTTGAACGCAAGTTGCGCCCGAGGCCTCTTGGCCGAGGGCACGCCTGCCTGGGCGTCACGCCAAA-TACGCTCCCACA--CCCCTCATCGGGAAGTGGGATGCGGCATGTGGCCCCCCGTCACGCAAGAGGCGGTGGGCTGAAGATGCGGCTGCCGGCGTATCGTGTCGGACACAGCGCGTGGTGGGCGACCTCGCTTTACTTACCGCAGTGCATCC-GGCATGTAGCCGACGTGTTGGCCTC-AA-TTGACCCTATAAACGGAGCGCATGACGCTTCGACC
>174 69 Alopecurus pratensis
TCGTGACCCTGACCAAAACAGACCGCGCACGCGTTATCTACCTTG-CCGG-CGGCGGCACTGTCCGTCGCTTGGCCAAA-GTCCTCGATAACCTTCTCYTCTCGGAGAGGGGGCCTC-GGGGTAAAA-GAACCCACGGCGCCAAAGGCG-TCAAGGAACAC--TGTGCCTAACTCGGGG-ATGCGGCTGGCTTGCTAGCCGCCCCCC-GTGTTGCAATGCTATTT-AATCCACACGACTCTCGGCAACGGATATCTCGGCTCTCGCATCGATGAAGAACGTAGCGAAATGCGATACCTGGTGTGAATTGCAGAATCCCGCGAACCATCGAGTCTTTGAACGCAAGTTGCGCCCGAGGCCTCTTGGCCGAGGGCACGCCTGCCTGGGCGTCACGCCAAA-TACGCTCCCACA--CCCCTCATCGGGAAGTGGGATGCGGCATGTGGCCCCCCGTCACGCAAGAGGCGGTGGGCTGAAGATGCGGCTGCCGGCGTATCGTGTCGGACACAGCGCGTGGTGGGCGACCTCGCTTTACTTACCGCAGTGCATCC-GGCATGTAGCCGACGTGTTGGCCTC-AA-TTGACCCTATAAACGGAGCGCATGACGCTTCGACC
>175 66 Alopecurus pratensis
TCGTGACCCTGACCAAAACAGACCGCGCACGCGTTATCTACCTTG-CCGG-CGGCGGCACTGTCCGTCGCTTGGCCAAA-GTCCTCGATAACCTTCTCYTCTCGGAGAGGGGGCCTC-GGGGTAAAA-GAACCCACGGCGCCAAAGGCG-TCAAGGAACAC--TGTGCCTAACTCGGGG-ATGCGGCTGGCTTGCTAGCCGCCCCCC-GTGTTGCAATGCTATTT-AATCCACACGACTCTCGGCAACGGATATCTCGGCTCTCGCATCGATGAAGAACGTAGCGAAATGCGATACCTGGTGTGAATTGCAGAATCCCGCGAACCATCGAGTCTTTGAACGCAAGTTGCGCCCGAGGCCTCTTGGCCGAGGGCACGCCTGCCTGGGCGTCACGCCAAA-TACGCTCCCACA--CCCCTCATCGGGAAGTGGGATGCGGCATGTGGCCCCCCGTCACGCAAGAGGCGGTGGGCTGAAGATGCGGCTGCCGGCGTATCGTGTCGGACACAGCGCGTGGTGGGCGACCTCGCTTTACTTACCGCAGTGCATCC-GGCATGTAGCCGACGTGTTGGCCTC-AA-TTGACCCTATAAACGGAGCGCATGACGCTTCGACC
>176 Cinna latifolia
-CGTGACCCTGACCAAAACAGACCGCGCACGCGTTATCTAGCCTG-CTGG-CGGCGGCACCGTCCGTCGCTTGGCCAAA-GTCCTCGATAACCTCCTCTCCTCGGAGCGGGGG-CTC-GGGGTAAAA-GAACCCACGGCGCCAAAGGCG-TCAAGGAACAC--TGTGCCTAACCCGGGG-ACGCGGCTGGCTTGCTAGCTGCCCCCC-GTGTTGCAATTCTATTT-AATCCACACGACTCTCGGCAACGGATATCTCGGCTCTCGCATCGATGAAGAACGTAGCGAAATGCGATACCTGGTGTGAATTGCAGAATCCCGCGAACCATCGAGTCTTTGAACGCAAGTTGCGCCCGAGGCCACCTGGCTGAGGGCACGCCTGCCTGGGCGTCACGCCAAA-TACGCTCCCACA---CCCTCATCGGGCAGTGGGATGCGGCATTTGGCCCCCCGTAACGCAAGTGGCGGTGGGCCGAAGATGCGGCTGCCGGCGTATCGTGCCGGACACAGCGCGTGGTGGGCGACCTCGCTTTACTTACCGCAGTGCATCC-GGCCCGTAGCCGACGTGATGGCCTT-GA-CGGACCCTATAAACGAAGCGCATGACGATTCGACC
>177 Cinna latifolia(2)
TCGTGACCCTGACCAAAACTGACCGCGCACGCGTTATCTAGCCTG-CCGG-CGGCGGCACCGTCCGTCGCTTGGCCAAA-GTCCTCGATAACCTCCTCTCCTCGGAGCGGGGG-CTC-GGGGTAAAA-GAACCCACGGCGCCAAAGGCG-TCAAGGAACAC--TGTGCCTAACCCGGGG-ACGCGGCTGGCTTGCTAGCTGCCCCCC-GTGTTGCAATTCTATTT-AATCCACACGACTCTCGGCAACGGATATCTCGGCTCTCGCATCGATGAAGAACGTAGCGAAATGCGATACCTGGTGTGAATTGCAGAATCCCGCGAACCATCGAGTCTTTGAACGCAAGTTGCGCCCGAGGCCACCTGGCTGAGGGCACGCCTGCCTGGGCGTCACGCCAAA-TACGCTCCCACA---CCCTCATCGGGCAGTGGGATGCGGCATTTGGCCCCCCGTAACGCAAGTGGCGGTGGGCCGAAGATGCGGCTGCCGGCGTATCGTGCCGGACACAGCGCGTGGTGGGCGACCTCGCTTTACTTACCGCAGTGCATCT-GGCCCGTAGCCGACGTGATGGCCTT-GA-CGGACCCTATAAACGAAGCGCATGACGATTCGACC
>180 Arctopoa tibetica
TCGTGACCCTGACCAAATCAGACCGCGCACGCGTTATCTAGCCTG-CCGG-CGGCGGCACCGTCCGTCGCTTGGCCAAA-GTCCTCGATAACCTCCTCTCCTCGGAGCGGGGG-CTC-GGGGTAAAA-GAACCCACGGCGCCAAAGGCGGTCAAGGAACAC--TGTGCCTAACCCGGGG-ACGCGGCTGGCTTGCTAGCCGCCCCCC-GTGTTGCAATGCTATTT-AATCCACACGACTCTCGGCAACGGATATCTCGGCTCTCGCATCGATGAAGAACGTAGCGAAATGCGATACCTGGTGTGAATTGCAGAATCCCGCGAACCATCGAGTCTTTGAACGCAAGTTGCGCCCGAGGCCACCTGGCCGAGGGCACGCCTGCCTGGGCGTCACGCCAAA-TACGCTCCCACA---CCCTCATCGGGCAGTGGGATGCGGCATTTGGCCCCCCGTAACGCAAGTGGCGGTGGGCCGAAGATGCGGCTGCCGGCGTATCGTGCCGGACACAGCGCGTGGTGGGCGACCTCGCTTTACTTACCGCAGTGCATCC-GGCCCGTAGCCGACGTGATGGCCTT-GA-TGGACCCTATGAACGAAGCGCATGACGCTTCGACC
>181 Arctopoa tibetica(2)
TCGTGACCCTGACCAAAACAGACCGCGCACGCGTTATCTAGCCTG-CCGG-CGGCGGCACCGTCCGTCGCTTGGCCAAA-GTCCTCGATAACCTCCTCTCCTCGGAGCGGGGG-CTC-GGGGTAAAA-GAACCCACGGCGCCAAACGCG-TCAAGGAACAC--TGTGCCTAACCCGGGG-ACGCGGCTGGCTTGCTAGCYGCCCCCC-GTGTTGCAATGCTATTT-AATCCACACGACTCTCGGCAACGGATATCTCGGCTCTCGCATCGATGAAGAACGTAGCGAAATGCGATACCTGGTGTGAATTGCAGAATCCCGCGAACCATCGAGTCTTTGAACGCAAGTTGCGCCCGAGGCCACCTGGCCGAGGGCACGCCTGCCTGGGCGTCACGCCAAA-TACGCTYCCACA---CCCTCATCGGGCAGTGGGATGCGGCATTTGGCCCCCCGTAACGCAAGTGGCGGTGGGCCGAAGATGCGGCTGCCGGCGTATCGTGCCGGACACAGCGCGTGGTGGGCGACCTCGCTTTACTTACCGCAGTGCATCC-GGCCCGTAGCCGACGTGATGGCCTT-GA-TGGACCCTATGAACGRAGCGCATGACGCTTCGACC
>182 Arctopoa subfastigiata
TCGTGACCCTGACCAAAACAGACCGCGCACGCGTYATCTAGCCTG-CCGG-TGGCGGCACCGTCCGTCGCTTGGCCAAA-GTCCTCGATAACCTCCTCTCCTCGGAGCGGGGG-CTC-GGGGTAAAA-GAACCCACGGCGCCAAAGGCG-TCAAGGAACAC--TGTGCCTAACCCGGGG-ACGYGGCTGGCTTGCTAGCCGCCCCCC-GTGTTGCAATGCTATTT-AATCCACACGACTCTCGGCAACGGATATCTCGGCTCTCGCATCGATGAAGAACGTAGCGAAATGCGATACCTGGTGTGAATTGCAGAATCCCGCGAACCATCGAGTCTTTGAACGCAAGTTGCGCCCGAGGCCACCTGGCCGAGGGCACGCCTGCCTGGGCGTCACGCCAAA-TACGCTCCCACA---CCCTCATCGGGYAGTGGGATGCGGCATTTGGCCCCCCGTAACGCAAGTGGCGGTGGGCCGAAGATGCGGCTGCCGGCGTATCGTGCCGGACACAGCGCGTGGTGGGCGACCTCGCTTTACTTACCGCAGTGCATCC-GGCCCGTAGCCGACGTGATGGCCTT-GA-CAGACCCTATAAACGAAGCGCATGACGCTTCGACC
>183 Arctophila fulva
TCGTGACCCTGACCAAAACAGACCGTGCACGCGTTATCTAGCTTG-CCGG-CGGCGGCACCGTCCGTCGCTTGGCCAAA-GTCCTCGATAACCTCCTCTCCTCGGAGCGGGGG-CTC-GGGGTAAAA-GAACCCACGGCGCCGAAGGCG-TCAAGGAACAC--TGTGCCTAACTCGGGG-ACGCGGCTGGCTTGCTAGCCGC-CCYC-GTGTTGCAATGCTATTT-AATCCACACGACTCTCGGCAACGGATATCTCGGCTCTCGCATCGATGAAGAACGTAGCGAAATGCGATACCTGGTGTGAATTGCAGAATCCCGCGAACCATCGAGTCTTTGAACGCAAGTTGCGCCCGAGGCCACCTGGCCGAGGGCACGCCTGCCTGGGCGTCACGCTAAA-TACGCTCCCACA--CCCCTCATCGGGCAGTGGGATGCGGCCTGTGGCCCCCCGTCACGCAAGAGGCGGTGGGCCGAAGATGCGGCTGCCGGCGTATCGTGTCGGTCACAGCGCGTGGTGGGCGACCTCGCTTTACTTACCGCAGTGCATCC-GGCATGTAGCCGACGTGATGGCCTT-GA-TTGACCCTATAAACGGAGCGCATGACGCTTCGACC
>184 Arctophila fulva(2)
TCGTGACCCTGACCAAAACAGACCGTGCACGCGTTATCTAGCTTG-CCGG-CGGCGGCACCGTCCGTCGCTTGGCCAAA-GTCCTCGATAACCTCCTCTCCTCGGAGCGGGGG-CTC-GGGGTAAAA-GAACCCACGGCGCCGAAGGCG-TCAAGGAACAC--TGTGCCTAACTCGGGG-ACGCGGCTGGCTTGCTAGCCGC-CCYC-GTGTTGCAATGCTATTT-AATCCACACGACTCTCGGCAACGGATATCTCGGCTCTCGCATCGATGAAGAACGTAGCGAAATGCGATACCTGGTGTGAATTGCAGAATCCCGCGAACCATCGAGTCTTTGAACGCAAGTTGCGCCCGAGGCCACCTGGCCGAGGGCACGCCTGCCTGGGCGTCACGCTAAA-TACGCTCCCACA--CCCCTCATCGGGCAGTGGGATGCGGCTTGTGGCCCCCCGTCACGCAAGAGGCGGTGGGCCGAAGATGCGGCTGCCGGCGTATCGTGTCGGTCACAGCGCGTGGTGGGCGACCTCGCTTTACTTACCGCAGTGCATCC-GGCATGTAGCCGACGTGATGGCCTT-GA-TTGACCCTATAAACGGAGCGCATGACGCTTCGACC
>185 Dupontia fisheri
TCGTGACCCTGACCAAAACAGACCGYGCACGCGTTATCTAGCTTG-CCGG-CGGYGGCACCGTCCGTCGCTTGGCCAAA-GTCCTCGATAACCTCCTCTCCTCGGAGMGGGGG-CTC-GGGGTAAAA-GAACCCACGGCGCCGAAGGCG-TCAAGGAACAC--TGTGCCTAACTCGGGG-ACGCGGCTGGCTTGCTAGCCGC-CCCC-GTGTTGCAATGCTATTT-AATCCACACGACTCTCGGCAACGGATATCTCGGCTCTCGCATCGATGAAGAACGTAGCGAAATGCGATACCTGGTGTGAATTGCAGAATCCCGCGAACCATCGAGTCTTTGAACGCAAGTTGCGCCCGAGGCCACCTGGCCRAGGGCACGCCTGCCTGGGCGTCACGCTAAA-TACGCTCCCACA--CCCCTCATCGGGCAGTGGGATGCGGCMTGTGGCCCCCCGTCACGCAAGAGGCGGTGGGCCGAAGATGYGGCTGCCGGCGTATCGTGTCGGWCACAGCGCGTGGTGGGCGACCTCGCTTTACTTACCGCAGTGCATCC-RGCATGTAGCCGACGTGATGGCCTT-GA-TTGACCCTATAAACGGAGYGCATGACGCTTCGACC
>186 Dupontia fisheri(2)
TCGTGACCCTGACCAAAACAGACCGTGCACGCGTTATCTAGCTTG-CCGG-CGGCGGCACCGTTCGTCGCTTGGCCAAA-GTCCTCGATAACCTCCTCTCCTCGGAGAGGGGG-CTC-GGGGTAAAA-GAACCCACGGCGCCGAAGGCG-TCAAGGAACAC--TGTGCCTAACTCGGGG-ACGCGGCTGGCTTGCTAGCCGC-CCCC-GTGTTGCAATGCTATTT-AATCCACACGACTCTCGGCAACGGATATCTCGGCTCTCGCATCGATGAAGAACGTAGCGAAATGCGATACCTGGTGTGAATTGCAGAATCCCGCGAACCATCGAGTCTTTGAACGCAAGTTGCGCCCGAGGCCACCTGGCCGAGGGCACGCCTGCCTGGGCGTCACGCTAAA-TACGCTCCCACA--CCCCTCATCGGGCAGTGGGATGCGGCCTGTGGCCCCCCGTCACGCAAGAGGCGGTGGGCCGAAGATGTGGCTGCCGGCGTATCGTGTCGGTCATAGCGCGTGGTGGGCGACCTCGCTTTACTTACCGCAGTGCATCC-GGCATGTAGCCGACGTGATGGCCTT-GA-TTGACCCTATAAACGGAGCGCATGACGCTTCGACC
>187 Apera interrupta
TCGTGACCCTGACCAAAACAGACCGCGCACGCGYTATCTATCCGT-CCAGGCGGCGGCATCATTCGTCGCTTGGCCAAATGTCCTCGAAAACCTCCTCTCCTCGGAGCGGGGG-CTC-GGGGTAAAA-GAACCCACGGCGCCGAAGGCG-TCAAGGAACAC--TGTGCCTAACCTGGGG-ACGTGGCTGGCTTGCTAGCCGCCCCCC-GTGTTGCGATGCTATAT-AATCCACACGACTCTCGGCAACGGATATCTCGGCTCTCGCATCGATGAAGAACGTAGCGAAATGCGATRCCTGGTGTGAATTGCAGAATCCCGCGAACCATCGAGTCTTTGAACGCAAGTTGCGCCCGAGGCCACCTGGCCGAGGGCACGCCTGCCTGGGCGTCACGCTAAA-TACGCTCCCACA--CCCCTCATCGGGCAGTGGGATGCGGCATGTGGCCCCCCGTCGCGCAAGAAGCGGTGGGCCGAAGATGCGGCTGCCGGCGTATCGTGCCGGACACAGCGCGTGGTGGGCGACCTCGCTTTACTTACCGCAGTGCATCC-GACACGTAGCCGACGTGATGGCCTT-AA-CGGACCCTATGAACGGAACGCATGACGTTTCGACC
>188 Apera interrupta(2)
-----------------------------CGC-TTATCTATCCGT-CCAGGAGGCGGCATCATTCGTCGCTTGGCCAAA-GTCCTCGAAAACCTCCTCTCCTCGGAGCGGGGG-CTC-GGGGTAAAA-GAACCCACGGCGCCCAAGGCG-TCAAGGAACAC--TGTGCCTAACCCGGGG-ACGCGGCTGGCTTGCTAGCCGCCCCCC-GTGTTGCGATGCTATAT-AATCCACACGACTCTCGGCAACGGATATCTCGGCTCTCGCATCGATGAAGAACGTAGCGAAATGCGATACCTGGTGTGAATTGCAGAATCCCGCGAACCATCGAGTCTTTGAACGCAAGTTGCGCCCGAGGCCACCTGGCCGAGGGCACGCCTGCCTGGGCGTCACGCTAAA-TACGCTCCCACA--CCCCTCATCGGGCAGTGGGATGCGGCATGTGGCCCCCCGTCGCGCAAGAAGCGGTGGGCCGAAGATGCGGCTGCCGGCGTATCGTGCCGGACACAGCGCGTGGTGGGCGACCTCACTTTACTTACCGCAGTGCATCC-GACACGTAGCCGACGTGATGGCCTT-AA-CGGACCCTATGAACGGAACGCATGACGTTTCGACC
>189 Poa trollii
TCGTGACCCTGACCAAAACAGACCGTGAACGCGTCATCTTGCCTG-CCAG-CGGCGGCCTTG-TCGTCGCTTGGCCAAA-GTCCTCGATAACCTCCTCTCCTTGGAGCGGGGG-CTC-GRGGTAAAA-GAACCCACGGCGCCGAAGGCG-TCAAGGAACAC--TGTGCCTAACCCGGGG-AAGCGGCTGGCTTGCTAGCTGCCCCTC-GTGTTGCAATGCTATTT-AATCCACATGACTCTCGGCAACGGATATCTCGGCTCTCGCATCGATGAAGAACGTAGCGAAATGCGATACCTGGTGTGAATTGCAGAATCCCGCGAACCATCGAGTCTTTGAACGCAAGTTGCGCCCGAGGCCACTTGGCCGAGGGCACGCCTGCCTGGGCGTCACGCCAAA-CACGCTCCCAC----CCCTCATCGGGTGGTGGGATGCGGCATGTGGCTCCCCGTCTTGCAAGGGGCGGTGGGCYGAAGATGCGGCTGCCGGCGTATCGTGCCGGACACAGCGCGTGGTGGGCGAACTCGCTTTACTTACCGCAGTGCATCC-GGCCCATAGCCGACGTGATGGCCTT--A-AGGACCCAATGAACGGAGTGCATGACGCTCCGACC
>190 Poa pratensis
TCGTGACCCTGACCAAAACAGACCGTGAACGCGTCATCTTGCCTG-CCAG-CGGTGGCCCTG-CCGTCGCTTGGCCAAA-GTCCTCGATAACCTCCTCTTCTTGGAGCGGGGG-CTC-GGGGTAAAA-GAACCCACGGCGCCGAAGGCG-TCAAGGAACAC--TGTGCCTAACCCGGGG-AAGCGGCTTGCTTGCTAGCTGCCCCTC-GTGTTGCAAAGCTATTT-AATCCACACGACTCTCGGCAACGGATATCTCGGCTCTCGTATCGATGAAGAACGTAGCGAAATGCGATACCTGGTGTGAATTGCAGAATCCCGCGAACCATCGAGTCTTTGAACGCAAGTTGCGCCCGAGGCCACTTGGCCGAGGGCACGCCTGCCTGGGCGTCACGCCAAA-CACGCTCCCAC----CTCTCATCGGGTGGTGGGATGCGGCATGTGGCTCCCCGTCTCGCAAGGGGCGGTGGGCCGAAGATGCGGCTGCCGGCGTATCGTGCCGGACACAGCGCGTGGTGGGCGAACTCGTTTTACTTACCGCAGTGCATCC-GGCCCGTAGCCGACGTGATGGCCTT--A-AGGACCCAATGAATGGAGCGCATGATGCTCTGACC
>201 Poa wolfii
TCGTGACCCTGACCAAAACAGACCGTGAACGCGTCATCTAGCCTG-CCAG-CGCCGGCTCTG-CCGTCGCTTGGCCAAA-GTCCTCGATAACCTCCTCTCCTCGGAGCGGGGG-CTC-GGGGTAAAA-GAACCCACGGCGCCGAAGGCG-TCAAGGAACAC--TGTGCCTAACCCGGGG-AAGCGGCTGGCTTGCTAGCCGCCCCCC-GTGTTGCAATGCTATTT-AATCCACACGACTCTCGGCAACGGATATCTCGGCTCTCGCATCGATGAAGAACGTAGCGAAATGCGATACCTGGTGTGAATTGCAGAATCCCGCGAACCATCGAGTCTTTGAACGCAAGTTGCGCCCGAGGCCACTTGGCCGAGGGCACGCCTGCCTGGGCGTCACGCCAAA-TACGCTCCCAC----CCCTCATCGGGTAGTGGGATGCGGCATGTGGCCCCCCGTTTCGCAAGGGGCGGTGGGCCGAAGATGCGGCTGCCGGCGTATCGTGCCGGACACAGCGCGTGGTGGGCGACCTCGCTTTACTGACCGCAGTGCATCC-GGCCCGTAGCCGACGTGATGGCCTT--A-AGGACCCTATAAACGGAGCGCATGACGCTCCGACC
>202 Poa autumnalis
TCGTGACCCTGACCAAAACAGACCGTGAACGCGTTATCTATCTTG-CCAG-CGGCGGCTCTG-CCGTCGCTTGGCCAAA-GTCCTCGATAACCTCCTCTCCTCGGAGCGGGGG-CTC-GGGGTAAAA-GAACCCACGGCGCCGAAGGCG-TCAAGGAACAC--TGTGCCTAACCCGGGG-AAGCGGCTGGCTTGCTAGCCTCCCCCC-GTGTTGCAATGCTATTT-AATCCACACGACTCTCGGCAACGGATATCTCGGCTCTCGCATCGATGAAGAACGTAGCGAAATGCGATACCTGGTGTGAATTGCAGAATCCCGCGAACCATCGAGTCTTTGAACGCAAGTTGCGCCCGAGGCCACTTGGCCGAGGGCACGCCTGCCTGGGCGTCACGCCAAA-TACGCTCCCAC----CCCTCATCGGGTAGTGGGATGCGGCATGTGGCCCCCCGTTTCGCAAGGGGCGGTGGGCCGAAGATGCGGCTGCCGGCGTATCGTGCCGGACACAGCGCGTGGTGGGCGACCTCGCTTTACTGACCGCAGTGCATCC-GGCCCGTAGCCGACGTGATGGCCTT--A-AGGACCCTATAAACGGAGCGCATGACGCTCCGACC
>191 Hookerochloa eriopoda
--GTGACC-TGACCAAAACAGACCGCGCACGCGTCATCTATCTTG-CCAG-TGGCGGCACTGTCCGCCGCTTGGCCAAA-GTCCTCGAAAACCCCCTCTCCTTGGAGGTGGTG-CTC-GAGGTAAAA-GAACCCACGGCGCCTAAGGCG-TCAAGGAACAC--TATGCCTAACTTGGGG-ACGCGGTTGGCTTGCCGGCCGCCCCCC-GTGTTGCAATGCTATTT-AATCCACACGACTCTCGGCAACGGATATCTCGGCTCTCGCATCGATGAAGAACGTAGCGAAATGCGATACCTGGTGTGAATTGCAGAATCCCGCGAACCATCGAGTCTTTGAACGCAAGTTGCGCCCAAGGCCACCTGGCCGAGGGCACGCCTGCCTGGGCGTCACGCCAAA-TACGCTCCCACA---CCCTCATCGGGCAGTGGGATGCGGCATTTGGCCCCCCGTAACGCAAGTGGCGGTGGGCCGAAGATGCGGCTGCCGGCGTATCGTGCCGGACACAGCGCGTGGTGGGCGACCTCGCTTTACTTACCGCAGTGCATCT-GGCCCGTAGCCGACGTGATGGCCTT-GA-CCGACCCTATAAACGAAGCGCATGACGTTTCGACC
>192 Hookerochloa hookeriana
TCGTGACC-TGACCAAAACAGACCGCGCACGCGTCATCTATCTTG-CCAG-TGACGGCACTGTCCGCCGCTTGGCCAAA-GTCCTCGAAAACCCCCTCTCCTTGGAGGTGGCG-CTC-GGGGTAAAA-GAACCCACGGCGCCTAAGGCG-TCAAGGAACAC--TATGCCTAACTCGGGG-ACGCGGTTGGCTTGCCGGCCGCCCCCC-GTGTTGCAATGCTATTT-AATCCACACGACTCTCGGCAACGGATATCTCGGCTCTCGCATCGATGAAGAACGTAGCGAAATGCGATACCTGGTGTGAATTGCAGAATCCCGCGAACCATCGAGTCTTTGAACGCAAGTTGCGCCCGAGGCCACCTGGCCGAGGGCACGCCTGCCTGGGCGTCACGCCAAA-TACGCTCCCACA---CCCTCATCGGGCAGCGGGATGCGGCATTTGGCCCCCCGTAACRCAAGTGGCGGTGGGCCGAAGATGCGGCTGCCGGCGTATCGTGCCGGACACAGCGCGTGGTGGGCGACCTCGCTTTACTTACCGCAGTGCATCT-GGCCCGTAGCCGACGTGATGGCCTT-GA-TCGACCCTATAAACGAAGCGCATGACGTTTCGACC
>193 Saxipoa saxicola
TCGTGACCCTGACCAAAACAGACCGCGCACGCGTCATCTATCTTG-CCAG-TGGYGGCACTGTCCRCCGCTTGGCCAAA-GTCCTCGAAAACCCCCTCTC-TTGGAGGTGGTG-CTC-GGGGTAAAA-GAACCCACGGCGCCTAAAGCG-TCAAGGAACAC--TATGCCTAACTCGGGG-ACGYGGTTGGCTTGCTGGCYGCCCCCC-GTGTTGCAATGCTATTT-AATCCACACGACTCTCGGCAACGGATATCTCGGCTCTCGCATCGATGAAGAACGTAGCGAAATGCGATACCTGGTGTGAATTGCAGAATCCCGCGAACCATCGAGTCTTTGAACGCAAGTTGCGCCCGAGGCCACCCGGCCGAGGGCACGCCTGCCTGGGCGTCACGCCAAA-TACGCTCCCACA--CCCCTCATCGGGCAGTGGGATGCGGCATKTGGCCCCCCGTMACGCAAGKGGCGGTGGGCCGAAGATGCGGCTGCCGGCGTATCGTRYCGGACACAGCGCGTGGTGGGCGACCTCGCTTTACTWACCGCAGTGCATCY-GGCCCGTAACCGACGTGATGGCCTT-GA-CAGACCCTATAAACGAAGCGCATGACGATTCGACC
>194 Saxipoa saxicola(2)
TCGTGACCCTGACCAAAACAGACCGCGCACGCGTCATCTATCTTG-CCAG-TGGYGGCACTGTTCRCCGCTTGGCCAAA-GTCCTCGAAAACCCCCTCTC-TTGGAGGTGGTG-CTC-GGGGTAAAA-GAACCCACGGCGCCTAAGGCG-TCAAGGAACAC--TATGCCTAACTCGGGG-ACGYGGTTGGCTTGCTGGCYGCCCCCC-GTGTTGCAATGCTATTT-AATCCACACGACTCTCGGCAACGGATATCTCGGCTCTCGCATCGATGAAGAACGTAGCGAAATGCGATACCTGGTGTGAATTGCAGAATCCCGCGAACCATCGAGTCTTTGAACGCAAGTTGCGCCCGAGGCCACCCGGCCGAGGGCACGCCTGCCTGGGCGTCACGCCAAA-TACGCTCCCACA---CCCTCATCGGGCAGTGGGATGCGGCATKTGGCCCCCCGTMACRCAAGTGGCGGTGGGCCGAAGATGCGGCTGCCGGCGTATCGTGTCGGACACAGCGCGTGGTGGGCGACCTCGCTTTACTWACCGCAGTGCATCY-GGCCCGTAGCCGACGTGATGGCCWT-GA-CAGACCCTATAAACGAAGCGCATGACGATTCGACC
>195 Sylvipoa queenslandica
TCGTGACCCTGACCAAAACAGACCGYGCAYGCGTCATCTATCTTG-CCAG-TGGCGGCACTRTCYGCCGCTTGGCCAAA-GTCCTCGAAAACCCCCTCTCGTTGGAGGTGGTG-CTC-GGGGTAAAA-GAACCCACGGCGCCTAAGGCG-TCAAGGAACAC--TATGCCTAACTCGGGG-ACGCGGTTGGCTTGCTTGCCGCCCCCT-GTGTTGCAATGCTATTT-AATCCACACGACTCTCGGCAACGGATATCTCGGCTCTCGCATCGATGAAGAACGTAGCGAAATGCGATACCTGGTGTGAATTGCAGAATCCCGCGAACCATCGAGTCTTTGAACGCAAGTTGCGCCCGAGGCCACCAGGCCGAGGGCACGCCTGCCTGGGCGTCACGCCAAA-TACGCTCCCAC-----CCTCATCGKGC-TTGGGATGCGGCATGTGGCCCCCCGTCACGCAAGGGGCGGTGGGCCGAAGATGCGGCTGCYGGCGTATCGTGTYGGACACAGCGCGTGGTGGGCGACCTCGCTTTACTAACCGTAGTGCATCC-GRCCCGTAGCTGGCGTGATGGCCTT-GA-AGGACCCTATAAAYGGAGCGCACGACGCTTCGACC
>198 Arctagrostis latifolia
TCGTGACCCTGACCAAAACAGACCGCGCACGCGTCATCTATCTTG-CCTG-TGGCGGCACTGTCCGCCGCTTGGCCAAA-GTCCTCGAAAACCCACTCTCCTTGGAGGTGGTG-CTC-GGGGTAAAA-GAACCCACGGCGCCTAAGGCG-TCAAGGAACAC--TATGCCTAACTCGGGG-ACGCGGTTGGCTTGCTGGCCGCCCCCC-GTGTTGCAATGCTATTT-AATCCACACGACTCTCGGCAACGGATATCTCGGCTCTCGCATCGATGAAGAACGTAGCGAAATGCGATACCTGGTGTGAATTGCAGAATCCCGCGAACCATCGAGTCTTTGAACGCAAGTTGCGCCCGAGGCCACCTGGCTGAGGGCACGCCTGCCTGGGCGTCACGCCAAA-TACGCTCCCAC------CTCATCAGGAATTGGGATGCGGCATGTGGCCCCCCGTCACGCAAGGGGCGGTGGGCCGAAGATGCGGCTGCCGGCGTATCGTGTCGGACACAGCGCGTGGTGGGCGACCTCGCTTTACTAACCGCAGTGCATCC-GGCCCGTAGCCGACGTGATGGCCTT-GA-AGGACCCTATAAACGGAGCGCATGACGCTTYGACC
>200 Aniselytron treutleri
TCGTGACCCTGACCAAAACAGACCGTGAACGCGTCATCTAGCCTG-CCAT-CGGCGGCTCTG-CCGTTGCTTGGCCAAA-GTCCTCGATAACCTCCTCTCTTCGGAGCAGGGG-CTC-GGGGTAAAA-GAACCCACGGCGCCGAAGGCG-TCAAGGAACAC--TGTGCCTAACTCGGGG-AAGCGGCTGGCTTGCTAGCCGCCCCCC-GTGTTGCAATGCTATTT-AATCCACACGACTCTCGGCAACGGATATCTCGGCTCTCGCATCGATGAAGAACGTAGCGAAATGCGATACCTGGTGTGAATTGCAGAATCCCGCGAACCATCGAGTCTTTGAACGCAAGTTGCGCCCGAGGCCACTTGGCCGAGGGCACGCCTGCCTGGGCGTCACGCCAAA-TACGCTCCCAC----CCCTCATCGGGTAGTGGGATGCGGCATGTGGCCCCCCGTTTCGCAAGGGGCGGCGGGCCGAAGATACGGCTGCCGGCGTATCGTGCCGGACACAGCGCGTGGTGGGCGACCTCGCTTTACTGACCGCAGTGCATCC-GGCCCGTAGCCGACGTGATGGCCTT--A-AGGACCCTATAAACGGAGCGCACGACGCTCCGACC
>203 Nicoraepoa pugionifolia
TCGTGACCCTGACCAAAACAGACCGTGAACGCGTCATCTTTCCTG-CTAG-CGGTGGCTCTG-CCGTCGCTTGGCCAAA-TTCCTCGATAACCTCCTCTCCTTGGAGCGGGGG-CTC-GGGGTAAAAAGAACCCACGGCGCCGAAGGCG-TCAAGGAACAC--TGTGCCTAACCCGGGG-AAGCGGTTGGCTTGCTAGCCGCCCCCC-GTGTTGCAATGCTATTT-AATCCACACGACTCTCGGCAACGGATATCTCGGCTCTCGCATCGATGAAGAACGTAGCGAAATGCGATACCTGGTGTGAATTGCAGAATCCCGCGAACCATCGAGTCTTTGAACGCAAGTTGCGCCCGAGGCCACTTGGCCGAGGGCACGCCTGCCTGGGCGTCACGCCAAA-CACGCTCCCAC----CCCTAATCGGGTATTGGGAAGCGGCATGTGGCCCCCCGTCTCGCAAKGGGCGGTGGGCCGAAGATGCGGCTGCCGGCGTATCGTGCCGGACACAGCGCGTGGTGGGCGAACTCGCTTTACTTACCGCAGTGCATCC-GGCCTGTAGCCGACGTGATGGCCTT--A-AGGACCCTATGAACGGAGCGCATGACGCTCCGACC
