# Supplementary material for: Hybridization in the Subtribe Alopecurinae Dumort. (Poaceae) According to Molecular Phylogenetic Analysis: Different Ploidy Level Tells Different Origin of the Groups
Source: Plants (Basel). 2024 Mar 22;13(7):919. doi: 10.3390/plants13070919 (PMC11013341; doi:10.3390/plants13070919)
Supplement: Supplementary file 1 [file plants-13-00919-s001.zip › Table S5_ribotypes_all_positions.xlsx]

## Sheet: Лист1
	1	2	3	4	5	6	7	8	9	10	11	12	13	14	15	16	17	18	19	20	21	22	23	24	25	26	27	28	29	30	31	32	33	34	35	36	37	38	39	40	41	42	43	44	45	46	47	48	49
AE1	A	A	C	C	T	T	A	T	C	A	T	T	T	A	G	A	G	G	A	A	G	G	A	G	A	A	G	T	C	G	T	A	A	C	A	A	G	G	T	T	T	C	C	G	T	A	G	G	T
AE2	A	A	C	C	T	T	A	T	C	A	T	T	T	A	G	A	G	G	A	A	G	G	A	G	A	A	G	T	C	G	T	A	A	C	A	A	G	G	T	T	T	C	C	G	T	A	G	G	T
AE3	A	A	C	C	T	T	A	T	C	A	T	T	T	A	G	A	G	G	A	A	G	G	A	G	A	A	G	T	C	G	T	A	A	C	A	A	G	G	T	T	T	C	C	G	T	A	G	G	T
AE4	A	A	C	C	T	T	A	T	C	A	T	T	T	A	G	A	G	G	A	A	G	G	A	G	A	A	G	T	C	G	T	A	A	C	A	A	G	G	T	T	T	C	C	G	T	A	G	G	T
G	A	A	C	C	T	T	A	T	C	A	T	T	T	A	G	A	G	G	A	A	G	G	A	G	A	A	G	T	C	G	T	A	A	C	A	A	G	G	T	T	T	C	C	G	T	A	G	G	T
BR	A	A	C	C	T	T	A	T	C	A	T	T	T	A	G	A	G	G	A	A	G	G	A	G	A	A	G	T	C	G	T	A	A	C	A	A	G	G	T	T	T	C	C	G	T	A	G	G	T
VL1	A	A	C	C	T	T	A	T	C	A	T	T	T	A	G	A	G	G	A	A	G	G	A	G	A	A	G	T	C	G	T	A	A	C	A	A	G	G	T	T	T	C	C	G	T	A	G	G	T
VL2	A	A	C	C	T	T	A	T	C	A	T	T	T	A	G	A	G	G	A	A	G	G	A	G	A	A	G	T	C	G	T	A	A	C	A	A	G	G	T	T	T	C	C	G	T	A	G	G	T
B	A	A	C	C	T	T	A	T	C	A	T	T	T	A	G	A	G	G	A	A	G	G	A	G	A	A	G	T	C	G	T	A	A	C	A	A	G	G	T	T	T	C	C	G	T	A	G	G	T
PR1	A	A	C	C	T	T	A	T	C	A	T	T	T	A	G	A	G	G	A	A	G	G	A	G	A	A	G	T	C	G	T	A	A	C	A	A	G	G	T	T	T	C	C	G	T	A	G	G	T
PR2	A	A	C	C	T	T	A	T	C	A	T	T	T	A	G	A	G	G	A	A	G	G	A	G	A	A	G	T	C	G	T	A	A	C	A	A	G	G	T	T	T	C	C	G	T	A	G	G	T
PR3	A	A	C	C	T	T	A	T	C	A	T	T	T	A	G	A	G	G	A	A	G	G	A	G	A	A	G	T	C	G	T	A	A	C	A	A	G	G	T	T	T	C	C	G	T	A	G	G	T
PR4	A	A	C	C	T	T	A	T	C	A	T	T	T	A	G	A	G	G	A	A	G	G	A	G	A	A	G	T	C	G	T	A	A	C	A	A	G	G	T	T	T	C	C	G	T	A	G	G	T
PR5	A	A	C	C	T	T	A	T	C	A	T	T	T	A	G	A	G	G	A	A	G	G	A	G	A	A	G	T	C	G	T	A	A	C	A	A	G	G	T	T	T	C	C	G	T	A	G	G	T
PR6	A	A	C	C	T	T	A	T	C	A	T	T	T	A	G	A	G	G	A	A	G	G	A	G	A	A	G	T	C	G	T	A	A	C	A	A	G	G	T	T	T	C	C	G	T	A	G	G	T
PR-WS	A	A	C	C	T	T	A	T	C	A	T	T	T	A	G	A	G	G	A	A	G	G	A	G	A	A	G	T	C	G	T	A	A	C	A	A	G	G	T	T	T	C	C	G	T	A	G	G	T
PA1	A	A	C	C	T	T	A	T	C	A	T	T	T	A	G	A	G	G	A	A	G	G	A	G	A	A	G	T	C	G	T	A	A	C	A	A	G	G	T	T	T	C	C	G	T	A	G	G	T
PR7	A	A	C	C	T	T	A	T	C	A	T	T	T	A	G	A	G	G	A	A	G	G	A	G	A	A	G	T	C	G	T	A	A	C	A	A	G	G	T	T	T	C	C	G	T	A	G	G	T
AR1	A	A	C	C	T	T	A	T	C	A	T	T	T	A	G	A	G	G	A	A	G	G	A	G	A	A	G	T	C	G	T	A	A	C	A	A	G	G	T	T	T	C	C	G	T	A	G	G	T
AR2	A	A	C	C	T	T	A	T	C	A	T	T	T	A	G	A	G	G	A	A	G	G	A	G	A	A	G	T	C	G	T	A	A	C	A	A	G	G	T	T	T	C	C	G	T	A	G	G	T
AL1	A	A	C	C	T	T	A	T	C	A	T	T	T	A	G	A	G	G	A	A	G	G	A	G	A	A	G	T	C	G	T	A	A	C	A	A	G	G	T	T	T	C	C	G	T	A	G	G	T
AL2	A	A	C	C	T	T	A	T	C	A	T	T	T	A	G	A	G	G	A	A	G	G	A	G	A	A	G	T	C	G	T	A	A	C	A	A	G	G	T	T	T	C	C	G	T	A	G	G	T
AM1	A	A	C	C	T	T	A	T	C	A	T	T	T	A	G	A	G	G	A	A	G	G	A	G	A	A	G	T	C	G	T	A	A	C	A	A	G	G	T	T	T	C	C	G	T	A	G	G	T
AM2	A	A	C	C	T	T	A	T	C	A	T	T	T	A	G	A	G	G	A	A	G	G	A	G	A	A	G	T	C	G	T	A	A	C	A	A	G	G	T	T	T	C	C	G	T	A	G	G	T
AM3	A	A	C	C	T	T	A	T	C	A	T	T	T	A	G	A	G	G	A	A	G	G	A	G	A	A	G	T	C	G	T	A	A	C	A	A	G	G	T	T	T	C	C	G	T	A	G	G	T
MY1	A	A	C	C	T	T	A	T	C	A	T	T	T	A	G	A	G	G	A	A	G	G	A	G	A	A	G	T	C	G	T	A	A	C	A	A	G	G	T	T	T	C	C	G	T	A	G	G	T
MY2-2	A	A	C	C	T	T	A	T	C	A	T	T	T	A	G	A	G	G	A	A	G	G	A	G	A	A	G	T	C	G	T	A	A	C	A	A	G	G	T	T	T	C	C	G	T	A	G	G	T
MY2-3	A	A	C	C	T	T	A	T	C	A	T	T	T	A	G	A	G	G	A	A	G	G	A	G	A	A	G	T	C	G	T	A	A	C	A	A	G	G	T	T	T	C	C	G	T	A	G	G	T
PO1	A	A	C	C	T	T	A	T	C	A	T	T	T	A	G	A	G	G	A	A	G	G	A	G	A	A	G	T	C	G	T	A	A	C	A	A	G	G	T	T	T	C	C	G	T	A	G	G	T
PO2	A	A	C	C	T	T	A	T	C	A	T	T	T	A	G	A	G	G	A	A	G	G	A	G	A	A	G	T	C	G	T	A	A	C	A	A	G	G	T	T	T	C	C	G	T	A	G	G	T
PO3	A	A	C	C	T	T	A	T	C	A	T	T	T	A	G	A	G	G	A	A	G	G	A	G	A	A	G	T	C	G	T	A	A	C	A	A	G	G	T	T	T	C	C	G	T	A	G	G	T
PO4	A	A	C	C	T	T	A	T	C	A	T	T	T	A	G	A	G	G	A	A	G	G	A	G	A	A	G	T	C	G	T	A	A	C	A	A	G	G	T	T	T	C	C	G	T	A	G	G	T
BF1	A	A	C	C	T	T	A	T	C	A	T	T	T	A	G	A	G	G	A	A	G	G	A	G	A	A	G	T	C	G	T	A	A	C	A	A	G	G	T	T	T	C	C	G	T	A	G	G	T
BF2	A	A	C	C	T	T	A	T	C	A	T	T	T	A	G	A	G	G	A	A	G	G	A	G	A	A	G	T	C	G	T	A	A	C	A	A	G	G	T	T	T	C	C	G	T	A	G	G	T
BF3	A	A	C	C	T	T	A	T	C	A	T	T	T	A	G	A	G	G	A	A	G	G	A	G	A	A	G	T	C	G	T	A	A	C	A	A	G	G	T	T	T	C	C	G	T	A	G	G	T
BF4	A	A	C	C	T	T	A	T	C	A	T	T	T	A	G	A	G	G	A	A	G	G	A	G	A	A	G	T	C	G	T	A	A	C	A	A	G	G	T	T	T	C	C	G	T	A	G	G	T
L1	A	A	C	C	T	T	A	T	C	A	T	T	T	A	G	A	G	G	A	A	G	G	A	G	A	A	G	T	C	G	T	A	A	C	A	A	G	G	T	T	T	C	C	G	T	A	G	G	T
L2	A	A	C	C	T	T	A	T	C	A	T	T	T	A	G	A	G	G	A	A	G	G	A	G	A	A	G	T	C	G	T	A	A	C	A	A	G	G	T	T	T	C	C	G	T	A	G	G	T
L3	A	A	C	C	T	T	A	T	C	A	T	T	T	A	G	A	G	G	A	A	G	G	A	G	A	A	G	T	C	G	T	A	A	C	A	A	G	G	T	T	T	C	C	G	T	A	G	G	T
L4	A	A	C	C	T	T	A	T	C	A	T	T	T	A	G	A	G	G	A	A	G	G	A	G	A	A	G	T	C	G	T	A	A	C	A	A	G	G	T	T	T	C	C	G	T	A	G	G	T
L5	A	A	C	C	T	T	A	T	C	A	T	T	T	A	G	A	G	G	A	A	G	G	A	G	A	A	G	T	C	G	T	A	A	C	A	A	G	G	T	T	T	C	C	G	T	A	G	G	T
[truncated: 296 more columns]
