# Supplementary material for: Hybridization in the Subtribe Alopecurinae Dumort. (Poaceae) According to Molecular Phylogenetic Analysis: Different Ploidy Level Tells Different Origin of the Groups
Source: Plants (Basel). 2024 Mar 22;13(7):919. doi: 10.3390/plants13070919 (PMC11013341; doi:10.3390/plants13070919)
Supplement: Supplementary file 1 [file plants-13-00919-s001.zip › Table S6__Alopecurus.fas]

>5248-G-25
AACCTTATCATTTAGAGGAAGGAGAAGTCGTAACAAGGTTTCCGTAGGTGAACCTGCGGAAGGATCATTGTCGTGACCCTGACCAAAACAGACCGCGCACGCGTTATCTACCTTGCC-GGCGGCGGCACTGTCCGTCGCTTGGCCAAAGTCCCCGATAACCTCCTCTCCTCGGAGCGGGGG-CTCGGGGT-AAAAGAACCCACGGCGCCGAAGGCGTCAAGGAACACTGTGCCTAACTCGGGGACGCGGCTGGCTTGCTAGCCG---CCCCCCGTGTTGCAATGCTATTTAATCCACACGACTCTCGGCAACGGATATCTCGGCTCTCGCATCGATGAAGAACGCAGC
>2279-G-25
AACCTTATCATTTAGAGGAAGGAGAAGTCGTAACAAGGTTTCCGTAGGTGAACCTGCGGAAGGATCATTGTCGTGACCCTGACCAAAACAGACCGCGCACGCGTTATCTAACTTGCC-GGTGGCGGCACTGTCCGTCGCTTGGCCAAAGTCCTCGATAACCTTCTCTTCTCGGAGAGGGGGCCTCGGGGT-AAAAGAACCCACGGCGCCGAAGGCGTCAAGGAACACTGTGCCTAACTCGGGGATGCGGCTGGCTTGCTAGCCG---CCCCTCGTGTTGCAATGCTATTTAATCCACACGACTCTCGGCAACGGATATCTCGGCTCTCGCATCGATGAAGAACGCAGC
>1006-G-25
AACCTTATCATTTAGAGGAAGGAGAAGTCGTAACAAGGTTTCCGTAGGTGAACCTGCGGAAGGATCATTGTCGTGACCCTGACCAAAACAGACCGCGCACGTGTTATCTACCTTGCC-GGCGGCGGCACTGTCCGTCGCTTGGCCAAAGTCCCCGATAACCTCCTCTCCTCGGAGCGGGGG-CTCGGGGT-AAAAGAACCCACGGCGCCGAAGGCGTCAAGGAACACTGTGCCTAACTCGGGGACGCGGCTGGCTTGCTAGCCG---CCCCCCGTGTTGCAATGCTATTTAATCCACACGACTCTCGGCAACGGATATCTCGGCTCTCGCATCGATGAAGAACGCAGC
>397-G-25
AACCTTATCATTTAGAGGAAGGAGAAGTCGTAACAAGGTTTCCGTAGGTGAACCTGCGGAAGGATCATTGTCGTGACCCTGACCAAAACAGACCGCGCACGCGTTATCTACCTTGCC-GGCAGCGGCACTGTCCGTCGCTTGGCCAAAGTCCCTGATAACCTCCTCTCCTCGGAGCGGGGG-CTCGGGGT-AAAAGAACCCACGGCGCCGAAGGCGTCAAGGAACACTGTGCCTAACTCGGGGACGCGGCTGGCTTGCTAGCCG--CCCCCCCGTGTTGCAATGCTATTTAATCCACACGACTCTCGGCAACGGATATCTCGGCTCTCGCATCGATGAAGAACGCAGC
>331-G-25
AACCTTATCATTTAGAGGAAGGAGAAGTCGTAACAAGGTTTCCGTAGGTGAACCTGCGGAAGGATCATTGTCGTGACCCTGACCAAAACAGACCGCGCACGCGTTATCTAACTTGCC-GGTGGCGGCACTGTCCGTCGCTTGGCCAAAGTCCTCGATAACCTTCTCTTCTCGGAGAGGGGGCCTCGGGGT-AAAAGAACCCACGGCGCCGAAGGCGTCAAGGAACACTGTGCCTAACTCGGGGACGCGGCTGGCTTGCTAGCCG---CCCCCCGTGTTGCAATGCTATTTAATCCACACGACTCTCGGCAACGGATATCTCGGCTCTCGCATCGATGAAGAACGCAGC
>263-G-25
AACCTTATCATTTAGAGGAAGGAGAAGTCGTAACAAGGTTTCCGTAGGTGAACCTGCGGAAGGATCATTGTCGTGACCCTGACCAAAACAGACCGCGCACGCGTTATCTACCTTGCC-GGCGGCGGCACTGTCCGTCGCTTGGCCAAAGTCCCCGATAACCTCCTCTCCTCGGAGCGGGGG-CTCGGGGT-AAAAGAACCCACGGCGCCGAAGGCGTCAAGGAACACTGTGCCTAACTCGGGGACGCGGCTGGCTTGCTAGCCG--CCCCCCCGTGTTGCAATGCTATTTAATCCACACGACTCTCGGCAACGGATATCTCGGCTCTCGCATCGATGAAGAACGCAGC
>881-G-25
AACCTTATCATTTAGAGGAAGGAGAAGTCGTAACAAGGTTTCCGTAGGTGAACCTGCGGAAGGATCATTGTCGTGACCCTGACCAAAACAGACCGCGCACGCGTTATCTAACTTGCC-GGTGGCGGCACTGTCCGTCGCTTGGCCAAAGTCCTCGATAACCTTCTCTTCTCGGAGAGGGGGCCTCGGGGT-AAAAGAACCCACGGCGCCGAAGGCGTCAAGGAACACTGTGCCTAACTCGGGGATGCGGCTGGCTTGCTAGCTG---CCCCTCGTGTTGCAATGCTATTTAATCCACACGACTCTCGGCAACGGATATCTCGGCTCTCGCATCGATGAAGAACGCAGC
>259-G-25
AACCTTATCATTTAGAGGAAGGAGAAGTCGTAACAAGGTTTCCGTAGGTGAACCTGCGGAAGGATCATTGTCGTGACCCTGACCAAAACAGACCGCGCACGCGTTATCTACCTTGCC-GGCGGCGGCACTGTCCGTCGCTTGGCCAAAGTCCCCGATAACCTCCTCTCCTCGGAGCGGGGG-CTCGGGGT-AAAAGAACCCACGGCGCCGAAGGCGTCAAGGAACACTGTGCCTAACTCGGGGATGCGGCTGGCTTGCTAGCCG---CCCCTCGTGTTGCAATGCTATTTAATCCACACGACTCTCGGCAACGGATATCTCGGCTCTCGCATCGATGAAGAACGCAGC
>172-G-25
AACCTTATCATTTAGAGGAAGGAGAAGTCGTAACAAGGTTTCCGTAGGTGAACCTGCGGAAGGATCATTGTCGTGACCCTGACCAAAACAGACCGCGCACGCGTTATCTACCTTGCC-GGCAGCGGCACTGTCCGTCGCTTGGCCAAAGTCCCCGATAACCTCCTCTCCTCGGAGCGGGGG-CTCGGGGT-AAAAGAACCCACGGCGCCGAAGGCGTCAAGGAACACTGTGCCTAACTCGGGGACGCGGCTGGCTTGCTAGCCG---CCCCCCGTGTTGCAATGCTATTTAATCCACACGACTCTCGGCAACGGATATCTCGGCTCTCGCATCGATGAAGAACGCAGC
>143-G-25
AACCTTATCATTTAGAGGAAGGAGAAGTCGTAACAAGGTTTCCGTAGGTGAACCTGCGGAAGGATCATTGTCGTGACCCTGACCAAAACAGACCGCGCACGCGTTATCTAACTTGCC-GGTGGCGGCACTGTCCGTCGCTTGGCCAAAGTCCTCGATAACCTTCTCTTCTCGGAGAGGGGGCCTCGGGGT-AAAAGAACCCACGGCGCCGAAGGCGTCAAGGAACACTGTGCCTAACTCGGGGATGCGGCTGGCTTGCTAGCCG---CCCCCCGTGTTGCAATGCTATTTAATCCACACGACTCTCGGCAACGGATATCTCGGCTCTCGCATCGATGAAGAACGCAGC
>142-G-25
AACCTTATCATTTAGAGGAAGGAGAAGTCGTAACAAGGTTTCCGTAGGTGAACCTGCGGAAGGATCATTGTCGTGACCCTGACCAAAACAGACCGCGCACGCGTTATCTAACTTGCC-GGTGGCGGCACTGTCCGTCGCTTGGCCAAAGTCCCCGATAACCTCCTCTCCTCGGAGCGGGGG-CTCGGGGT-AAAAGAACCCACGGCGCCGAAGGCGTCAAGGAACACTGTGCCTAACTCGGGGACGCGGCTGGCTTGCTAGCCG---CCCCCCGTGTTGCAATGCTATTTAATCCACACGACTCTCGGCAACGGATATCTCGGCTCTCGCATCGATGAAGAACGCAGC
>132-G-25
AACCTTATCATTTAGAGGAAGGAGAAGTCGTAACAAGGTTTCCGTAGGTGAACCTGCGGAAGGATCATTGTCGTGACCCTGACCAAAACAGACCGCGCACGCGTTATCTACCTTGCC-GGCGGCGGCACTGTCCGTCGCTTGGCCAAAGTCCCCGATAACCTCCTCTCCTCGGAGCGGGGG-CTCGGGGT-AAAAGAACCCACGGCGCCGAAGGCGTCAAGGAACACTGTGCCTAACTCGGGGATGCGGCTGGCTTGCTAGCTG---CCCCTCGTGTTGCAATGCTATTTAATCCACACGACTCTCGGCAACGGATATCTCGGCTCTCGCATCGATGAAGAACGCAGC
>119-G-25
AACCTTATCATTTAGAGGAAGGAGAAGTCGTAACAAGGTTTCCGTAGGTGAACCTGCGGAAGGATCATTGTCGTGACCCTGACCAAAACAGACCGCGCACGCGTTATCTACCTTGCC-GGCGGCGGCACTGTCCGTCGCTTGGCCAAAGTCCCCGATAACCTCCTCTCCTCGGAGCGGGGG-CTCGGGGT-AAAAGAACCCACGGCGCCGAAGGCGTCAAGGAACACTGTGCCTAACTCGGGGACGCGGCTGGCTTGCTAGCCG---CCCCTCGTGTTGCAATGCTATTTAATCCACACGACTCTCGGCAACGGATATCTCGGCTCTCGCATCGATGAAGAACGCAGC
>116-G-25
AACCTTATCATTTAGAGGAAGGAGAAGTCGTAACAAGGTTTCCGTAGGTGAACCTGCGGAAGGATCATTGTCGTGACCCTGACCAAAACAGACCGCGCACGCGTTATCTAACTTGCC-GGTGGCGGCACTGTCCGTCGCTTGGCCAAAGTCCTCGATAACCTTCTCTTCTCGGAGAGGGGGCCTCGGGGTAAAAAGAACCCACGGCGCCGAAGGCGTCAAGGAACACTGTGCCTAACTCGGGGATGCGGCTGGCTTGCTAGCCG---CCCCTCGTGTTGCAATGCTATTTAATCCACACGACTCTCGGCAACGGATATCTCGGCTCTCGCATCGATGAAGAACGCAGC
>114-G-25
AACCTTATCATTTAGAGGAAGGAGAAGTCGTAACAAGGTTTCCGTAGGTGAACCTGCGGAAGGATCATTGTCGTGACCCTGACCAAAACAGACCGCGCACGCGTTATCTACCTTGCC-GGCGGCGGCACTGTCCGTCGCTTGGCCAAAGTCCCCGATAACCTCCTCTCCTCGGAGCGGGGG-CTCGGGGT-AAAAGAACCCACGGCGCCGAAGGCGTCAAGGAACACTGTGCCTAACTCGGGGACGCGGCTGGCTTGCTAGCCG---CCCCCCGTGTTGCAATGCTATTTAATCCACACGACTCTCGGCAACGGAGATCTCGGCTCTCGCATCGATGAAGAACGCAGC
>86-G-25
AACCTTATCATTTAGAGGAAGGAGAAGTCGTAACAAGGTTTCCGTAGGTGAACCTGCGGAAGGATCATTGTCGTGACCCTGACCAAAACAGACCGCGCACGCGTTATCTACCTTGCC-GGCAGCGGCACTGTCCGTCGCTTGGCCAAAGTCCCTGATAACCTCCTCTCCTCGGAGCGGGGG-CTCGGGGT-AAAAGAACCCACGGCGCCGAAGGCGTCAAGGAACACTGTGCCTAACTCGGGGACGCGGCTGGCTTGCTAGCCG---CCCCCCGTGTTGCAATGCTATTTAATCCACACGACTCTCGGCAACGGATATCTCGGCTCTCGCATCGATGAAGAACGCAGC
>78-G-25
AACCTTATCATTTAGAGGAAGGAGAAGTCGTAACAAGGTTTCCGTAGGTGAACCTGCGGAAGGATCATTGTCGTGACCCTGACCAAAACAGACCGCGCACGCGTTATCTACCTTGCC-GGCGGCGGCACTGTCCGTCGCTTGGCCAAAGTCCTCGATAACCTTCTCTTCTCGGAGAGGGGGCCTCGGGGT-AAAAGAACCCACGGCGCCGAAGGCGTCAAGGAACACTGTGCCTAACTCGGGGATGCGGCTGGCTTGCTAGCCG---CCCCTCGTGTTGCAATGCTATTTAATCCACACGACTCTCGGCAACGGATATCTCGGCTCTCGCATCGATGAAGAACGCAGC
>59-G-25
AACCTTATCATTTAGAGGAAGGAGAAGTCGTAACAAGGTTTCCGTAGGTGAACCTGCGGAAGGATCATTGTCGTGACCCTGACCAAAACAGACCGCGCACGCGTTATCTAACTTGCC-GGTGGCGGCACTGTCCGTCGCTTGGCCAAAGTCCTCGATAACCTTCTCTTCTCGGAGCGGGGG-CTCGGGGT-AAAAGAACCCACGGCGCCGAAGGCGTCAAGGAACACTGTGCCTAACTCGGGGACGCGGCTGGCTTGCTAGCCG---CCCCCCGTGTTGCAATGCTATTTAATCCACACGACTCTCGGCAACGGATATCTCGGCTCTCGCATCGATGAAGAACGCAGC
>54-G-25
AACCTTATCATTTAGAGGAAGGAGAAGTCGTAACAAGGTTTCCGTAGGTGAACCTGCGGAAGGATCATTGTCGTGACCCTGACCAAAACAGACCGCGCACGTGTTATCTACCTTGCC-GGCGGCGGCACTGTCCGTCGCTTGGCCAAAGTCCCCGATAACCTCCTCTCCTCGGAGCGGGGG-CTCGGGGT-AAAAGAACCCACGGCGCCGAAGGCGTCAAGGAACACTGTGCCTAACTCGGGGATGCGGCTGGCTTGCTAGCCG---CCCCTCGTGTTGCAATGCTATTTAATCCACACGACTCTCGGCAACGGATATCTCGGCTCTCGCATCGATGAAGAACGCAGC
>49-G-25
AACCTTATCATTTAGAGGAAGGAGAAGTCGTAACAAGGTTTCCGTAGGTGAACCTGCGGAAGGATCATTGTCGTGACCCTGACCAAAACAGACCGCGCACGCGTTATCTAACTTGCC-GGTGGCGGCACTGTCCGTCGCTTGGCCAAAGTCCTCGATAACCTTCTCTTCTCGGAGAGGGGGCCTCGGGGT-AAAAGAACCCACGGCGCCGAAGGCGTCAAGGAACACTGTGCCTAACTCGGGGATGCGGCTGGCTTGCTAGCCG---CCCCTCGTGTTGCAATGCTATTTAATCCACACGACTCTCGGCAACGGAGATCTCGGCTCTCGCATCGATGAAGAACGCAGC
>49-G-25(2)
AACCTTATCATTTAGAGGAAGGAGAAGTCGTAACAAGGTTTCCGTAGGTGAACCTGCGGAAGGATCATTGTCGTGACCCTGACCAAAACAGACCGCGCACGCGTTATCTAACTTGCC-GGTGGCGGCACTGTCCGTCGCTTGGCCAAAGTCCTCGATAACCTTCTCTTCTCGGAGAGGGGGCCTCGGGGT-AAAAGAACCCACGGCGCCGAAGGCGTCAAGGAACACTGTGCCTAACTCGGGGACGCGGCTGGCTTGCTAGCCG--CCCCCCCGTGTTGCAATGCTATTTAATCCACACGACTCTCGGCAACGGATATCTCGGCTCTCGCATCGATGAAGAACGCAGC
>47-G-25
AACCTTATCATTTAGAGGAAGGAGAAGTCGTAACAAGGTTTCCGTAGGTGAACCTGCGGAAGGATCATTGTCGTGACCCTGACCAAAACAGACCGCGCACGCGTTATCTACCTTGCC-GGCGGCGGCACTGTCCGTCGCTTGGCCAAAGTCCCCGATAACCTCCTCTCCTCGGAGCGGGGG-CTCGGGGT-AAAAGAACC----------------TCAAGGAACACTGTGCCTAACTCGGGGACGCGGCTGGCTTGCTAGCCG---CCCCCCGTGTTGCAATGCTATTTAATCCACACGACTCTCGGCAACGGATATCTCGGCTCTCGCATCGATGAAGAACGCAGC
>44-G-25
AACCTTATCATTTAGAGGAAGGAGAAGTCGTAACAAGGTTTCCGTAGGTGAACCTGCGGAAGGATCATTGTCGTGACCCTGACCAAAACAGACCGCGCACGCGTTATCTAACTTGCC-GGTGGCGGCACTGTCCGTCGCTTGGCCAAAGTCCTCGATAACCTCCTCTCCTCGGAGCGGGGG-CTCGGGGT-AAAAGAACCCACGGCGCCGAAGGCGTCAAGGAACACTGTGCCTAACTCGGGGACGCGGCTGGCTTGCTAGCCG---CCCCCCGTGTTGCAATGCTATTTAATCCACACGACTCTCGGCAACGGATATCTCGGCTCTCGCATCGATGAAGAACGCAGC
>42-G-25
AACCTTATCATTTAGAGGAAGGAGAAGTCGTAACAAGGTTTCCGTAGGTGAACCTGCGGAAGGATCATTGTCGTGACCCTGACCAAAACAGACCGCGCACGCGTTATCTACCTTGCC-GGCGGCGGCACTGTCCGTCGCTTGGCCAAAGTCCTCGATAACCTCCTCTCCTCGGAGCGGGGG-CTCGGGGT-AAAAGAACCCACGGCGCCGAAGGCGTCAAGGAACACTGTGCCTAACTCGGGGACGCGGCTGGCTTGCTAGCCG---CCCCCCGTGTTGCAATGCTATTTAATCCACACGACTCTCGGCAACGGATATCTCGGCTCTCGCATCGATGAAGAACGCAGC
>41-G-25
AACCTTATCATTTAGAGGAAGGAGAAGTCGTAACAAGGTTTCCGTAGGTGAACCTGCGGAAGGATCATTGTCGTGACCCTGACCAAAACAGACCGCGCACGCGTTATCTACCTTGCC-GGCGGCGGCACTGTCCGTCGCTTGGCCAAAGTCCTCGATAACCTTCTCTTCTCGGAGAGGGGGCCTCGGGGT-AAAAGAACCCACGGCGCCGAAGGCGTCAAGGAACACTGTGCCTAACTCGGGGATGCGGCTGGCTTGCTAGCTG---CCCCTCGTGTTGCAATGCTATTTAATCCACACGACTCTCGGCAACGGATATCTCGGCTCTCGCATCGATGAAGAACGCAGC
>40-G-25
AACCTTATCATTTAGAGGAAGGAGAAGTCGTAACAAGGTTTCCGTAGGTGAACCTGCGGAAGGATCATTGTCGTGACCCTGACCAAAACAGACCGCGCACGCGTTATCTACCTTGCC-GGCGGCGGCACTGTCCGTCGCTTGGCCAAAGTCCCCGATAACCTCCTCTCCTCGGAGCGGGGG-CTCGGGGT-AAAAGAACCCACGGCGCCGAAGGCGTCAAGGAACACTGTGCCTAACTCGGGGACGCGGCTGGCTTGCTAGCCG---CCCCCCGTGTTGCAATGCTATTTAATCCACACGACTCTCGGCAATGGATATCTCGGCTCTCGCATCGATGAAGAACGCAGC
>36-G-25
AACCTTATCATTTAGAGGAAGGAGAAGTCGTAACAAGGTTTCCGTAGGTGAACCTGCGGAAGGATCATTGTCGTGACCCTGACCAAAACAGACCGCGCACGCGTTATCTACCTTGCC-GGCGGCGGCACTGTCCGTCGCTTGGCCAAAGTCCCCGATAACCTCCTCTCCTCGGAGCGGGGG-CTCGGGGT-AAAAGAACCCACGGCGCCGAAGGCGTCAAGGAACACTGTGCCTAACTCGGGGATGCGGCTGGCTTGCTAGCCG---CCCCCCGTGTTGCAATGCTATTTAATCCACACGACTCTCGGCAACGGATATCTCGGCTCTCGCATCGATGAAGAACGCAGC
>36-G-25(2)
AACCTTATCATTTAGAGGAAGGAGAAGTCGTAACAAGGTTTCCGTAGGTGAACCTGCGGAAGGATCATTGTCGTGACCCTGACCAAAACAGACCGCGCACGCGTTATCTACCTTGCC-GGCGGCGGCACTGTCCGTCGCTTGGCCAAAGTCCCCGATAACCTCCTCTCCTCGGAGCGGGGG-CTTGGGGT-AAAAGAACCCACGGCGCCGAAGGCGTCAAGGAACACTGTGCCTAACTCGGGGACGCGGCTGGCTTGCTAGCCG---CCCCCCGTGTTGCAATGCTATTTAATCCACACGACTCTCGGCAACGGATATCTCGGCTCTCGCATCGATGAAGAACGCAGC
>35-G-25
AACCTTATCATTTAGAGGAAGGAGAAGTCGTAACAAGGTTTCCGTAGGTGAACCTGCGGAAGGATCATTGTCGTGACCCTGACCAAAACAGACCGTGCACGCGTTATCTACCTTGCC-GGCGGCGGCACTGTCCGTCGCTTGGCCAAAGTCCCCGATAACCTCCTCTCCTCGGAGCGGGGG-CTCGGGGT-AAAAGAACCCACGGCGCCGAAGGCGTCAAGGAACACTGTGCCTAACTCGGGGACGCGGCTGGCTTGCTAGCCG---CCCCCCGTGTTGCAATGCTATTTAATCCACACGACTCTCGGCAACGGATATCTCGGCTCTCGCATCGATGAAGAACGCAGC
>35-G-25(2)
AACCTTATCATTTAGAGGAAGGAGAAGTCGTAACAAGGTTTCCGTAGGTGAACCTGCGGAAGGATCATTGTCGTGACCCTGACCAAAACAGACCGCGCACGCGTTATCTACCTTGCC-GGCGGCGGCACTGTCCGTCGCTTGGCCAAAGTCCCCGATAACCTCCTCTCCTCGGAGCGGGGG-CTCGGGGT-AAAAGAACCCACGGCGCCGAAGGCGTCAAGGAACATTGTGCCTAACTCGGGGACGCGGCTGGCTTGCTAGCCG---CCCCCCGTGTTGCAATGCTATTTAATCCACACGACTCTCGGCAACGGATATCTCGGCTCTCGCATCGATGAAGAACGCAGC
>34-G-25
AACCTTATCATTTAGAGGAAGGAGAAGTCGTAACAAGGTTTCCGTAGGTGAACCTGCGGAAGGATCATTGTCGTGACCCTGACCAAAACAGACCGCGCACGCGTTATCTAACTTGCC-GGCGGCGGCACTGTCCGTCGCTTGGCCAAAGTCCCCGATAACCTCCTCTCCTCGGAGCGGGGG-CTCGGGGT-AAAAGAACCCACGGCGCCGAAGGCGTCAAGGAACACTGTGCCTAACTCGGGGACGCGGCTGGCTTGCTAGCCG---CCCCCCGTGTTGCAATGCTATTTAATCCACACGACTCTCGGCAACGGATATCTCGGCTCTCGCATCGATGAAGAACGCAGC
>31-G-25
AACCTTATCATTTAGAGGAAGGAGAAGTCGTAACAAGGTTTCCGTAGGTGAACCTGCGGAAGGATCATTGTCGTGACCCTGACCAAAACAGACCGCGCACGCGTTATCTACCTTGCC-GGCGGCGGCACTGTCCGTCGCTTGGCCAAAGTCCCCGATAACCTCCTCTCCTCGGAGCGGGGG-CTCGGGGT-AAAAGAACCCACGGCGCCGAAGGCGTCAAGGAACACTGTGCCTAACTCGGGGACGCGGCTGGCTTGCTAGCTG---CCCCTCGTGTTGCAATGCTATTTAATCCACACGACTCTCGGCAACGGATATCTCGGCTCTCGCATCGATGAAGAACGCAGC
>30-G-25
AACCTTATCATTTAGAGGAAGGAGAAGTCGTAACAAGGTTTCCGTAGGTGAACCTGCGGAAGGATCATTGTCGTGACCCTGACCAAAACAGACCGCGCACGCGTTATCTACCTTGCC-GGTGGCGGCACTGTCCGTCGCTTGGCCAAAGTCCTCGATAACCTTCTCTTCTCGGAGAGGGGGCCTCGGGGT-AAAAGAACCCACGGCGCCGAAGGCGTCAAGGAACACTGTGCCTAACTCGGGGATGCGGCTGGCTTGCTAGCCG---CCCCTCGTGTTGCAATGCTATTTAATCCACACGACTCTCGGCAACGGATATCTCGGCTCTCGCATCGATGAAGAACGCAGC
>29-G-25
AACCTTATCATTTAGAGGAAGGAGAAGTCGTAACAAGGTTTCCGTAGGTGAACCTGCGGAAGGATCATTGTCGTGACCCTGACCAAAATAGACCGCGCACGCGTTATCTACCTTGCC-GGCGGCGGCACTGTCCGTCGCTTGGCCAAAGTCCCCGATAACCTCCTCTCCTCGGAGCGGGGG-CTCGGGGT-AAAAGAACCCACGGCGCCGAAGGCGTCAAGGAACACTGTGCCTAACTCGGGGACGCGGCTGGCTTGCTAGCCG---CCCCCCGTGTTGCAATGCTATTTAATCCACACGACTCTCGGCAACGGATATCTCGGCTCTCGCATCGATGAAGAACGCAGC
>29-G-25(2)
AACCTTATCATTTAGAGGAAGGAGAAGTCGTAACAAGGTTTCCGTAGGTGAACCTGCGGAAGGATCATTGTCGTGACCCTGACCAAAACAGACCGCGCACGCGTTATCTACCTTGCC-GGCAGCGGCACTGTCCGTCGCTTGGCCAAAGTCCCTGATAACCTCCTCTCCTCGGAGCGGGGG-CTCGGGGT-AAAAGAACCCACGGCGCCGAAGGCGTCAAGGAACACTGTGCCTAACTCGGGGATGCGGCTGGCTTGCTAGCCG---CCCCTCGTGTTGCAATGCTATTTAATCCACACGACTCTCGGCAACGGATATCTCGGCTCTCGCATCGATGAAGAACGCAGC
>15-G-25
AACCTTATCATTTAGAGGAAGGAGAAGTCGTAACAAGGTTTCCGTAGGTGAACCTGCGGAAGGATCATTGTCGTGACCCTGACCAAAACAGACCGCGCACGCGTTATCTACCTTGCC-GGCAGCGGCACTGTCCGTCGCTTGGCCAAAGTCCCTGATAACCTCCTCTCCTCGGAGCGGGGG-CTCGGGGT-AAAAGAACCCACGGCGCCGAAGGCGTCAAGGAACACTGTGCCTAACTCGGGGACGCGGCTGGCTTGCTAGCCG-CCCCCCCCGTGTTGCAATGCTATTTAATCCACACGACTCTCGGCAACGGATATCTCGGCTCTCGCATCGATGAAGAACGCAGC
>28-G-25
AACCTTATCATTTAGAGGAAGGAGAAGTCGTAACAAGGTTTCCGTAGGTGAACCTGCGGAAGGATCATTGTCGTGACCCTGACCAAAACAGACCGCGCACGTGTTATCTACCTTGCC-GGCGGCGGCACTGTCCGTCGCTTGGCCAAAGTCCCCGATAACCTCCTCTCCTCGGAGCGGGGG-CTCGGGGT-AAAAGAACCCACGGCGCCGAAGGCGTCAAGGAACACTGTGCCTAACTCGGGGACGCGGCTGGCTTGCTAGCCG---CCCCTCGTGTTGCAATGCTATTTAATCCACACGACTCTCGGCAACGGATATCTCGGCTCTCGCATCGATGAAGAACGCAGC
>27-G-25
AACCTTATCATTTAGAGGAAGGAGAAGTCGTAACAAGGTTTCCGTAGGTGAACCTGCGGAAGGATCATTGTCGTGACCCTGACCAAAACAGACCGCGCACGCGTTATCTAACTTGCC-GGTGGCGGCACTGTCCGTCGCTTGGCCAAAGTCCTCGATAACCTTCTCTTCTCGGAGAGGGGGCCTCGGGGT-AAAAGAACCCACGGCGCCGAAGGCGTCAAGGAACACTGTGCCTAACTCGGGGATGCGGCTGGCTTGCTAGCTG---CCCCCCGTGTTGCAATGCTATTTAATCCACACGACTCTCGGCAACGGATATCTCGGCTCTCGCATCGATGAAGAACGCAGC
>27-G-25(2)
AACCTTATCATTTAGCGGAAGGAGAAGTCGTAACAAGGTTTCCGTAGGTGAACCTGCGGAAGGATCATTGTCGTGACCCTGACCAAAACAGACCGCGCACGCGTTATCTACCTTGCC-GGCGGCGGCACTGTCCGTCGCTTGGCCAAAGTCCCCGATAACCTCCTCTCCTCGGAGCGGGGG-CTCGGGGT-AAAAGAACCCACGGCGCCGAAGGCGTCAAGGAACACTGTGCCTAACTCGGGGACGCGGCTGGCTTGCTAGCCG---CCCCCCGTGTTGCAATGCTATTTAATCCACACGACTCTCGGCAACGGATATCTCGGCTCTCGCATCGATGAAGAACGCAGC
>27-G-25(3)
AACCTTATCATTTAGAGGAAGGAGACGTCGTAACAAGGTTTCCGTAGGTGAACCTGCGGAAGGATCATTGTCGTGACCCTGACCAAAACAGACCGCGCACGCGTTATCTACCTTGCC-GGCGGCGGCACTGTCCGTCGCTTGGCCAAAGTCCCCGATAACCTCCTCTCCTCGGAGCGGGGG-CTCGGGGT-AAAAGAACCCACGGCGCCGAAGGCGTCAAGGAACACTGTGCCTAACTCGGGGACGCGGCTGGCTTGCTAGCCG---CCCCCCGTGTTGCAATGCTATTTAATCCACACGACTCTCGGCAACGGATATCTCGGCTCTCGCATCGATGAAGAACGCAGC
>27-G-25(4)
AACCTTATCATTTAGAGGAAGGAGAAGTCGTAACAAGGTTTCCGTAGGTGAACCTGCGGAAGGATCATTGTCGTGACCCTGACCAAAACAGACCGCGCACGCGTTATCTACCTTGCC-GGCGGCGGCACTGTCCGTCGCTTGGCCAAAGTCCCCGATAACCTCCTCTCCTCGGAGCGGGGG-CTCGGGGT-AAAAGAACCCACGGCGCCGAAGGCGTCAAGGAACACTGTGCCTAACTCGGGGACGCGGCTGGCTTGCTAGCCG---CCCCCCGTGTTGCAATGCTATTTAATCCACACGACTCTCGGCAACGGATATCTCGGCTCGCGCATCGATGAAGAACGCAGC
>26-G-25
AACCTTATCATTTAGAGGAAGGAGAAGTCGTAACAAGGTTTCCGTAGGTGAACCTGCGGAAGGATCATTGTCGTGACCCTGACCAAAACAGACCGCGCACGCGTTATCTACCTTGCC-GGCGGCGGCACTGTCCGTCGCTTGGCCAAAGTCCCCGATAACCTCCTCTCCTCGGAGAGGGGGCCTCGGGGT-AAAAGAACCCACGGCGCCGAAGGCGTCAAGGAACACTGTGCCTAACTCGGGGATGCGGCTGGCTTGCTAGCCG---CCCCTCGTGTTGCAATGCTATTTAATCCACACGACTCTCGGCAACGGATATCTCGGCTCTCGCATCGATGAAGAACGCAGC
>26-G-25(2)
AACCTTATCATTTAGAGGAAGGAGAAGTCGTAACAAGGTTTCCGTAGGTGAACCTGCGGAAGGATCATTGTCGTGACCCTGACCAAAACAGACCGCGCACGCGTTATCTACCTTGCC-GGCGGCGGCACTGTCCGTCGCTTGGCCAAAGTCCCCGATAACCTTCTCTTCTCGGAGAGGGGGCCTCGGGGT-AAAAGAACCCACGGCGCCGAAGGCGTCAAGGAACACTGTGCCTAACTCGGGGATGCGGCTGGCTTGCTAGCCG---CCCCTCGTGTTGCAATGCTATTTAATCCACACGACTCTCGGCAACGGATATCTCGGCTCTCGCATCGATGAAGAACGCAGC
>26-G-25(3)
AACCTTATCATTTAGAGGAAGGAGAAGTCGTAACAAGGTTTCCGTAGGTGAACCTGCGGAAGGATCATTGTCGTGACCCTGACCAAAACAGACCGCGCACGCGTTATCTAACTTGCC-GGTGGCGGCACTGTCCGTCGCTTGGCCAAAGTCCTCGATAACCTTCTCTTCTCGGAGAGGGGGCCTCGGGGT-AAAAGAACCCACGGCGCCGAAGGCGTCAAGGAACACTGTGCCTAACTCGGGGATGCGGCTGGCTTGCTAGCCG---CCCCTCGTGTTGCAATGCTATTTAATCCACACGACTCTCGGCAACGGATATCTTGGCTCTCGCATCGATGAAGAACGCAGC
>26-G-25(4)
AACCTTATCATTTAGAGGAAGGAGAAGTCGTAACAAGGTTTCCGTAGGTGCACCTGCGGAAGGATCATTGTCGTGACCCTGACCAAAACAGACCGCGCACGCGTTATCTACCTTGCC-GGCGGCGGCACTGTCCGTCGCTTGGCCAAAGTCCCCGATAACCTCCTCTCCTCGGAGCGGGGG-CTCGGGGT-AAAAGAACCCACGGCGCCGAAGGCGTCAAGGAACACTGTGCCTAACTCGGGGACGCGGCTGGCTTGCTAGCCG---CCCCCCGTGTTGCAATGCTATTTAATCCACACGACTCTCGGCAACGGATATCTCGGCTCTCGCATCGATGAAGAACGCAGC
>25-G-25
AACCTTATCATTTAGAGGAAGGAGAAGTCGTAACAAGGTTTCCGTAGGTGAACCTGCGGAAGGATCATTGTCGTGACCCTGACCAAAACAGACCGCGCACGCGTTATCTACCTTGCC-GGCGGCGGCACTGTCCGTCGCTTGGCCAAAGTCCCCGATAACCTCCTCTCCTCGGAGCGGGGG-CTCGGGGT-AAAAGAACCCACGGCGCCGAAGGCGTCAAGGAACACTATGCCTAACTCGGGGACGCGGCTGGCTTGCTAGCCG---CCCCCCGTGTTGCAATGCTATTTAATCCACACGACTCTCGGCAACGGATATCTCGGCTCTCGCATCGATGAAGAACGCAGC
>24-G-25
AACCTTATCATTTAGAGGAAGGAGAAGTCGTAACAAGGTTTCCGTAGGTGAACCTGCGGAAGGATCATTGTCGTGACCCTGACCAAAACAGACCGCGCACGCGTTATCTACCTTGCC-GGCGGCGGCACTGTCCGTCGCTTGGCCAAAGTCCTCGATAACCTTCTCTTCTCGGAGAGGGGGCCTCGGGGT-AAAAGAACCCACGGCGCCGAAGGCGTCAAGGAACACTGTGCCTAACTCGGGGACGCGGCTGGCTTGCTAGCCG---CCCCCCGTGTTGCAATGCTATTTAATCCACACGACTCTCGGCAACGGATATCTCGGCTCTCGCATCGATGAAGAACGCAGC
>24-G-25(2)
AACCTTATCATTTAGAGGAAGGAGAAGTCGTAACAAGGTTTCCGTAGGTGAACCTGCGGAAGGATCATTGTCGTGACCCTGACCAAAACAGACCGCGCACGTGTTATCTACCTTGCC-GGCGGCGGCACTGTCCGTCGCTTGGCCAAAGTCCCCGATAACCTCCTCTCCTCGGAGCGGGGG-CTCGGGGT-AAAAGAACCCACGGCGCCGAAGGCGTCAAGGAACACTGTGCCTAACTCGGGGACGCGGCTGGCTTGCTAGCCG---CCCCCCGTGTTGCAATGCTATTTAATCCACACGACTCTCGGCAACGGAGATCTCGGCTCTCGCATCGATGAAGAACGCAGC
>24-G-25(3)
AACCTTATCATTTAGAGGAAGGAGAAGTCGTAACAAGGTTTCCGTAGGTGAACCTGCGGAAGGATCATTGTCGTGACCCTGACCAAAACAGACCGCGCACGCGTTATCTACCTTGCC-GGCGGCGGCACTGTCCGTCGCTTGGCCAAAGTCCCCGATAACCTCCTCTCCTCGGAGCGGGGG-CTCGGGGT-AAAAGAACCCACGGCGCCGAAGGCGTCAAGGAACACTGTGCCTAACTCGGGGACGTGGCTGGCTTGCTAGCCG---CCCCCCGTGTTGCAATGCTATTTAATCCACACGACTCTCGGCAACGGATATCTCGGCTCTCGCATCGATGAAGAACGCAGC
>24-G-25(4)
AACCTTATCATTTAGAGGAAGGAGAAGTCGTAACAAGGTTTCCGTAGGTGAACCTGCGGAAGGATCATTGTCGTGACCCTGACCAAAACAGACCGCGCACGTGTTATCTACCTTGCC-GGCGGCGGCACTGTCCGTCGCTTGGCCAAAGTCCCCGATAACCTCCTCTCCTCGGAGCGGGGG-CTCGGGGT-AAAAGAACCCACGGCGCCGAAGGCGTCAAGGAACACTGTGCCTAACTCGGGGACGCGGCTGGCTTGCTAGCCG--CCCCCCCGTGTTGCAATGCTATTTAATCCACACGACTCTCGGCAACGGATATCTCGGCTCTCGCATCGATGAAGAACGCAGC
>22-G-25
AACCTTATCATTTAGAGGAAGGAGAAGTCGTAACAAGGTTTCCGTAGGTGAACCTGCGGAAGGATCATTGTCGTGACCCTGACCAAAACAGACCGCGCACGTGTTATCTACCTTGCC-GGCGGCGGCACTGTCCGTCGCTTGGCCAAAGTCCCCGATAACCTCCTCTCCTCGGAGCGGGGG-CTCGGGGT-AAAAGAACCCACGGCGCCGAAGGCGTCAAGGAACACTGTGCCTAACTCGGGGATGCGGCTGGCTTGCTAGCTG---CCCCTCGTGTTGCAATGCTATTTAATCCACACGACTCTCGGCAACGGATATCTCGGCTCTCGCATCGATGAAGAACGCAGC
>21-G-25
AACCTTATCATTTAGAGGAAGGAGAAGTCGTAACAAGGTTTCCGTAGGTGAACCTGCGGAAGGATCATTGTCGTGACCCTGACCAAAACAGACCGCGCACGCGTTATCTACCTTGCC-GGCGGCGGCACTGTCCGTCGCTTGGCCAAAGTCCCCGATAACCTCCTCTCCTCGGAGCGGGGG-CTCGGGGT-AAAAGAACCCACGGCGCCGAAGGCGTCAAGGAACACTGTGCCTAACTCGGGGACGCGGCTGGCTTGCTAGCCG----CCCCCGTGTTGCAATGCTATTTAATCCACACGACTCTCGGCAACGGATATCTCGGCTCTCGCATCGATGAAGAACGCAGC
>20-G-25
AACCTTATCATTTAGAGGAAGGAGAAGTCGTAACAAGGTTTCCGTAGGTGAACCTGCGGAAGGATCATTGTCGTGACCCTGACCAAAACAGACCGCGCACGCGTTATCTACCTTGCC-GGCGGCGGCACTGTCCGTCGCTTGGCCAAAGTCCCCGATAACCTCCTCTCCTCGGAGCGGGGG-CTCGGGGT-AAAAGAACCCACGGCGCCGAAGGCGTCAAGGAACACTGTGCCTAACTCGGGGACGCGGCTGGCTTGCTAGCCG---CCCCCCGTGTTGCAATGCTATTTAATCCACATGACTCTCGGCAACGGATATCTCGGCTCTCGCATCGATGAAGAACGCAGC
>20-G-25(2)
AACCTTATCATTTAGAGGAAGGAGAAGTCGTAACAAGGTTTCCGTAGGTGAACCTGCGGAAGGATCATTGTCGTGACCCTGACCAAAACAGACCGCGCACGCGTTATCTAACTTGCC-GGTGGCGGCACTGTCCGTCGCTTGGCCAAAGTCCTCGATAACCTTCTCTTCTCGGAGAGGGGGCCTCGGGGT-AAAAGAACCCACGGCGCCGAAGGCGTCAAGGAACACTGTGCCTAACTCGGGGACGCGGCTGGCTTGCTAGCCG---CCCCTCGTGTTGCAATGCTATTTAATCCACACGACTCTCGGCAACGGATATCTCGGCTCTCGCATCGATGAAGAACGCAGC
>19-G-25
AACCTTATCATTTAGAGGAAGGAGAAGTCGTAACAAGGTTTCCGTAGGTGAACCTGCGGAAGGATCATTGTCGTGACCCTGACCAAAACAGACCGCGCACGTGTTATCTACCTTGCC-GGCGGCGGCACTGTCCGTCGCTTGGCCAAAGTCCCCGATAACCTCCTCTCCTCGGAGCGGGGG-CTCGGGGT-AAAAGAACCCACGGCGCCGAAGGCGTCAAGGAACACTGTGCCTAACTCGGGGACGCGGCTGGCTTGCTAGCCG----CCCCCGTGTTGCAATGCTATTTAATCCACACGACTCTCGGCAACGGATATCTCGGCTCTCGCATCGATGAAGAACGCAGC
>19-G-25(2)
AACCTTATCATTTAGAGGAAGGAGAAGTCGTAACAAGGTTTCCGTACGTGAACCTGCGGAAGGATCATTGTCGTGACCCTGACCAAAACAGACCGCGCACGCGTTATCTACCTTGCC-GGCGGCGGCACTGTCCGTCGCTTGGCCAAAGTCCCCGATAACCTCCTCTCCTCGGAGCGGGGG-CTCGGGGT-AAAAGAACCCACGGCGCCGAAGGCGTCAAGGAACACTGTGCCTAACTCGGGGACGCGGCTGGCTTGCTAGCCG---CCCCCCGTGTTGCAATGCTATTTAATCCACACGACTCTCGGCAACGGATATCTCGGCTCTCGCATCGATGAAGAACGCAGC
>19-G-25(3)
AACCTTATCATTTAGAGGAAGGAGAAGTCGTAACAAGGTTTCCGTAGGTGAACCTGCGGAAGGATCATTGTCGTGACCCTGACCAAAACAGACCGCGCACGCGTTATCTACCTTGCC-GGCGGCGGCACTGTCCGTCGCTTGGCCAAAGTCCCCGATAACCTCCTCTCCTCGGAGCGGGGG-CTCGGGGT-AAAAGAACCCACGGCGCCGAAGGCGTCAAGGAACACTGTGCCTAACTCGGGGACGCGGTTGGCTTGCTAGCCG---CCCCCCGTGTTGCAATGCTATTTAATCCACACGACTCTCGGCAACGGATATCTCGGCTCTCGCATCGATGAAGAACGCAGC
>17-G-25
AACCTTATCATTTAGAGGAAGGAGAAGTCGTAACAAGGTTTCCGTAGGTGAACCTGCGGAAGGATCATTGTCGTGACCCTGACCAAAATAGACCGCGCACGCGTTATCTAACTTGCC-GGTGGCGGCACTGTCCGTCGCTTGGCCAAAGTCCTCGATAACCTTCTCTTCTCGGAGAGGGGGCCTCGGGGT-AAAAGAACCCACGGCGCCGAAGGCGTCAAGGAACACTGTGCCTAACTCGGGGATGCGGCTGGCTTGCTAGCCG---CCCCTCGTGTTGCAATGCTATTTAATCCACACGACTCTCGGCAACGGATATCTCGGCTCTCGCATCGATGAAGAACGCAGC
>17-G-25(2)
AACCTTATCATTTAGAGGAAGGAGAAGTCGTAACAAGGTTTCCGTAGGTGAACCTGCGGAAGGATCATTGTCGTGACCCTGACCAAAACAGACCGCGCACGCGTTATCTACCTTGCC-GGCGGCGGCACTGTCCGTCGCTTGGCCAAAGTCCCCGATAACCTCCTCTCCTCGGAGCGGGGG-CTCGGGGT-AAAAGAACCCACGGCGCCGAAGGCGTCAAGGAACACTGTGCCTAACTCGGGGACGCGGCTGGCTTGCTAGCCG---CCCCCCGTGTTGCAATGCTATTTAATCCACACGACTCTCGGCAACGGATATCTCGGCTCTTGCATCGATGAAGAACGCAGC
>16-G-25
AACCTTATCATTTAGAGGAAGGAGAAGTCGTAACAAGGTTTCCGTAGGTGAACCTGCGGAAGGATCATTGTCGTGACCCTGACCAAAACAGACCGCGCATGCGTTATCTACCTTGCC-GGCGGCGGCACTGTCCGTCGCTTGGCCAAAGTCCCCGATAACCTCCTCTCCTCGGAGCGGGGG-CTCGGGGT-AAAAGAACCCACGGCGCCGAAGGCGTCAAGGAACACTGTGCCTAACTCGGGGACGCGGCTGGCTTGCTAGCCG---CCCCCCGTGTTGCAATGCTATTTAATCCACACGACTCTCGGCAACGGATATCTCGGCTCTCGCATCGATGAAGAACGCAGC
>16-G-25(2)
AACCTTATCATTTAGAGGAAGGAGAAGTCGTAACAAGGTTTCCGTAGGTGAACCTGCGGAAGGATCATTGTCGTGACCCTGACCAAAACAGACCGCGCACGCGTTATCTACCTTGCC-GGCGGCGGCACTGTCCGTCGCTTGGCCAAAGTCCCCGATAACCTCCTCTCCTCGGAGCGGGGG-CTCGGGGT-AAAAGAACCCACGGCGCCGAAGGCGTCAAGGAACACTGTGCCTAACTCGGGGACGCGGCTGGCTTGCTAGCCG---CCCCCCGTGTTGCAATGCTATTTAATCCACACGACTCTCGGCAACGGATATCTCGGCTCTCGTATCGATGAAGAACGCAGC
>16-G-25(3)
AACCTTATCATTTAGAGGAAGGAGAAGTCGTAACAAGGTTTCCGTAGGTGAACCTGCGGAAGGATCATTGTCGTGACCCTGACCAAAACAGACCGCGCACGCGTTATCTACCTTGCC-GGTGGCGGCACTGTCCGTCGCTTGGCCAAAGTCCCCGATAACCTCCTCTCCTCGGAGCGGGGG-CTCGGGGT-AAAAGAACCCACGGCGCCGAAGGCGTCAAGGAACACTGTGCCTAACTCGGGGACGCGGCTGGCTTGCTAGCCG---CCCCCCGTGTTGCAATGCTATTTAATCCACACGACTCTCGGCAACGGATATCTCGGCTCTCGCATCGATGAAGAACGCAGC
>15-G-25(2)
AACCTTATCATTTAGAGGAAGGAGAAGTCGTAACAAGGTTTCCGTAGGTGAACCTGCGGAAGGATCATTGTCGTGACCCTGACCAAAACAGACCGCGCACGTGTTATCTACCTTGCC-GGCGGCGGCACTGTCCGTCGCTTGGCCAAAGTCCTCGATAACCTTCTCTTCTCGGAGAGGGGGCCTCGGGGT-AAAAGAACCCACGGCGCCGAAGGCGTCAAGGAACACTGTGCCTAACTCGGGGATGCGGCTGGCTTGCTAGCCG---CCCCTCGTGTTGCAATGCTATTTAATCCACACGACTCTCGGCAACGGATATCTCGGCTCTCGCATCGATGAAGAACGCAGC
>15-G-25(3)
AACCTTATCATTTAGAGGAAGGAGAAGTCGTAACAAGGTTTCCGTAGGTGAACCTGCGGAAGGATCATTGTCGTGACCCTGACCAAAACAGACCGCGCACGCGTTATCTAACTTGCC-GGTGGCGGCACTGTCCGTCGCTTGGCCAAAGTCCTCGATAACCTTCTCTCCTCGGAGCGGGGG-CTCGGGGT-AAAAGAACCCACGGCGCCGAAGGCGTCAAGGAACACTGTGCCTAACTCGGGGACGCGGCTGGCTTGCTAGCCG---CCCCCCGTGTTGCAATGCTATTTAATCCACACGACTCTCGGCAACGGATATCTCGGCTCTCGCATCGATGAAGAACGCAGC
>15-G-25(4)
AACCTTATCATTTAGAGGAAGGAGAAGTCGTAACAAGGTTTCCGTAGGTGAACCTGCGGAAGGATCATTGTCGTGACCCTGACCAAAACAGACCGCGCACGCATTATCTACCTTGCC-GGCGGCGGCACTGTCCGTCGCTTGGCCAAAGTCCCCGATAACCTCCTCTCCTCGGAGCGGGGG-CTCGGGGT-AAAAGAACCCACGGCGCCGAAGGCGTCAAGGAACACTGTGCCTAACTCGGGGACGCGGCTGGCTTGCTAGCCG---CCCCCCGTGTTGCAATGCTATTTAATCCACACGACTCTCGGCAACGGATATCTCGGCTCTCGCATCGATGAAGAACGCAGC
>15-G-25(5)
AACCTTATCATTTAGAGGAAGGAGAAGTTGTAACAAGGTTTCCGTAGGTGAACCTGCGGAAGGATCATTGTCGTGACCCTGACCAAAACAGACCGCGCACGCGTTATCTACCTTGCC-GGCGGCGGCACTGTCCGTCGCTTGGCCAAAGTCCCCGATAACCTCCTCTCCTCGGAGCGGGGG-CTCGGGGT-AAAAGAACC----------------TCAAGGAACACTGTGCCTAACTCGGGGACGCGGCTGGCTTGCTAGCCG---CCCCCCGTGTTGCAATGCTATTTAATCCACACGACTCTCGGCAACGGATATCTCGGCTCTCGCATCGATGAAGAACGCAGC
>15-G-25(6)
AACCTTATCATTTAGAGGAAGGAGAAGTCGTAACAAGGTTTCCGTAGGTGAACCTGCGGAAGGATCATTGTCGTGACCCTGACCAAAACAGACCGCGCACGCGTTATCTACCTTGCC-GGCGGCGGCACTGTCCGTCGCTTGGCCAAAGTCCCCGATAACCTCCTCTCCTCGGAGCGGGGG-CTCGGGGT-AAAAGAACCCACGGCGCCGAAGGCGTCAAGGAACACTGTGCCTAACTCGGGGACGCGGCTGGCTTGTTAGCCG---CCCCCCGTGTTGCAATGCTATTTAATCCACACGACTCTCGGCAACGGATATCTCGGCTCTCGCATCGATGAAGAACGCAGC
>15-G-25(7)
AACCTTATCATTTAGAGGAAGGAGACGTCGTAACAAGGTTTCCGTAGGTGAACCTGCGGAAGGATCATTGTCGTGACCCTGACCAAAACAGACCGCGCACGCGTTATCTAACTTGCC-GGTGGCGGCACTGTCCGTCGCTTGGCCAAAGTCCTCGATAACCTTCTCTTCTCGGAGAGGGGGCCTCGGGGT-AAAAGAACCCACGGCGCCGAAGGCGTCAAGGAACACTGTGCCTAACTCGGGGATGCGGCTGGCTTGCTAGCCG---CCCCTCGTGTTGCAATGCTATTTAATCCACACGACTCTCGGCAACGGATATCTCGGCTCTCGCATCGATGAAGAACGCAGC
>14-G-25
AACCTTATCATTTAGAGGAAGGAGAAGTCGTAACAAGGTTTCCGTAGGTGAACCTGCGGAAGGATCATTGTCGTGACCCTGACCAAAACAGACCGCGCACGTGTTATCTAACTTGCC-GGTGGCGGCACTGTCCGTCGCTTGGCCAAAGTCCTCGATAACCTTCTCTTCTCGGAGAGGGGGCCTCGGGGT-AAAAGAACCCACGGCGCCGAAGGCGTCAAGGAACACTGTGCCTAACTCGGGGATGCGGCTGGCTTGCTAGCCG---CCCCTCGTGTTGCAATGCTATTTAATCCACACGACTCTCGGCAACGGATATCTCGGCTCTCGCATCGATGAAGAACGCAGC
>14-G-25(2)
AACCTTATCATTTAGAGGAAGGAGAAGTCGTAACAAGGTTTCCGTAGGTG-------------------------------------------------CGCGTTATCTACCTTGCC-GGCGGCGGCACTGTCCGTCGCTTGGCCAAAGTCCCCGATAACCTCCTCTCCTCGGAGCGGGGG-CTCGGGGT-AAAAGAACCCACGGCGCCGAAGGCGTCAAGGAACACTGTGCCTAACTCGGGGACGCGGCTGGCTTGCTAGCCG---CCCCCCGTGTTGCAATGCTATTTAATCCACACGACTCTCGGCAACGGATATCTCGGCTCTCGCATCGATGAAGAACGCAGC
>14-G-25(3)
AACCTTATCATTTAGAGGAAGGAGAAGTCGTAACAAGGTTTCCGTAGGTGAACCTGCGGAAGGATCATTGTCGTGACCCTGACCAAAACAGACCGCGCACGCGTTATCTACCTTGCC-GGCGGCGGCACTGTCCATCGCTTGGCCAAAGTCCCCGATAACCTCCTCTCCTCGGAGCGGGGG-CTCGGGGT-AAAAGAACCCACGGCGCCGAAGGCGTCAAGGAACACTGTGCCTAACTCGGGGACGCGGCTGGCTTGCTAGCCG---CCCCCCGTGTTGCAATGCTATTTAATCCACACGACTCTCGGCAACGGATATCTCGGCTCTCGCATCGATGAAGAACGCAGC
>14-G-25(4)
AACCTTATCATTTAGAGGAAGGAGAAGTCGTAACAAGGTTTCCGTAGGTGAACCTGCGGAAGGATCATTGTCGTGACCCTGACCAAAACAGACCGCGCACGCGTTATCTAACTTGCC-GGTGGCGGCACTGTCCGTCGCTTGGCCAAAGTCCTCGATAACCTTCTCTTCTCGGAGAGGGGGCCTCGGGGT-AAAAGAACCCACGGCGCCGAAGGCGTCAAGGAACACTGTGCCTAACTCGGGGATGCGGCTGGCTTGCTAGCCG---CCCCTCGTGTTGCAATGCTATTTAATCCACATGACTCTCGGCAACGGATATCTCGGCTCTCGCATCGATGAAGAACGCAGC
>14-G-25(5)
AACCTTATCATTTAGAGGAAGGAGAAGTCATAACAAGGTTTCCGTAGGTGAACCTGCGGAAGGATCATTGTCGTGACCCTGACCAAAACAGACCGCGCACGCGTTATCTACCTTGCC-GGCGGCGGCACTGTCCGTCGCTTGGCCAAAGTCCCCGATAACCTCCTCTCCTCGGAGCGGGGG-CTCGGGGT-AAAAGAACCCACGGCGCCGAAGGCGTCAAGGAACACTGTGCCTAACTCGGGGACGCGGCTGGCTTGCTAGCCG---CCCCCCGTGTTGCAATGCTATTTAATCCACACGACTCTCGGCAACGGATATCTCGGCTCTCGCATCGATGAAGAACGCAGC
>13-G-25
-ACCTTATCATTTAGAGGAAGGAGAAGTCGTAACAAGGTTTCCGTAGGTGAACCTGCGGAAGGATCATTGTCGTGACCCTGACCAAAACAGACCGCGCACGCGTTATCTACCTTGCC-GGCGGCGGCACTGTCCGTCGCTTGGCCAAAGTCCCCGATAACCTCCTCTCCTCGGAGCGGGGG-CTCGGGGT-AAAAGAACCCACGGCGCCGAAGGCGTCAAGGAACACTGTGCCTAACTCGGGGACGCGGCTGGCTTGCTAGCCG---CCCCCCGTGTTGCAATGCTATTTAATCCACACGACTCTCGGCAACGGATATCTCGGCTCTCGCATCGATGAAGAACGCAGC
>13-G-25(2)
AACCTTATCATTTAGAGGAAGGAGAAGTCGTAACAAGGTTTCCGTAGGTGAACCTGCGGAAGGATCATTGTCGTGACCCTGACCAAAACAGACCGCGCACGCGTTATCTACCTTGCC-GGCGGCGGCACTGTCCGTCGCTTGGCCAAAGTCCCCGATAACCTCCTCTCCTCGGAGCGGGGG-CTCGGGGT-AAAAGAACCCACGGCGCCGAAGGCGTCAAGGAACACTGTGCCTAACTCGGGGACGCGGCTGGCTTGCTAGCTG---CCCCCCGTGTTGCAATGCTATTTAATCCACACGACTCTCGGCAACGGATATCTCGGCTCTCGCATCGATGAAGAACGCAGC
>13-G-25(3)
AACCTTATCATTTAGAGGAAGGAGAAGTCGTAACAAGGTTTCCGTAGGTGAACCTGCGGAAGGATCATTGTCGTGACCCTGACCAAAACAGACCGCGCACGCGTTATCTAACTTGCC-GGTGGCGGCACTGTCCGTCGCTTGGCCAAAGTCCTCGATAACCTTCTCTTCTCGGAGAGGGGG-CTCGGGGT-AAAAGAACCCACGGCGCCGAAGGCGTCAAGGAACACTGTGCCTAACTCGGGGACGCGGCTGGCTTGCTAGCCG---CCCCCCGTGTTGCAATGCTATTTAATCCACACGACTCTCGGCAACGGATATCTCGGCTCTCGCATCGATGAAGAACGCAGC
>13-G-25(4)
AACCTTATCATTTAGAGGAAGGAGAAGTCGTAACAAGGTTTCCGTAGGTGAACCTGCGGAAGGATCATTGTCGTGACCCTGACCAAAACAGACCGCGCACGCGTTATCTACCTTGCC-GGCGGTGGCACTGTCCGTCGCTTGGCCAAAGTCCCCGATAACCTCCTCTCCTCGGAGCGGGGG-CTCGGGGT-AAAAGAACCCACGGCGCCGAAGGCGTCAAGGAACACTGTGCCTAACTCGGGGACGCGGCTGGCTTGCTAGCCG---CCCCCCGTGTTGCAATGCTATTTAATCCACACGACTCTCGGCAACGGATATCTCGGCTCTCGCATCGATGAAGAACGCAGC
>13-G-25(5)
AACCTTATCATTTAGAGGAAGGAGAAGTCGTAACAAGGTTTCCGTAGGTGAACCTGCGGAAGGATCATTGTCGTGACCCTGACCAAAACAGACCGCGCACGCGTTATCTACCTTGCC-GGCGGCGGCACTATCCGTCGCTTGGCCAAAGTCCCCGATAACCTCCTCTCCTCGGAGCGGGGG-CTCGGGGT-AAAAGAACCCACGGCGCCGAAGGCGTCAAGGAACACTGTGCCTAACTCGGGGACGCGGCTGGCTTGCTAGCCG---CCCCCCGTGTTGCAATGCTATTTAATCCACACGACTCTCGGCAACGGATATCTCGGCTCTCGCATCGATGAAGAACGCAGC
>13-G-25(6)
AACCTTATCATTTAGAGGAAGGAGAAGTCGTAACAAGGTTTCCGTAGGTGAACCTGCGGAAGGATCATTGTCGTGACCCTGACCAAAACAGACCGCGCACGCGTTATCTACCTTGCC-GGCGGCGGCACTGTCCGTCGCTTGGCCAAAGTCCCTGATAACCTCCTCTCCTCGGAGCGGGGG-CTCGGGGT-AAAAGAACCCACGGCGCCGAAGGCGTCAAGGAACACTGTGCCTAACTCGGGGACGCGGCTGGCTTGCTAGCCG--CCCCCCCGTGTTGCAATGCTATTTAATCCACACGACTCTCGGCAACGGATATCTCGGCTCTCGCATCGATGAAGAACGCAGC
>13-G-25(7)
AACCTTATCATTTAGAGGAAGGAGAAGTCGTAACAAGGTTTCCGTAGGTGAACCTGCGGAAGGATCATTGTCGTGACCCTGACCAAAACAGACCGCGCACGCGTTATCTAACTTGCC-GGTGGCGGCACTGTCCGTCGCTTGGCCAAAGTCCTCGATAACCTTCTCTTCTCGGAGAGGGGGCCTCGGGGT-AAAAGAACCCACGGCGCCGAAGGCGTCAAGGAACACTGTGCCTAACTCGGGGATGCGGCTGGCTTGCTAGCTG---CCCCTCGTGTTGCAATGCTATTTAATCCACACGACTCTCGGCAACGGAGATCTCGGCTCTCGCATCGATGAAGAACGCAGC
>12-G-25
AACCTTATCATTTAGAGGAAGGAGAAGTCGTAACAAGGTTTCCGTACGTGAACCTGCGGAAGGATCATTGTCGTGACCCTGACCAAAACAGACCGCGCACGCGTTATCTAACTTGCC-GGTGGCGGCACTGTCCGTCGCTTGGCCAAAGTCCTCGATAACCTTCTCTTCTCGGAGAGGGGGCCTCGGGGT-AAAAGAACCCACGGCGCCGAAGGCGTCAAGGAACACTGTGCCTAACTCGGGGATGCGGCTGGCTTGCTAGCCG---CCCCTCGTGTTGCAATGCTATTTAATCCACACGACTCTCGGCAACGGATATCTCGGCTCTCGCATCGATGAAGAACGCAGC
>12-G-25(2)
AACCTTATCATTTAGAGGAAGGAGAAGTCGTAACAAGGTTTCCGTAGGTGAACCTGCGGAAGGATCATTGTCGTGACCCTGACCAAAACAGACCGCGCACGCGTTATCTACCTTGCC-GGCGGCGGCACTGTCCGTCGCTTGGCCAAAGTCCCCGATAACCTCCTCTCCTCGGAGCGGGGG-CTCGGGGT-AAAAGAACCCACGGTGCCGAAGGCGTCAAGGAACACTGTGCCTAACTCGGGGACGCGGCTGGCTTGCTAGCCG---CCCCCCGTGTTGCAATGCTATTTAATCCACACGACTCTCGGCAACGGATATCTCGGCTCTCGCATCGATGAAGAACGCAGC
>12-G-25(3)
AACCTTATCATTTAGAGGAAGGAGAAGTCGTAACAAGGTTTCCGTAGGTGAACCTGCGGAAGGATCATTGTCGTGACCCTGACCAAAACAGACCGCGCACGCGTTATCTAACTTGTC-GGTGGCGGCACTGTCCGTCGCTTGGCCAAAGTCCTCGATAACCTTCTCTTCTCGGAGAGGGGGCCTCGGGGT-AAAAGAACCCACGGCGCCGAAGGCGTCAAGGAACACTGTGCCTAACTCGGGGATGCGGCTGGCTTGCTAGCTG---CCCCTCGTGTTGCAATGCTATTTAATCCACACGACTCTCGGCAACGGATATCTCGGCTCTCGCATCGATGAAGAACGCAGC
>12-G-25(4)
AACCTTATCATTTAGAGGAAGGAGAAGTCGTAACAAGGTTTCCGTAGGTGAACCTGCGGAAGGATCATTGTCGTGACCCTGACCAAAACAGACCGCGCACGCGTTATCTAACTTGCC-GGTGGCGGCACTGTCCGTCGCTTGGCCAAAGTCCCCGATAACCTCCTCTCCTCGGAGCGGGGG-CTCGGGGT-AAAAGAACCCACGGCGCCGAAGGCGTCAAGGAACACTGTGCCTAACTCGGGGACGCGGCTGGCTTGCTAGCCG--CCCCCCCGTGTTGCAATGCTATTTAATCCACACGACTCTCGGCAACGGATATCTCGGCTCTCGCATCGATGAAGAACGCAGC
>12-G-25(5)
AACCTTATCATTTAGAGGAAGGAGAAGTCGTAACAAGGTTTCCGTAGGTGAACCTGCGGAAGGATCATTGTCGTGACCCTGACCAAAACAGACCGCGCACGCGTTATCTACCTTGCC-GGCGGCGGCACTGTCCGTCGCTTGGCCAAAGTCCCCGATAACCTCCTCTCCTCGGAGCGGGGG-CTCGGGGT-AAAAGAACCCACGGCGCCGAAGGCGTCAAGGAACACTGTGCCTAACTCGGGGACGCGGCTGGCTTGCTAGCCG--CCCCCCCGTGTTGCAATGCTATTTAATCCACACGACTCTCGGCAACGGAGATCTCGGCTCTCGCATCGATGAAGAACGCAGC
>9-G-25(12)
AACCTTATCATTTAGAGGAAGGAGAAGTCGTAACAAGGTTTCCGTAGGTGAACCTGCGGAAGGATCATTGTCGTGACCCTGACCAAAACAGACCGCGCACGCGTTATCTACCTTGCC-GGCGGCGGCACTGTCCGTCGCTTGGCCAAAGTCCCCGATAACCTCCTC-----GGAGCGGGGG-CTCGGGGT-AAAAGAACCCACGGCGCCGAAGGCGTCAAGGAACACTGTGCCTAACTCGGGGACGCGGCTGGCTTGCTAGCCG---CCCCCCGTGTTGCAATGCTATTTAATCCACACGACTCTCGGCAACGGATATCTCGGCTCTCGCATCGATGAAGAACGCAGC
>5828-G-21
AACCTTATCATTTAGAGGAAGGAGAAGTCGTAACAAGGTTTCCGTAGGTGAACCTGCGGAAGGATCATTGTCGTGACCCTGACCAAAACAGACCGCGCACGCGTTATCTAACTTGCC-GGTGGCGGCACTGTCCGTCGCTTGGCCAAAGTCCTCGATAACCTTCTCTTCTCGGAGAGGGGGCCTCGGGGT-AAAAGAACCCACGGCGCCGAAGGCGTCAAGGAACACTGTGCCTAACTCGGGGATGCGGCTGGCTTGCTAGCCG---CCCCTCGTGTTGCAATGCTATTTAATCCACATGACTCTCGGCAACGGATATCTCGGCTCTCGCATCGATGAAGAACGCAGC
>2331-G-21
AACCTTATCATTTAGAGGAAGGAGAAGTCGTAACAAGGTTTCCGTAGGTGAACCTGCGGAAGGATCATTGTCGTGACCCTGACCAAAACAGACCGCGCACGCGTTATCTAACTTGCC-GGTGGCGGCACTGTCCGTCGCTTGGCCAAAGTCCTCGATAACCTTCTCTTCTCGTAGAGGGGGCCTCGGGGT-AAAAGAACCCACGGCGCCGAAGGCGTCAAGGAACACTGTGCCTAACTCGGGGATGCGGCTGGCTTGCTAGCCG---CCCCTCGTGTTGCAATGCTATTTAATCCACATGACTCTCGGCAACGGATATCTCGGCTCTCGCATCGATGAAGAACGCAGC
>2095-G-21
AACCTTATCATTTAGAGGAAGGAGAAGTCGTAACAAGGTTTCCGTAGGTGAACCTGCGGAAGGATCATTGTCGTGACCCTGACCAAAACAGACCGCGCACGCGTTATCTACCTTGCC-GGCGGCGGCACTGTCCGTCGCTTGGCCAAAGTCCTCGATAACCTTCTCCTCTCGGAGAGGGGGCCTCGGGGT-AAAAGAACCCACGGCGCCAAAGGCGTCAAGGAACACTGTGCCTAACTCGGGGATGCGGCTGGCTTGCTAGCCG---CCCCCCGTGTTGCAATGCTATTTAATCCACACGACTCTCGGCAACGGATATCTCGGCTCTCGCATCGATGAAGAACGCAGC
>1722-G-21
AACCTTATCATTTAGAGGAAGGAGAAGTCGTAACAAGGTTTCCGTAGGTGAACCTGCGGAAGGATCATTGTCGTGACCCTGACCAAAACAGACCGCGCACGCGTTATCTACCTTGCC-GGCGGCGGCACTGTCCGTCGCTTGGCCAAAGTCCTCGATAACCTTCTCCTCTTGGAGAGGGGGCCTCGGGGT-AAAAGAACCCACGGCGCCAAAGGCGTCAAGGAACACTGTGCCTAACTCGGGGATGCGGCTGGCTTGCTAGCCG---CCCCCCGTGTTGCAATGCTATTTAATCCACACGACTCTCGGCAACGGATATCTCGGCTCTCGCATCGATGAAGAACGCAGC
>1087-G-21
AACCTTATCATTTAGAGGAAGGAGAAGTCGTAACAAGGTTTCCGTAGGTGAACCTGCGGAAGGATCATTGTCGTGACCCTGACCAAAACAGACCGCGCACGCGTTATCTACCTTGCC-GGCGGCGGCATTGTCCGTCGCTTGGCCAAAGTCCTCGATAACCTTCTCCTCTCGGAGAGGGGGCCTCGGGGT-AAAAGAACCCACGGCGCCAAAGGCGTCAAGGAACACTGTGCCTAACTCGGGGATGCGGCTGGCTTGCTAGCCG---CCCCCCGTGTTGCAATGCTATTTAATCCACACGACTCTCGGCAACGGATATCTCGGCTCTCGCATCGATGAAGAACGCAGC
>417-G-21
AACCTTATCATTTAGAGGAAGGAGAAGTCGTAACAAGGTTTCCGTAGGTGAACCTGCGGAAGGATCATTGTCGTGACCCTGACCAAAACAGACCGCGCACGCGTTATCTAACTTGCC-GGTGGCGGCACTGTCCGTCGCTTGGCCAAAGTCCTCGATAACCTTCTCTTCTCGGAGAGGGGGCCTCGGGGT-AAAAGAACCCACGGCGCCGAAGGCGTCAAGGAACACTGTGCCTAACTCGGGGATGCGGCTGGCTTGCTAGCCG---CCCCTCGTGTTGCAATGCTATTTAATCCACACGACTCTCGGCAACGGATATCTCGGCTCTCGCATCGATGAAGAACGCAGC
>255-G-21
AACCTTATCATTTAGAGGAAGGAGAAGTCGTAACAAGGTTTCCGTAGGTGAACCTGCGGAAGGATCATTGTCGTGACCCTGACCAAAACAGACCGCGCACGCGTTATCTACCTTGCC-GGCGGCGGCACTGTCCGTCGCTTGGCCAAAGTCCTCGATAACCTTCTCCTCTCGGAGAGGGGGCCTCGGGGT-AAAAGAACCCACGGCGCCAAAGGCGTCAAGGAACACTGTGCCTAACTCGGGGATGCGGCTGGCTTGCTAGCCG---CCCCCCGTGTTGCAATGCTATTTAATCCACATGACTCTCGGCAACGGATATCTCGGCTCTCGCATCGATGAAGAACGCAGC
>241-G-21
AACCTTATCATTTAGAGGAAGGAGAAGTCGTAACAAGGTTTCCGTAGGTGAACCTGCGGAAGGATCATTGTCGTGACCCTGACCAAAACAGACCGCGCACGCGTTATCTAACTTGCC-GGTGGCGGCACTGTCCGTCGCTTGGCCAAAGTCCTCGATAACCTTCTCTTCTCGGAGAGGGGGCCTCGGGGT-AAAAGAACCCACGGCGCCGAAGGCGTCAAGGAACACTGTGCCTAACTCGGGGATGCGGCTGGCTTGCTAGCCG---CCCCCCGTGTTGCAATGCTATTTAATCCACACGACTCTCGGCAACGGATATCTCGGCTCTCGCATCGATGAAGAACGCAGC
>234-G-21
AACCTTATCATTTAGAGGAAGGAGAAGTCGTAACAAGGTTTCCGTAGGTGAACCTGCGGAAGGATCATTGTCGTGACCCTGACCAAAACAGACCGCGCACGCGTTATCTACCTTGCC-GGCGGCGGCACTGTCCGTCGCTTGGCCAAAGTCCTCGATAACCTTCTCCTCTCGGAGAGGGGGCCTCGGGGT-AAAAGAACCCACGGCGCCAAAGGCGTCAAGGAACACTGTGCCTAACTCGGGGATGCGGCTGGCTTGCTAGCCG---CCCCTCGTGTTGCAATGCTATTTAATCCACATGACTCTCGGCAACGGATATCTCGGCTCTCGCATCGATGAAGAACGCAGC
>230-G-21
AACCTTATCATTTAGAGGAAGGAGAAGTCGTAACAAGGTTTCCGTAGGTGAACCTGCGGAAGGATCATTGTCGTGACCCTGACCAAAACAGACCGCGCACGCGTTATCTACCTTGCC-GGCGGCGGCACTGTCCGTCGCTTGGCCAAAGTCCTCGATAACCTTCTCCTCTTGGAGAGGGGGCCTCGGGGT-AAAAGAACCCACGGCGCCAAAGGCGTCAAGGAACACTGTGCCTAACTCGGGGATGCGGCTGGCTTGCTAGCCG---CCCCCCGTGTTGCAATGCTATTTAATCCACATGACTCTCGGCAACGGATATCTCGGCTCTCGCATCGATGAAGAACGCAGC
>214-G-21
AACCTTATCATTTAGAGGAAGGAGAAGTCGTAACAAGGTTTCCGTAGGTGAACCTGCGGAAGGATCATTGTCGTGACCCTGACCAAAACAGACCGCGCACGCGTTATCTAACTTGCC-GGTGGCGGCACTGTCCGTCGCTTGGCCAAAGTCCTCGATAACCTTCTCTTCTCGGAGAGGGGGCCTCGGGGT-AAAAGAACCCACGGCGCCAAAGGCGTCAAGGAACACTGTGCCTAACTCGGGGATGCGGCTGGCTTGCTAGCCG---CCCCCCGTGTTGCAATGCTATTTAATCCACACGACTCTCGGCAACGGATATCTCGGCTCTCGCATCGATGAAGAACGCAGC
>206-G-21
AACCTTATCATTTAGAGGAAGGAGAAGTCGTAACAAGGTTTCCGTAGGTGAACCTGCGGAAGGATCATTGTCGTGACCCTGACCAAAACAGACCGCGCACGCGTTATCTAACTTGCC-GGTGGCGGCACTGTCCGTCGCTTGGCCAAAGTCCTCGATAACCTTCTCCTCTCGGAGAGGGGGCCTCGGGGT-AAAAGAACCCACGGCGCCAAAGGCGTCAAGGAACACTGTGCCTAACTCGGGGATGCGGCTGGCTTGCTAGCCG---CCCCCCGTGTTGCAATGCTATTTAATCCACACGACTCTCGGCAACGGATATCTCGGCTCTCGCATCGATGAAGAACGCAGC
>187-G-21
AACCTTATCATTTAGAGGAAGGAGAAGTCGTAACAAGGTTTCCGTAGGTGAACCTGCGGAAGGATCATTGTCGTGACCCTGACCAAAACAGACCGCGCACGCGTTATCTACCTTGCC-GGCGGCGGCACTGTCCGTCGCTTGGCCAAAGTCCTCGATAACCTTCTCCTCTTGGAGAGGGGGCCTCGGGGT-AAAAGAACCCACGGCGCCAAAGGCGTCAAGGAACACTGTGCCTAACTCGGGGATGCGGCTGGCTTGCTAGCCG---CCCCTCGTGTTGCAATGCTATTTAATCCACATGACTCTCGGCAACGGATATCTCGGCTCTCGCATCGATGAAGAACGCAGC
>175-G-21
AACCTTATCATTTAGAGGAAGGAGAAGTCGTAACAAGGTTTCCGTAGGTGAACCTGCGGAAGGATCATTGTCGTGACCCTGACCAAAACAGACCGCGCACGCGTTATCTAACTTGCC-GGTGGCGGCACTGTCCGTCGCTTGGCCAAAGTCCTCGATAACCTTCTCTTCTCGTAGAGGGGGCCTCGGGGT-AAAAGAACCCACGGCGCCGAAGGCGTCAAGGAACACTGTGCCTAACTCGGGGATGCGGCTGGCTTGCTAGCCG---CCCCTCGTGTTGCAATGCTATTTAATCCACACGACTCTCGGCAACGGATATCTCGGCTCTCGCATCGATGAAGAACGCAGC
>162-G-21
AACCTTATCATTTAGAGGAAGGAGAAGTCGTAACAAGGTTTCCGTAGGTGAACCTGCGGAAGGATCATTGTCGTGACCCTGACCAAAACAGACCGCGCACGCGTTATCTACCTTGCC-GGCGGCGGCACTGTCCGTCGCTTGGCCAAAGTCCTCGATAACCTTCTCTTCTCGGAGAGGGGGCCTCGGGGT-AAAAGAACCCACGGCGCCGAAGGCGTCAAGGAACACTGTGCCTAACTCGGGGATGCGGCTGGCTTGCTAGCCG---CCCCTCGTGTTGCAATGCTATTTAATCCACATGACTCTCGGCAACGGATATCTCGGCTCTCGCATCGATGAAGAACGCAGC
>157-G-21
AACCTTATCATTTAGAGGAAGGAGAAGTCGTAACAAGGTTTCCGTAGGTGAACCTGCGGAAGGATCATTGTCGTGACCCTGACCAAAACAGACCGCGCACGCGTTATCTACCTTGCC-GGCGGCGGCATTGTCCGTCGCTTGGCCAAAGTCCTCGATAACCTTCTCCTCTCGGAGAGGGGGCCTCGGGGT-AAAAGAACCCACGGCGCCAAAGGCGTCAAGGAACACTGTGCCTAACTCGGGGATGCGGCTGGCTTGCTAGCCG---CCCCTCGTGTTGCAATGCTATTTAATCCACATGACTCTCGGCAACGGATATCTCGGCTCTCGCATCGATGAAGAACGCAGC
>150-G-21
AACCTTATCATTTAGAGGAAGGAGAAGTCGTAACAAGGTTTCCGTAGGTGAACCTGCGGAAGGATCATTGTCGTGACCCTGACCAAAACAGACCGCGCACGCGTTATCTACCTTGCC-GGCGGCGGCACTGTCCGTCGCTTGGCCAAAGTCCTCGATAACCTTCTCCTCTCGGAGAGGGGGCCTCGGGGT-AAAAGAACCCACGGCGCCGAAGGCGTCAAGGAACACTGTGCCTAACTCGGGGATGCGGCTGGCTTGCTAGCCG---CCCCTCGTGTTGCAATGCTATTTAATCCACATGACTCTCGGCAACGGATATCTCGGCTCTCGCATCGATGAAGAACGCAGC
>136-G-21
AACCTTATCATTTAGAGGAAGGAGAAGTCGTAACAAGGTTTCCGTAGGTGAACCTGCGGAAGGATCATTGTCGTGACCCTGACCAAAACAGACCGCGCACGCGTTATCTACCTTGCC-GGCGGCGGCATTGTCCGTCGCTTGGCCAAAGTCCTCGATAACCTTCTCCTCTCGGAGAGGGGGCCTCGGGGT-AAAAGAACCCACGGCGCCAAAGGCGTCAAGGAACACTGTGCCTAACTCGGGGATGCGGCTGGCTTGCTAGCCG---CCCCCCGTGTTGCAATGCTATTTAATCCACATGACTCTCGGCAACGGATATCTCGGCTCTCGCATCGATGAAGAACGCAGC
>125-G-21
AACCTTATCATTTAGAGGAAGGAGAAGTCGTAACAAGGTTTCCGTAGGTGAACCTGCGGAAGGATCATTGTCGTGACCCTGACCAAAACAGACCGCGCACGCGTTATCTAACTTGCC-GGTGGCGGCACTGTCCGTCGCTTGGCCAAAGTCCTCGATAACCTTCTCTTCTCGGAGAGGGGGCCTTGGGGT-AAAAGAACCCACGGCGCCGAAGGCGTCAAGGAACACTGTGCCTAACTCGGGGATGCGGCTGGCTTGCTAGCCG---CCCCTCGTGTTGCAATGCTATTTAATCCACATGACTCTCGGCAACGGATATCTCGGCTCTCGCATCGATGAAGAACGCAGC
>120-G-21
AACCTTATCATTTAGAGGAAGGAGAAGTCGTAACAAGGTTTCCGTAGGTGAACCTGCGGAAGGATCATTGTCGTGACCCTGACCAAAACAGACCGCGCACGCGTTATCTAACTTGCC-GGTGGCGGCACTGTCCGTCGCTTGGCCAAAGTCCTCGATAACCTTCTCTTCTCGGAGAGGGGGCCTCGGGGT-AAAAGAACCCACGGCGCCGAAGGCGTCAAGGAACACTGTGCCTAACTCGGGGATGCGGCTGGCTTGCTAGCCG---CCCCTCGTGTTGCAATGCTATTTAATCCACATGACTCTCGGCAACGGAGATCTCGGCTCTCGCATCGATGAAGAACGCAGC
>119-G-21
AACCTTATCATTTAGAGGAAGGAGAAGTCGTAACAAGGTTTCCGTAGGTGAACCTGCGGAAGGATCATTGTCGTGACCCTGACCAAAACAGACCGCGCACGCGTTATCTAACTTGCC-GGTGGCGGCACTGTCCGTCGCTTGGCCAAAGTCCTCGATAACCTTCTCCTCTTGGAGAGGGGGCCTCGGGGT-AAAAGAACCCACGGCGCCAAAGGCGTCAAGGAACACTGTGCCTAACTCGGGGATGCGGCTGGCTTGCTAGCCG---CCCCCCGTGTTGCAATGCTATTTAATCCACACGACTCTCGGCAACGGATATCTCGGCTCTCGCATCGATGAAGAACGCAGC
>114-G-21
AACCTTATCATTTAGAGGAAGGAGAAGTCGTAACAAGGTTTCCGTAGGTGAACCTGCGGAAGGATCATTGTCGTGACCCTGACCAAAACAGACCGCGCACGCGTTATCTACCTTGCC-GGCGGCGGCACTGTCCGTCGCTTGGCCAAAGTCCTCGATAACCTTCTCCTCTTGGAGAGGGGGCCTCGGGGT-AAAAGAACCCACGGCGCCGAAGGCGTCAAGGAACACTGTGCCTAACTCGGGGATGCGGCTGGCTTGCTAGCCG---CCCCTCGTGTTGCAATGCTATTTAATCCACATGACTCTCGGCAACGGATATCTCGGCTCTCGCATCGATGAAGAACGCAGC
>98-G-21
AACCTTATCATTTAGAGGAAGGAGAAGTCGTAACAAGGTTTCCGTAGGTGAACCTGCGGAAGGATCATTGTCGTGACCCTGACCAAAACAGACCGCGCACGCGTTATCTAACTTGCC-GGTGGCGGCACTGTCCGTCGCTTGGCCAAAGTCCTCGATAACCTTCTCTTCTCGTAGAGGGGGCCTCGGGGT-AAAAGAACCCACGGCGCCGAAGGCGTCAAGGAACACTGTGCCTAACTCGGGGATGCGGCTGGCTTGCTAGCCG---CCCCCCGTGTTGCAATGCTATTTAATCCACACGACTCTCGGCAACGGATATCTCGGCTCTCGCATCGATGAAGAACGCAGC
>93-G-21
AACCTTATCATTTAGAGGAAGGAGAAGTCGTAACAAGGTTTCCGTAGGTGAACCTGCGGAAGGATCATTGTCGTGACCCTGACCAAAACAGACCGCGCACGCGTTATCTACCTTGCC-GGCGGCGGCATTGTCCGTCGCTTGGCCAAAGTCCTCGATAACCTTCTCCTCTCGGAGAGGGGGCCTCGGGGT-AAAAGAACCCACGGCGCCGAAGGCGTCAAGGAACACTGTGCCTAACTCGGGGATGCGGCTGGCTTGCTAGCCG---CCCCTCGTGTTGCAATGCTATTTAATCCACATGACTCTCGGCAACGGATATCTCGGCTCTCGCATCGATGAAGAACGCAGC
>87-G-21
AACCTTATCATTTAGAGGAAGGAGAAGTCGTAACAAGGTTTCCGTAGGTGAACCTGCGGAAGGATCATTGTCGTGACCCTGACCAAAACAGACCGCGCACGCGTTATCTAACTTGCC-GGTGGCAGCACTGTCCGTCGCTTGGCCAAAGTCCTCGATAACCTTCTCTTCTCGGAGAGGGGGCCTCGGGGT-AAAAGAACCCACGGCGCCGAAGGCGTCAAGGAACACTGTGCCTAACTCGGGGATGCGGCTGGCTTGCTAGCCG---CCCCTCGTGTTGCAATGCTATTTAATCCACATGACTCTCGGCAACGGATATCTCGGCTCTCGCATCGATGAAGAACGCAGC
>85-G-21
AACCTTATCATTTAGAGGAAGGAGAAGTCGTAACAAGGTTTCCGTAGGTGAACCTGCGGAAGGATCATTGTCGTGACCCTGACCAAAACAGACCGCGCACGCGTTATCTACCTTGCC-GGCGGCGGCACTGTCCGTCGCTTGGCCAAAGTCCTCGATAACCTTCTCTTCTCGTAGAGGGGGCCTCGGGGT-AAAAGAACCCACGGCGCCGAAGGCGTCAAGGAACACTGTGCCTAACTCGGGGATGCGGCTGGCTTGCTAGCCG---CCCCTCGTGTTGCAATGCTATTTAATCCACATGACTCTCGGCAACGGATATCTCGGCTCTCGCATCGATGAAGAACGCAGC
>67-G-21
AACCTTATCATTTAGAGGAAGGAGAAGTCGTAACAAGGTTTCCGTAGGTGAACCTGCGGAAGGATCATTGTCGTGACCCTGACCAAAACAGACCGCGCACGCGTTATCTAACTTGCC-GGTGGCGGCACTGTCCGTCGCTTGGCCAAAGTCCTCGATAACCTTCTCTTCTCGGAGAGGGGGCCTCGGGGT-AAAAGAACCCACGGCGCCGAAGGCGTCAAGGAACACTGTGCCTAACTCGGGGATGCGGCTGGCTTGCTAGCCG---CCCCCCGTGTTGCAATGCTATTTAATCCACATGACTCTCGGCAACGGATATCTCGGCTCTCGCATCGATGAAGAACGCAGC
>60-G-21
AACCTTATCATTTAGAGGAAGGAGAAGTCGTAACAAGGTTTCCGTAGGTGAACCTGCGGAAGGATCATTGTCGTGACCCTGACCAAAACAGACCGCGCACGCGTTATCTACCTTGCC-AGCGGCGGCACCGTCCGTCGTTTGGCCAAACTCCTCGATAACCTCCTATCTTCGGACCGGGGG-CTCGGGGT-AAAAGAACCCACGGCGCCGAAGGCGTCAAGGAACACTGTGCCTAACTCGGGGACGCGGCTGGCTTGCTAGCTG---CCCCCTGCGTTGCAATGCTATTTAATCCACACGACTCTCGGCAACGGATATCTCGGCTCTCGCATCGATGAAGAACGCAGC
>54-G-21
AACCTTATCATTTAGAGGAAGGAGAAGTCGTAACAAGGTTTCCGTAGGTGAACCTGCGGAAGGATCATTGTCGTGACCCTGACCAAAACAGACCGCGCACGCGTTATCTAACTTGCC-GGTGGCGGCACTGTCCGTCGCTTGGCCAAAGTCCTCGATAACCTTCTCTTCTCGTAGAGGGGGCCTCGGGGT-AAAAGAACCCACGGCGCCAAAGGCGTCAAGGAACACTGTGCCTAACTCGGGGATGCGGCTGGCTTGCTAGCCG---CCCCCCGTGTTGCAATGCTATTTAATCCACACGACTCTCGGCAACGGATATCTCGGCTCTCGCATCGATGAAGAACGCAGC
>48-G-21
AACCTTATCATTTAGAGGAAGGAGAAGTCGTAACAAGGTTTCCGTAGGTGAACCTGCGGAAGGATCATTGTCGTGACCCTGACCAAAACAGACCGCGCACGCGTTATCTAACTTGCC-GGTGGCGGCACTGTCCGTCGCTTGGCCAAAGTCCTCGATAACCTTCTCTTCTCGTAGAGGGGGCCTCGGGGT-AAAAGAACCCACGGCGCCGAAGGCGTCAAGGAACACTGTGCCTAACTCGGGGATGCGGCTGGCTTGCTAGCCG---CCCCTCGTGTTGCAATGCTATTTAATCCACATGACTCTCGGCAACGGAGATCTCGGCTCTCGCATCGATGAAGAACGCAGC
>46-G-21
AACCTTATCATTTAGAGGAAGGAGAAGTCGTAACAAGGTTTCCGTAGGTGAACCTGCGGAAGGATCATTGTCGTGACCCTGACCAAAACAGACCGCGCACGCGTTATCTACCTTGCC-GGTGGCGGCACTGTCCGTCGCTTGGCCAAAGTCCTCGATAACCTTCTCTTCTCGGAGAGGGGGCCTCGGGGT-AAAAGAACCCACGGCGCCGAAGGCGTCAAGGAACACTGTGCCTAACTCGGGGATGCGGCTGGCTTGCTAGCCG---CCCCTCGTGTTGCAATGCTATTTAATCCACATGACTCTCGGCAACGGATATCTCGGCTCTCGCATCGATGAAGAACGCAGC
>43-G-21
AACCTTATCATTTAGAGGAAGGAGAAGTCGTAACAAGGTTTCCGTAGGTGAACCTGCGGAAGGATCATTGTCGTGACCCTGACCAAAACAGACCGCGCACGCGTTATCTAACTTGCC-GGTGGCGGCACTGTCCGTCGCTTGGCCAAAGTCCTCGATAACCTTCTCTTCTCGGAGAGGGGGCCTCGGGGT-AAAAGAACCCACGGCGCCAAAGGCGTCAAGGAACACTGTGCCTAACTCGGGGATGCGGCTGGCTTGCTAGCCG---CCCCTCGTGTTGCAATGCTATTTAATCCACATGACTCTCGGCAACGGATATCTCGGCTCTCGCATCGATGAAGAACGCAGC
>43-G-21(2)
AACCTTATCATTTAGAGGAAGGAGAAGTCGTAACAAGGTTTCCGTAGGTGAACCTGCGGAAGGATCATTGTCGTGACCCTGACCAAAACAGACCGCGCACGCGTTATCTAACTTGCC-GGTGGCGGCACTGTCCGTCGCTTGGCCAAAGTCCTCGATAACCTTCTCCTCTCGGAGAGGGGGCCTCGGGGT-AAAAGAACCCACGGCGCCAAAGGCGTCAAGGAACACTGTGCCTAACTCGGGGATGCGGCTGGCTTGCTAGCCG---CCCCCCGTGTTGCAATGCTATTTAATCCACATGACTCTCGGCAACGGATATCTCGGCTCTCGCATCGATGAAGAACGCAGC
>42-G-21
AACCTTATCATTTAGAGGAAGGAGAAGTCGTAACAAGGTTTCCGTAGGTGAACCTGCGGAAGGATCATTGTCGTGACCCTGACCAAAACAGACCGCGCACGCGTTATCTACCTTGCC-GGCGGCGGCATTGTCCGTCGCTTGGCCAAAGTCCTCGATAACCTTCTCTTCTCGGAGAGGGGGCCTCGGGGT-AAAAGAACCCACGGCGCCGAAGGCGTCAAGGAACACTGTGCCTAACTCGGGGATGCGGCTGGCTTGCTAGCCG---CCCCTCGTGTTGCAATGCTATTTAATCCACATGACTCTCGGCAACGGATATCTCGGCTCTCGCATCGATGAAGAACGCAGC
>40-G-21
AACCTTATCATTTAGAGGAAGGAGACGTCGTAACAAGGTTTCCGTAGGTGAACCTGCGGAAGGATCATTGTCGTGACCCTGACCAAAACAGACCGCGCACGCGTTATCTAACTTGCC-GGTGGCGGCACTGTCCGTCGCTTGGCCAAAGTCCTCGATAACCTTCTCTTCTCGGAGAGGGGGCCTCGGGGT-AAAAGAACCCACGGCGCCGAAGGCGTCAAGGAACACTGTGCCTAACTCGGGGATGCGGCTGGCTTGCTAGCCG---CCCCTCGTGTTGCAATGCTATTTAATCCACATGACTCTCGGCAACGGATATCTCGGCTCTCGCATCGATGAAGAACGCAGC
>40-G-21(2)
AACCTTATCATTTAGAGGAAGGAGAAGTCGTAACAAGGTTTCCGTAGGTGAACCTGCGGAAGGATCATTGTCGTGACCCTGACCAAAACAGACCGCGCACGCGTTATCTACCTTGCC-GGCGGCGGCACTGTCCGTCGCTTGGCCAAAGTCCTCGATAACCTTCTCCTCTTGGAGAGGGGGCCTCGGGGT-AAAAGAACCCACGGCGCCAAAGGCGTCAAGGAACACTGTGCCTAACTCGGGGATGCGGCTGGCTTGCTAGCCG---CCCCCCGTGTTGCAATGCTATTTAATCCACACGACTCTCGGCAACGGAGATCTCGGCTCTCGCATCGATGAAGAACGCAGC
>34-G-21
AACCTTATCATTTAGCGGAAGGAGAAGTCGTAACAAGGTTTCCGTAGGTGAACCTGCGGAAGGATCATTGTCGTGACCCTGACCAAAACAGACCGCGCACGCGTTATCTAACTTGCC-GGTGGCGGCACTGTCCGTCGCTTGGCCAAAGTCCTCGATAACCTTCTCTTCTCGGAGAGGGGGCCTCGGGGT-AAAAGAACCCACGGCGCCGAAGGCGTCAAGGAACACTGTGCCTAACTCGGGGATGCGGCTGGCTTGCTAGCCG---CCCCTCGTGTTGCAATGCTATTTAATCCACATGACTCTCGGCAACGGATATCTCGGCTCTCGCATCGATGAAGAACGCAGC
>33-G-21
AACCTTATCATTTAGAGGAAGGAGAAGTCGTAACAAGGTTTCCGTAGGTGAACCTGCGGAAGGATCATTGTCGTGACCCTGACCAAAACAGACCGCGCACGCGTTATCTACCTTGCC-GGCGGCGGCACTGTCCGTCGCTTGGCCAAAGTCCTCGATAACCTTCTCCTCTCGGAGAGGGGGCCTCGGGGT-AAAAGAACCCACGGCGCCAAAGGCGTCAAGGAACACTGTGCCTAACTCGGGGATGCGGCTGGCTTGCTAGCCG---CCCCCCGTGTTGCAATGCTATTTAATCCACACGACTCTCGGCAACGGAGATCTCGGCTCTCGCATCGATGAAGAACGCAGC
>31-G-21
AACCTTATCATTTAGAGGAAGGAGAAGTCGTAACAAGGTTTCCGTAGGTGAACCTGCGGAAGGATCATTGTCGTGACCCTGACCAAAACAGACCGCGCACGCGTTATCTAACTTGCC-GGTGGCGGCACTGTCCGTCGCTTGGCCAAAGTCCTCGATAACCTTCTCCTCTCGGAGAGGGGGCCTCGGGGT-AAAAGAACCCACGGCGCCAAAGGCGTCAAGGAACACTGTGCCTAACTCGGGGATGCGGCTGGCTTGCTAGCCG---CCCCTCGTGTTGCAATGCTATTTAATCCACATGACTCTCGGCAACGGATATCTCGGCTCTCGCATCGATGAAGAACGCAGC
>30-G-21
AACCTTATCATTTAGAGGAAGGAGAAGTCGTAACAAGGTTTCCGTAGGTGAACCTGCGGAAGGATCATTGTCGTGACCCTGACCAAAACAGACCGCGCACGCGTTATCTAACTTGCC-GGTGGCGGCACTGTCCGTCGCTTGGCCAAAGTCCTCGATAACCTTCTCCTCTTGGAGAGGGGGCCTCGGGGT-AAAAGAACCCACGGCGCCAAAGGCGTCAAGGAACACTGTGCCTAACTCGGGGATGCGGCTGGCTTGCTAGCCG---CCCCTCGTGTTGCAATGCTATTTAATCCACATGACTCTCGGCAACGGATATCTCGGCTCTCGCATCGATGAAGAACGCAGC
>30-G-21(2)
AACCTTATCATTTAGAGGAAGGAGAAGTCGTAACAAGGTTTCCGTAGGTGAACCTGCGGAAGGATCATTGTCGTGACCCTGACCAAAACAGACCGCGCACGCGTTATCTAACTTGCC-GGTGGCGGCACTGTCCGTCGCTTGGCCAAAGTCCTCGATAACCTTCTCTTCTCGGAGAGGGGGCCTCGGGGT-AAAAGAACCCACGGCGCCAAAGGCGTCAAGGAACACTGTGCCTAACTCGGGGATGCGGCTGGCTTGCTAGCCG---CCCCCCGTGTTGCAATGCTATTTAATCCACATGACTCTCGGCAACGGATATCTCGGCTCTCGCATCGATGAAGAACGCAGC
>29-G-21
AACCTTATCATTTAGAGGAAGGAGAAGTCGTAACAAGGTTTCCGTAGGTGAACCTGCGGAAGGATCATTGTCGTGACCCTGACCAAAACAGACCGCGCACGCGTTATCTAACTTGCC-GGTGGCGGCACTGTCCGTCGCTTGGCCAAAGTCCTCGATAACCTTCTCCTCTCGGAGAGGGGGCCTCGGGGT-AAAAGAACCCACGGCGCCGAAGGCGTCAAGGAACACTGTGCCTAACTCGGGGATGCGGCTGGCTTGCTAGCCG---CCCCTCGTGTTGCAATGCTATTTAATCCACATGACTCTCGGCAACGGATATCTCGGCTCTCGCATCGATGAAGAACGCAGC
>28-G-21
AACCTTATCATTTAGAGGAAGGAGAAGTCGTAACAAGGTTTCCGTAGGTGAACCTGCGGAAGGATCATTGTCGTGACCCTGACCAAAACAGACCGCGCACGCGTTATCTAACTTGCC-GGTGGCGGCACTGTCCGTCGCTTGGCCAAAGTCCTCGATAACCTTCTCTTCTCGTAGAGGGGGCCTCGGGGT-AAAAGAACCCACGGCGCCGAAGGCGTCAAGGAACACTGTGCCTAACTCGGGGATGCGGCTGGCTTGCTAGCCG---CCCCCCGTGTTGCAATGCTATTTAATCCACATGACTCTCGGCAACGGATATCTCGGCTCTCGCATCGATGAAGAACGCAGC
>27-G-21
AACCTTATCATTTAGAGGAAGGAGAAGTCGTAACAAGGTTTCCGTAGGTGAACCTGCGGAAGGATCATTGTCGTGACCCTGACCAAAACAGACCGCGCACGCGTTATCTACCTTGCC-GGCGGCGGCATTGTCCGTCGCTTGGCCAAAGTCCTCGATAACCTTCTCCTCTTGGAGAGGGGGCCTCGGGGT-AAAAGAACCCACGGCGCCAAAGGCGTCAAGGAACACTGTGCCTAACTCGGGGATGCGGCTGGCTTGCTAGCCG---CCCCCCGTGTTGCAATGCTATTTAATCCACACGACTCTCGGCAACGGATATCTCGGCTCTCGCATCGATGAAGAACGCAGC
>26-G-21
AACCTTATCATTTAGAGGAAGGAGAAGTCGTAACAAGGTTTCCGTAGGTGAACCTGCGGAAGGATCATTGTCGTGACCCTGACCAAAACAGACCGCGCACGCGTTATCTAACTTGCC-GGTGGCGGCACTGTCCGTCGCTTGGCCAAAGTCCTCGATAACCTTCTCCTCTTGGAGAGGGGGCCTCGGGGT-AAAAGAACCCACGGCGCCAAAGGCGTCAAGGAACACTGTGCCTAACTCGGGGATGCGGCTGGCTTGCTAGCCG---CCCCCCGTGTTGCAATGCTATTTAATCCACATGACTCTCGGCAACGGATATCTCGGCTCTCGCATCGATGAAGAACGCAGC
>25-G-21
AACCTTATCATTTAGAGGAAGGAGAAGTCGTAACAAGGTTTCCGTAGGTGAACCTGCGGAAGGATCATTGTCGTGACCCTGACCAAAACAGACCGCGCACGCGTTATCTACCTTGCC-GGTGGCGGCACTGTCCGTCGCTTGGCCAAAGTCCTCGATAACCTTCTCTTCTCGTAGAGGGGGCCTCGGGGT-AAAAGAACCCACGGCGCCGAAGGCGTCAAGGAACACTGTGCCTAACTCGGGGATGCGGCTGGCTTGCTAGCCG---CCCCTCGTGTTGCAATGCTATTTAATCCACATGACTCTCGGCAACGGATATCTCGGCTCTCGCATCGATGAAGAACGCAGC
>23-G-21
AACCTTATCATTTAGAGGAAGGAGAAGTCGTAACAAGGTTTCCGTAGGTGAACCTGCGGAAGGATCATTGTCGTGACCCTGACCAAAACAGACCGCGCACGCGTTATCTAACTTGCC-GGTGGCGGCACTGTCCGTCGCTTGGCCAAAGTCCTCGATAACCTTCTCTTCTCGGAGAGGGGGCCTCGGGGT-AAAAGAACCCACGGCGCCGAAGGCGTCAAGGAACACTGTGCCTAACTCGGGGATGCGGCTGGCTTGCTAGCCG---CCCCTCGTGTTGCAATGCTATTTAATCCACATGACTCTCGGCAACGGATATCTCGGCTCTCGCATCGATGAAGAACGCAG-
>21-G-21
AACCTTATCATTTAGAGGAAGGAGAAGTCGTAACAAGGTTTCCGTAGGTGAACCTGCGGAAGGATCATTGTCGTGACCCTGACCAAAACAGACCGCGCACGCGTTATCTACCTTGCC-GGCGGCGGCATTGTCCGTCGCTTGGCCAAAGTCCTCGATAACCTTCTCCTCTCGGAGAGGGGGCCTCGGGGT-AAAAGAACCCACGGCGCCAAAGGCGTCAAGGAACACTGTGCCTAACTCGGGGATGCGGCTGGCTTGCTAGCCG---CCCCTCGTGTTGCAATGCTATTTAATCCACACGACTCTCGGCAACGGATATCTCGGCTCTCGCATCGATGAAGAACGCAGC
>21-G-21(2)
AACCTTATCATTTAGAGGAAGGAGAAGTCGTAACAAGGTTTCCGTAGGTGAACCTGCGGAAGGATCATTGTCGTGACCCTGACCAAAACAGACCGCGCACGCGTTATCTACCTTGCC-GGCGGCGGCACCGTCCGTCGTTTGGCCAAACTCCTCGATAACCTCCTATCTTCGGACCGGGGG-CTCGGGGT-AAAAGAACCCACGGCGCCGAAGGCGTCAAGGAACACTGTGCCTAACTCGGGGACGCGGCTGGCTTGCTAGCTG---CCCCCTGCGTTGCAATGCTATTTAATCCACACGACTCTCGGCAACGGATATCTCGGCTCTCGCATCGATGAAGAACGCAGC
>21-G-21(3)
AACCTTATCATTTAGAGGAAGGAGACGTCGTAACAAGGTTTCCGTAGGTGAACCTGCGGAAGGATCATTGTCGTGACCCTGACCAAAACAGACCGCGCACGCGTTATCTAACTTGCC-GGTGGCGGCACTGTCCGTCGCTTGGCCAAAGTCCTCGATAACCTTCTCTTCTCGTAGAGGGGGCCTCGGGGT-AAAAGAACCCACGGCGCCGAAGGCGTCAAGGAACACTGTGCCTAACTCGGGGATGCGGCTGGCTTGCTAGCCG---CCCCTCGTGTTGCAATGCTATTTAATCCACATGACTCTCGGCAACGGATATCTCGGCTCTCGCATCGATGAAGAACGCAGC
>21-G-21(4)
AACCTTATCATTTAGAGGAAGGAGAAGTCGTAACAAGGTTTCCGTAGGTGAACCTGCGGAAGGATCATTGTCGTGACCCTGACCAAAACAGACCGCGCACGCGTTATCTAACTTGCC-GGTGGCGGCACTGTCCGTCGCTTGGCCAAAGTCCTCGATAACCTTCTCTTCTCGGAGAGGGGGCCTCGGGGT-AAAAGAACCCACGGCGCCGAAGGCGTCAAGGAACACTGTGCCTAACTCGGGGATGCGGCTGGCTTGCTAGCCG---CCCCTCGTGTTGCAATGCTATTTAATCCACATGACTCTCGGCAACGGATATCTCGGCTCGCGCATCGATGAAGAACGCAGC
>20-G-21
AACCTTATCATTTAGAGGAAGGAGAAGTCGTAACAAGGTTTCCGTAGGTGAACCTGCGGAAGGATCATTGTCGTGACCCTGACCAAAACAGACCGCGCACGCGTTATCTACCTTGCC-GGCGGCGGCACTGTCCGTCGCTTGGCCAAAGTCCTCGATAACCTTCTCCTCTCGGAGAGGGGGCCTCGGGGT-AAAAGAACCCACGGCGCCGAAGGCGTCAAGGAACACTGTGCCTAACTCGGGGATGCGGCTGGCTTGCTAGCCG---CCCCTCGTGTTGCAATGCTATTTAATCCACACGACTCTCGGCAACGGATATCTCGGCTCTCGCATCGATGAAGAACGCAGC
>20-G-21(2)
AACCTTATCATTTAGAGGAAGGAGAAGTCGTAACAAGGTTTCCGTAGGTGAACCTGCGGAAGGATCATTGTCGTGACCCTGACCAAAACAGACCGCGCACGCGTTATCTACCTTGCC-GGCGGCGGCATTGTCCGTCGCTTGGCCAAAGTCCTCGATAACCTTCTCCTCTCGGAGAGGGGGCCTCGGGGT-AAAAGAACCCACGGCGCCAAAGGCGTCAAGGAACACTGTGCCTAACTCGGGGATGCGGCTGGCTTGCTAGCCG---CCCCCCGTGTTGCAATGCTATTTAATCCACACGACTCTCGGCAACGGAGATCTCGGCTCTCGCATCGATGAAGAACGCAGC
>20-G-21(3)
AACCTTATCATTTAGAGGAAGGAGAAGTCGTAACAAGGTTTCCGTAGGTGAACCTGCGGAAGGATCATTGTCGTGACCCTGACCAAAACAGACCGCGCACGCGTTATCTACCTTGCC-GGCGGCGGCACTGTCCGTCGCTTGGCCAAAGTCCTCGATAACCTTCTCCTCTCGGAGAGGGGGCCTCGGGGT-AAAAGAACCCACGGCGCCAAAGGCGTCAAGGAACACTGTGCCTAACTCGGGGATGCGGCTGGTTTGCTAGCCG---CCCCCCGTGTTGCAATGCTATTTAATCCACACGACTCTCGGCAACGGATATCTCGGCTCTCGCATCGATGAAGAACGCAGC
>19-G-21
CACCTTATCATTTAGAGGAAGGAGAAGTCGTAACAAGGTTTCCGTAGGTGAACCTGCGGAAGGATCATTGTCGTGACCCTGACCAAAACAGACCGCGCACGCGTTATCTAACTTGCC-GGTGGCGGCACTGTCCGTCGCTTGGCCAAAGTCCTCGATAACCTTCTCTTCTCGGAGAGGGGGCCTCGGGGT-AAAAGAACCCACGGCGCCGAAGGCGTCAAGGAACACTGTGCCTAACTCGGGGATGCGGCTGGCTTGCTAGCCG---CCCCTCGTGTTGCAATGCTATTTAATCCACATGACTCTCGGCAACGGATATCTCGGCTCTCGCATCGATGAAGAACGCAGC
>18-G-21
AACCTTATCATTTAGAGGAAGGAGAAGTCGTAACAAGGTTTCCGTAGGTGAACCTGCGGAAGGATCATTGTCGTGACCCTGACCAAAACAGACCGCGCACGCGTTATCTACCTTGCC-GGCGGCGGCACTGTCCGTCGCTTGGCCAAAGTCCTCGATAACCTTCTCCTCTTGGAGAGGGGGCCTCGGGGT-AAAAGAACCCACGGCGCCAAAGGCGTCAAGGAACACTGTGCCTAACTCGGGGATGCGGCTGGCTTGCTAGCCG---CCCCTCGTGTTGCAATGCTATTTAATCCACACGACTCTCGGCAACGGATATCTCGGCTCTCGCATCGATGAAGAACGCAGC
>18-G-21(2)
AACCTTATCATTTAGAGGAAGGAGAAGTCGTAACAAGGTTTCCGTAGGTGAACCTGCGGAAGGATCATTGTCGTGACCCTGACCAAAACAGACCGCGCACGCGTTATCTACCTTGCC-GGCGGCGGCACTGTCCGTCGCTTGGCCAAAGTCCTCGATAACCTTCTCCTCTCGGAGAGGGGGCCTCGGGGT-AAAAGAACCCACGGCGCCAAAGGCGTCAAGGAACACTGTGCCTAACTCGGGGATGCGGCTGGCTTGCTAGCCG---CCCCTCGTGTTGCAATGCTATTTAATCCACACGACTCTCGGCAACGGATATCTCGGCTCTCGCATCGATGAAGAACGCAGC
>18-G-21(3)
AACCTTATCATTTAGAGGAAGGAGAAGTCGTAACAAGGTTTCCGTAGGTGCACCTGCGGAAGGATCATTGTCGTGACCCTGACCAAAACAGACCGCGCACGCGTTATCTAACTTGCC-GGTGGCGGCACTGTCCGTCGCTTGGCCAAAGTCCTCGATAACCTTCTCTTCTCGGAGAGGGGGCCTCGGGGT-AAAAGAACCCACGGCGCCGAAGGCGTCAAGGAACACTGTGCCTAACTCGGGGATGCGGCTGGCTTGCTAGCCG---CCCCTCGTGTTGCAATGCTATTTAATCCACATGACTCTCGGCAACGGATATCTCGGCTCTCGCATCGATGAAGAACGCAGC
>16-G-21
AACCTTATCATTTAGAGGAAGGAGACGTCGTAACAAGGTTTCCGTAGGTGAACCTGCGGAAGGATCATTGTCGTGACCCTGACCAAAACAGACCGCGCACGCGTTATCTACCTTGCC-GGCGGCGGCACTGTCCGTCGCTTGGCCAAAGTCCTCGATAACCTTCTCCTCTTGGAGAGGGGGCCTCGGGGT-AAAAGAACCCACGGCGCCAAAGGCGTCAAGGAACACTGTGCCTAACTCGGGGATGCGGCTGGCTTGCTAGCCG---CCCCCCGTGTTGCAATGCTATTTAATCCACACGACTCTCGGCAACGGATATCTCGGCTCTCGCATCGATGAAGAACGCAGC
>16-G-21(2)
AACCTTATCATTTAGAGGAAGGAGAAGTCGTAACAAGGTTTCCGTAGGTGAACCTGTGGAAGGATCATTGTCGTGACCCTGACCAAAACAGACCGCGCACGCGTTATCTACCTTGCC-GGCGGCGGCACTGTCCGTCGCTTGGCCAAAGTCCTCGATAACCTTCTCCTCTCGGAGAGGGGGCCTCGGGGT-AAAAGAACCCACGGCGCCAAAGGCGTCAAGGAACACTGTGCCTAACTCGGGGATGCGGCTGGCTTGCTAGCCG---CCCCCCGTGTTGCAATGCTATTTAATCCACACGACTCTCGGCAACGGATATCTCGGCTCTCGCATCGATGAAGAACGCAGC
>16-G-21(3)
AACCTTATCATTTAGAGGAAGGAGAAGTCGTAACAAGGTTTCCGTAGGTGAACCTGCGGAAGGATCATTGTCGTGACCCTGACCAAAACAGACCGCGCACGCGTTATCTACCTTGCC-GGCGGCGGCATTGTCCGTCGCTTGGCCAAAGTCCTCGATAACCTTCTCTTCTCGTAGAGGGGGCCTCGGGGT-AAAAGAACCCACGGCGCCGAAGGCGTCAAGGAACACTGTGCCTAACTCGGGGATGCGGCTGGCTTGCTAGCCG---CCCCTCGTGTTGCAATGCTATTTAATCCACATGACTCTCGGCAACGGATATCTCGGCTCTCGCATCGATGAAGAACGCAGC
>16-G-21(4)
AACCTTATCATTTAGAGGAAGGAGAAGTCGTAACAAGGTTTCCGTAGGTGAACCTGCGGAAGGATCATTGTCGTGACCCTGACCAAAACAGACCGCGCACGCGTTATCTACCTTGCC-GGCGGCGGCACTGTCCGTCGCTTGGCCAAAGTCCTCGATAACCTTCTCCTCTTGGAGAGGGGGCCTCGGGGT-AAAAGAACCCATGGCGCCAAAGGCGTCAAGGAACACTGTGCCTAACTCGGGGATGCGGCTGGCTTGCTAGCCG---CCCCCCGTGTTGCAATGCTATTTAATCCACACGACTCTCGGCAACGGATATCTCGGCTCTCGCATCGATGAAGAACGCAGC
>16-G-21(5)
AACCTTATCATTTAGAGGAAGGAGAAGTCGTAACAAGGTTTCCGTAGGTGAACCTGCGGAAGGATCATTGTCGTGACCCTGACCAAAACAGACCGCGCACGCGTTATCTAACTTGCC-GGTGGCGGCACTGTCCGTCGCTTGGCCAAAGTCCTCGATAACCTTCTCTTCTCGGAGAGGGGGCCTCGGGGT-AAAAGAACCCACGGCGCCGAAGGCGTCAAGGAACACTGTGCCTAACTCGGGGATGCGGCTGGCTTGCTAGCCG---CCCCTCGTGTTGCAATGCTATTTAATCCACATGACTCTCGGCAACGGATATCTCGGCTCTCGTATCGATGAAGAACGCAGC
>15-G-21
AACCTTATCATTTAGAGGAAGGAGAAGTCGTAACAAGGTTTCCGTAGGTGAACCTGCGGAAGGATCATTGTCGTGACCCTGACCAAAACAGACCGCGCACGCGTTATCTAACTTGCC-GGTGGCGGCACTGTCCGTCGCTTGGCCAAAGTCCTCGATAACCTTCTCTTCTCGGAGAGGGGGCCTCAGGGT-AAAAGAACCCACGGCGCCGAAGGCGTCAAGGAACACTGTGCCTAACTCGGGGATGCGGCTGGCTTGCTAGCCG---CCCCTCGTGTTGCAATGCTATTTAATCCACATGACTCTCGGCAACGGATATCTCGGCTCTCGCATCGATGAAGAACGCAGC
>15-G-21(2)
AACCTTATCATTTAGAGGAAGGAGAAGTCGTAACAAGGTTTCCGTAGGTGAACCTGCGGAAGGATCATTGTCGTGACCCTGACCAAAACAGACCGCGCACGCGTTATCTACCTTGCC-GGCGGCGGCACTGTCCGTCGCTTGGCCAAAGTCCTCGATAACCTTCTCCTCTTGGAGAGGGGGCCTCGGGGT-AAAAGAACCCACGGCGCCGAAGGCGTCAAGGAACACTGTGCCTAACTCGGGGATGCGGCTGGCTTGCTAGCCG---CCCCTCGTGTTGCAATGCTATTTAATCCACACGACTCTCGGCAACGGATATCTCGGCTCTCGCATCGATGAAGAACGCAGC
>15-G-21(3)
AACCTTATCATTTAGAGGAAGGAGAAGTCGTAACAAGGTTTCCGTAGGTGAACCTGCGGAAGGATCATTGTCGTGACCCTGACCAAAACAGACCGCGCACGCGTTATCTAACTTGCC-GGCGGCGGCACTGTCCGTCGCTTGGCCAAAGTCCTCGATAACCTTCTCCTCTTGGAGAGGGGGCCTCGGGGT-AAAAGAACCCACGGCGCCAAAGGCGTCAAGGAACACTGTGCCTAACTCGGGGATGCGGCTGGCTTGCTAGCCG---CCCCCCGTGTTGCAATGCTATTTAATCCACACGACTCTCGGCAACGGATATCTCGGCTCTCGCATCGATGAAGAACGCAGC
>15-G-21(4)
AACCTTATCATTTAGAGGAAGGAGAAGTCGTAACAAGGTTTCCGTAGGTGAACCTGCGGAAGGATCATTGTCGTGACCCTGACCAAAACAGACCGCGCACGCGTTATCTAACTTGCC-GGCGGCGGCATTGTCCGTCGCTTGGCCAAAGTCCTCGATAACCTTCTCCTCTCGGAGAGGGGGCCTCGGGGT-AAAAGAACCCACGGCGCCAAAGGCGTCAAGGAACACTGTGCCTAACTCGGGGATGCGGCTGGCTTGCTAGCCG---CCCCCCGTGTTGCAATGCTATTTAATCCACACGACTCTCGGCAACGGATATCTCGGCTCTCGCATCGATGAAGAACGCAGC
>14-G-21
AACCTTATCATTTAGAGGAAGGAGAAGTCGTAACAAGGTTTCCGTAGGTGAACCTGCGGAAGGATCATTGTCGTGACCCTGACCAAAACAGACCGCGCACGCGTTATCTACCTTGCC-GGCGGCGGCATTGTCCGTCGCTTGGCCAAAGTCCTCGATAACCTTCTCCTCTCGGAGAGGGGGCCTCGGGGT-AAAAGAACCCACGGCGCCAAAGGCGTCAAGGAACACTGTGCCTAACTCGGGGATGCGGCTGCCTTGCTAGCCG---CCCCCCGTGTTGCAATGCTATTTAATCCACACGACTCTCGGCAACGGATATCTCGGCTCTCGCATCGATGAAGAACGCAGC
>14-G-21(2)
AACCTTATCATTTAGAGGAAGGAGAAGTCGTAACAAGGTTTCCGTAGGTGAACCTGCGGAAGGATCATTGTCGTGACCCTGACCAAAACAGACCGCGCATGCGTTATCTAACTTGCC-GGTGGCGGCACTGTCCGTCGCTTGGCCAAAGTCCTCGATAACCTTCTCTTCTCGGAGAGGGGGCCTCGGGGT-AAAAGAACCCACGGCGCCGAAGGCGTCAAGGAACACTGTGCCTAACTCGGGGATGCGGCTGGCTTGCTAGCCG---CCCCTCGTGTTGCAATGCTATTTAATCCACATGACTCTCGGCAACGGATATCTCGGCTCTCGCATCGATGAAGAACGCAGC
>14-G-21(3)
AACCTTATCATTTAGAGGAAGGAGAAGTCGTAACAAGGTTTCCGTAGGTGAACCTGCGGAAGGATCATTGTCGTGACCCTGACCAAAACAGACCGCGCACGCGTTATCTAACTTGCC-GGTGGCGGCACTGTCCGTCGCTTGGCCAAAGTCCTCGATAACCTTCCCTTCTCGTAGAGGGGGCCTCGGGGT-AAAAGAACCCACGGCGCCGAAGGCGTCAAGGAACACTGTGCCTAACTCGGGGATGCGGCTGGCTTGCTAGCCG---CCCCTCGTGTTGCAATGCTATTTAATCCACATGACTCTCGGCAACGGATATCTCGGCTCTCGCATCGATGAAGAACGCAGC
>14-G-21(4)
AACCTTATCATTTAGAGGAAGGAGAAGTCGTAACAAGGTTTCCGTAGGTGAACCTGCGGAAGGATCATTGTCGTGACCCTGACCAAAACAGACCGCGCACGCGTTATCTACCTTGCC-GGCGGCGGCATTGTCCGTCGCTTGGCCAAAGTCCTCGATAACCTTCTCCTCTCGGAGAGGGGGCCTCGGGGT-AAAAGAACCCACGGCGCCGAAGGCGTCAAGGAACACTGTGCCTAACTCGGGGATGCGGCTGGCTTGCTAGCCG---CCCCCCGTGTTGCAATGCTATTTAATCCACACGACTCTCGGCAACGGATATCTCGGCTCTCGCATCGATGAAGAACGCAGC
>13-G-21
AACCTTATCATTTAGAGGAAGGAGAAGTCGTAACAAGGTTTCCGTAGGTGAACCTGCGGAAGGATCATTGTCGTGACCCTGACCAAAACAGACCGCGCACGCGTTATCTAACTTGCC-GGTGGCGGCACTGTCCGTCGCTTGGCCAAAGTCCTCGATAACCTTCTCTTCTCGGAGAGGGGGCCTCGGGGT-AAAAGAACCCACGGCGCCGAAGGCGTCAAGGAACACTGTGCCTAACTCGGGGATGCGGCTGGCTTGCTAGCCG---CCCCTCGTGTTGCAATGCTATTTAATCCACATGACTCTCGGCAACGGATATCTCGGCTCTCGCATCGATG-AGAACGCAGC
>12-G-21
AACCTTATCATTTAGAGGAAGGAGAAGTCGTAACAAGGTTTCCGTAGGTGAACCTGCGGAAGGATCATTGTCGTGACCCTGACCAAAACAGACCGCGCACGCGTTATCTAACTTGCC-GGTGGCGGCACTGTCCGTCGCTTGGCCAAAGTCCTCGATAACCTTCTCTTCTCGGAGAGGGGGCCTCGGGGT-AAAAGAACCCACGGCGCCGAAGGCGTCAAGGAACACTGTGCCTAACTCGGGGATGCGGCTGGCTTGCTAGCCG---CCCCTCGTGTTGCAATGCTATTTAATCCACATGACTCTCGGCAACGGATATCTCGGCTCTCGCATCGATGAAGAATGCAGC
>12-G-21(2)
AACCTTATCATTTAGAGGAAGGAGAAGTCGTAACAAGGTTTCCGTAGGTGAACCTGCGGAAGGATCATTGTCGTGACCCTGACCAAAACAGACCGCGCACGCGTTATCTAACTTGCC-GGTGGCGGCACTGTCCGTCGCTTGGCCAAAGTCCTCGATAACCTTCTCTTCTCGTAGAGGGGGCCTCGGGGT-AAAAGAACCCACGGCGCCAAAGGCGTCAAGGAACACTGTGCCTAACTCGGGGATGCGGCTGGCTTGCTAGCCG---CCCCTCGTGTTGCAATGCTATTTAATCCACATGACTCTCGGCAACGGATATCTCGGCTCTCGCATCGATGAAGAACGCAGC
>12-G-21(3)
AACCTTATCATTTAGAGGAAGGAGAAGTCGTAACAAGGTTTCCGTAGGTGAACCTGCGGAAGGATCATTGTCGTGACCCTGACCAAAACAGACCGCGCACGCGTTATCTACCTTGCC-GGCGGCGGCATTGTCCGTCGCTTGGCCAAAGTCCTCGATAACCTTCTCTTCTCGGAGAGGGGGCCTCGGGGT-AAAAGAACCCACGGCGCCGAAGGCGTCAAGGAACACTGTGCCTAACTCGGGGATGCGGCTGGCTTGCTAGCCG---CCCCTCGTGTTGCAATGCTATTTAATCCACACGACTCTCGGCAACGGATATCTCGGCTCTCGCATCGATGAAGAACGCAGC
>12-G-21(4)
AACCTTATCATTTAGAGGAAGGAGAAGTCGTAACAAGGTTTCCGTAGGTGAACCTGCGGAAGGATCATTGTCGTGACCCTGACCAAAACAGACCGCGCACGCGTTATCTACCTTGCC-GGCGGCGGCACTGTCCGTCGCTTGGCCAAAGTCCTCGATAACCTTCTCCTCTTGGAGAGGGGGCCTCGGGGT-AAAAGAACCCACGGCGCCGAAGGCGTCAAGGAACACTGTGCCTAACTCGGGGATGCGGCTGGCTTGCTAGCCG---CCCCCCGTGTTGCAATGCTATTTAATCCACACGACTCTCGGCAACGGATATCTCGGCTCTCGCATCGATGAAGAACGCAGC
>12-G-21(5)
AACCTTATCATTTAGAGGAAGGAGAAGTCGTAACAAGGTTTCCGTAGGTGAACCTGCGGAAGGATCATTGTCGTGACCCTGACCAAAACAGACCGCGCACGCGTTATCTACCTTGCC-GGCGGCGGCACTGTCCGTCGCTTGGCCAAAGTCCTCGATAACCTTCTCCTCTCGGAGAGGGGGCCTCGGGGT-AAAAGAACCCACGGCGCCGAAGGCGTCAAGGAACACTGTGCCTAACTCGGGGATGCGGCTGGCTTGCTAGCCG---CCCCCCGTGTTGCAATGCTATTTAATCCACACGACTCTCGGCAACGGATATCTCGGCTCTCGCATCGATGAAGAACGCAGC
>12-G-21(6)
AACCTTATCATTTAGAGGAAGGAGAAGTCGTAACAAGGTTTCCGTAGGTGAACCTGCGGAAGGATCATTGTCGTGACCCTGACCAAAACAGACCGCGCACGCGTTATCTAACTTGCC-GGCGGCGGCACTGTCCGTCGCTTGGCCAAAGTCCTCGATAACCTTCTCCTCTCGGAGAGGGGGCCTCGGGGT-AAAAGAACCCACGGCGCCAAAGGCGTCAAGGAACACTGTGCCTAACTCGGGGATGCGGCTGGCTTGCTAGCCG---CCCCCCGTGTTGCAATGCTATTTAATCCACACGACTCTCGGCAACGGATATCTCGGCTCTCGCATCGATGAAGAACGCAGC
>12-G-21(7)
AACCTTATCATTTAGAGGAAGGAGAAGTCGTAACAAGGTTTCCGTAGGTGAACCTGCGGAAGGATCATTGTCGTGACCCTGACCAAAACAGACCGCGCACGCGTTATCTAACTTGCC-GGTGGTGGCACTGTCCGTCGCTTGGCCAAAGTCCTCGATAACCTTCTCTTCTCGGAGAGGGGGCCTCGGGGT-AAAAGAACCCACGGCGCCGAAGGCGTCAAGGAACACTGTGCCTAACTCGGGGATGCGGCTGGCTTGCTAGCCG---CCCCTCGTGTTGCAATGCTATTTAATCCACATGACTCTCGGCAACGGATATCTCGGCTCTCGCATCGATGAAGAACGCAGC
>12-G-21(8)
AACCTTATCATTTAGAGGAAGGAGAAGTCGTAACAAGGTTTCCGTAGGTGAACCTGCGGAAGGATCATTGTCGTGACCCTGACCAAAACAGACCGCGCACGCGTTATCTACCTTGCC-GGCGGCGGCACTGTCCGTCGCTTGGCCAAAGTCCTCGATAACCTTCTCTTCTCGGAGAGGGGGCCTCGGGGT-AAAAGAACCCACGGCGCCGAAGGCGTCAAGGAACACTGTGCCTAACTCGGGGATGCGGCTGGCTTGCTAGCCG---CCCCTCGTGTTGCAATGCTATTTAATCCACACGACTCTCGGCAACGGATATCTCGGCTCTCGCATCGATGAAGAACGCAGC
>12-G-21(9)
AACCTTATCATTTAGAGGAAGGAGAAGTCGTAACAAGGTTTCCGTAGGTGAACCTGCGGAAGGATCATTGTCGTGACCCTGACCAAAACAGACCGCGCACGCGTTATCTACCTTGCC-GGCGGCGGCACTGTCCGTCGCTTGGCCAAAGTCCTCGATAACCTTCTCCTCTCGGAGAGGGGGCCTCGGGGT-AAAAGAACCCATGGCGCCAAAGGCGTCAAGGAACACTGTGCCTAACTCGGGGATGCGGCTGGCTTGCTAGCCG---CCCCCCGTGTTGCAATGCTATTTAATCCACACGACTCTCGGCAACGGATATCTCGGCTCTCGCATCGATGAAGAACGCAGC
>12-G-21(10)
AACCTTATCATTTAGAGGAAGGAGACGTCGTAACAAGGTTTCCGTAGGTGAACCTGCGGAAGGATCATTGTCGTGACCCTGACCAAAACAGACCGCGCACGCGTTATCTACCTTGCC-GGCGGCGGCACTGTCCGTCGCTTGGCCAAAGTCCTCGATAACCTTCTCCTCTCGGAGAGGGGGCCTCGGGGT-AAAAGAACCCACGGCGCCAAAGGCGTCAAGGAACACTGTGCCTAACTCGGGGATGCGGCTGGCTTGCTAGCCG---CCCCCCGTGTTGCAATGCTATTTAATCCACACGACTCTCGGCAACGGATATCTCGGCTCTCGCATCGATGAAGAACGCAGC
>12-G-21(11)
AACCTTATCATTTAGAGGAAGGAGAAGTCGTAACAAGGTTTCCGTAGGTGAACCTGCGGAAGGATCATTGTCGTGACCCTGACCAAAACAGACCGCGCACGCGTTATCTAACTTGCC-GGTGGCGGCACTGTCCGTCGCTTGGCCAAAGTCCTCGATAACCTTCTCCTCTTGGAGAGGGGGCCTCGGGGT-AAAAGAACCCACGGCGCCGAAGGCGTCAAGGAACACTGTGCCTAACTCGGGGATGCGGCTGGCTTGCTAGCCG---CCCCTCGTGTTGCAATGCTATTTAATCCACATGACTCTCGGCAACGGATATCTCGGCTCTCGCATCGATGAAGAACGCAGC
>12-G-21(12)
AACCTTATCATTTAGAGGAAGGAGAAGTCGTAACAAGGTTTCCGTAGGTGAACCTGCGGAAGGATCATTGTCGTGACCCTGACCAAAACAGACCGCGCACGCGTTATCTAACTTGCC-GGTGGCGGCACTGTCCGTCGCTTGGCCAAAGTCCTCGATAACCTTCTCTTCTCGGAGAGGGGGCCTCGGGGT-AAAAGAACCCACGGCGCCGAAGGCGTCAAGGAACACTGTGCCTAACTCGGGGATGCGGCTGGCTTGCTAGCCG---CCCCTCGTGTTGCAATGCTATTTAATCCACATGACTCTCGGCAACGGATATCTCGGCTCTCGCATCGATGAAGAACGCAGT
>2504-G-22
AACCTTATCATTTAGAGGAAGGAGAAGTCGTAACAAGGTTTCCGTAGGTGAACCTGCGGAAGGATCATTGTCGTGACCCTGACCAAAACAGACCGCGCACGCGTTATCTACCTTGCC-GGCGGCGGCACTGTCCGTCGCTTGGCCAAAGTCCTCGATAACCTTCTCCTCTCGGAGAGGGGGCCTCGGGGT-AAAAGAACCCACGGCGCCAAAGGCGTCAAGGAACACTGTGCCTTACTCGGGGATGCGGCTGGCTTGCTAGCCG---CCCCCCGTGTTGCAATGCTATTTAATCCACACGACTCTCGGCAACGGATATCTCGGCTCTCGCATCGATGAAGAACGCAGC
>2864-G-22
AACCTTATCATTTAGAGGAAGGAGAAGTCGTAACAAGGTTTCCGTAGGTGAACCTGCGGAAGGATCATTGTCGTGACCCTGACCAAAACAGACCGCGCACGCGTTATCTACCTTGCC-GGCGGCGGCACTGTCCGTCGCTTGGCCAAAGTCCTCGATAACCTTCTCCTCTCGGAGAGGGGGCCTCGGGGT-AAAAGAACCCACGGCGCCAAAGGCGTCAAGGAACAATGTGCCTTACTCGGGGATGCGGCTGGCTTGCTAGCCG---CCCCCCGTGTTGCAATGCTATTTAATCCACACGACTCTCGGCAACGGATATCTCGGCTCTCGCATCGATGAAGAACGCAGC
>698-G-22
AACCTTATCATTTAGAGGAAGGAGAAGTCGTAACAAGGTTTCCGTAGGTGAACCTGCGGAAGGATCATTGTCGTGACCCTGACCAAAACAGACCGCGCACGCGTTATCTACCTTGCC-GGCGGCGGCACTGTCCGTCGCTTGGCCAAAGTCCTCGATAACCTTCTCCTCTCGGAGAGGGGGCCTCGGGGT-AAAAGAACCCACGGCGCCAAAGGCGTCAAGGAACACTGTGCCTTACTCGGGGATGCGGCTGGCTTGCTAGCCG---CCCCCCATGTTGCAATGCTATTTAATCCACACGACTCTCGGCAACGGATATCTCGGCTCTCGCATCGATGAAGAACGCAGC
>538-G-22
AACCTTATCATTTAGAGGAAGGAGAAGTCGTAACAAGGTTTCCGTAGGTGAACCTGCGGAAGGATCATTGTCGTGACCCTGACCAAAACAGACCGCGCACGCGTTATCTACCTTGCC-GGCGGCGGCACTGTCCGTCGCTTGGCCAAAGTCCTCGATAACCTTCTCCTCTCGGAGAGGGGGCCTCGGGGT-AAAAGAACCCACGGCGCCAAAGGCGTCAAGGAACAATGTGCCTTACTCGGGGATGCGGCTGGCTTGCTAGCCG--CCCCCCCGTGTTGCAATGCTATTTAATCCACACGACTCTCGGCAACGGATATCTCGGCTCTCGCATCGATGAAGAACGCAGC
>344-G-22
AACCTTATCATTTAGAGGAAGGAGAAGTCGTAACAAGGTTTCCGTAGGTGAACCTGCGGAAGGATCATTGTCGTGACCCTGACCAAAACAGACCGCGCACGCGTTATCTACCTTGCC-GGCGGCGGCACTGTCCGTCGCTTGGCCAAAGTCCTCGATAACCTTCTCCTCTCGGAGAGGGGGCCTCGGGGT-AAAAGAACCCACGGCGCCAAAGGCGTCAAGGAACACTGTGCCTTACTCGGGGATGCGGCTGGCTTGCTAGCCG----CCCCCGTGTTGCAATGCTATTTAATCCACACGACTCTCGGCAACGGATATCTCGGCTCTCGCATCGATGAAGAACGCAGC
>292-G-22
AACCTTATCATTTAGAGGAAGGAGAAGTCGTAACAAGGTTTCCGTAGGTGAACCTGCGGAAGGATCATTGTCGTGACCCTGACCAAAACAGACCGCGCACGCGTTATCTACCTTGCCTTTCGGCGGCATTGTCCGTCGCTTGGCCAAAGTCCTCGATAACCTTCTCCTCTCGGAGAGGGGGCCTCGGGGT-AAAAGAACCCACGGCGCCAAAGGCGTCAAGGAACACTGTGCCTAACTCGGGGATGCGGCTGGCTTGCTAGCCG---CCCCCCGTGTTGCAATGCTATTTAATCCACACGACTCTCGGCAACGGATATCTCGGCTCTCGCATCGATGAAGAACGCAGC
>135-G-22
AACCTTATCATTTAGAGGAAGGAGAAGTCGTAACAAGGTTTCCGTAGGTGAACCTGCGGAAGGATCATTGTCGTGACCCTGACCAAAACAGACCGCGCACGCGTTATCTACCTTGCC-GGCGGCGGCACTGTCCGTCGCTTGGCCAAAGTCCTCGATAACCTTCTCCTCTCGGAGAGGGGGCCTCGGGGT-AAAAGAACCCACGGCGCCAAAGGCGTCAAGGAACAATGTGCCTTACTCGGGGATGCGGCTGGCTTGCTAGCCG-CCCCCCCCGTGTTGCAATGCTATTTAATCCACACGACTCTCGGCAACGGATATCTCGGCTCTCGCATCGATGAAGAACGCAGC
>111-G-22
AACCTTATCATTTAGAGGAAGGAGAAGTCGTAACAAGGTTTCCGTAGGTGAACCTGCGGAAGGATCATTGTCGTGACCCTGACCAAAACAGACCGCGCACGCGTTATCTACCTTGCC-ATCGGCGGCACTGTCCGTCGCTTGGCCAAAGTCCTCGATAACCTCCTCTCTTCGGAGCGGGGG-CTCGGGGT-AAAAGAACCCACGGCGCCTAAGGCGTCAAGGAACACTGTGCCTAACTCGGGGATGCGGCTGGCTTGCTAGCCG---CCCCTCGTGTTGCAATGCTATTTAATCCACACGACTCTCGGCAACGGATATCTCGGCTCTCGCATCGATGAAGAACGCAGC
>106-G-22
AACCTTATCATTTAGAGGAAGGAGAAGTCGTAACAAGGTTTCCGTAGGTGAACCTGCGGAAGGATCATTGTCGTGACCCTGACCAAAACAGACCGCGCACGCGTTATCTACCTTGCC-GGCGGCGGCACTGTCCGTCGCTTGGCCAAAGTCCTCGATAACCTCCTCTCTTCGGAGCGGGGG-CTCGGGGT-AAAAGAACCCACGGCGCCTAAGGCGTCAAGGAACACTGTGCCTAACTCGGGGATGCGGCTGGCTTGCTAGCCG---CCCCTCGTGTTGCAATGCTATTTAATCCACACGACTCTCGGCAACGGATATCTCGGCTCTCGCATCGATGAAGAACGCAGC
>98-G-22
AACCTTATCATTTAGAGGAAGGAGAAGTCGTAACAAGGTTTCCGTAGGTGAACCTGCGGAAGGATCATTGTCGTGACCCTGACCAAAACCGACCGCGCACGCGTTATCTACCTTGCC-ATCGGCGGCACTGTCCGTCGCTTGGCCAAAGTCCTCGATAACCTCCTCTCTTCGGAGCGGGGG-CTCGGGGT-AAAAGAACCCACGGCGCCTAAGGCGTCAAGGAACACTGTGCCTAACTCGGGGATGCGGCTGGCTTGCTAGCCG---CCCCCCGTGTTGCAATGCTATTTAATCCACACGACTCTCGGCAACGGATATCTCGGCTCTCGCATCGATGAAGAACGCAGC
>77-G-22
AACCTTATCATTTAGAGGAAGGAGAAGTCGTAACAAGGTTTCCGTAGGTGAACCTGCGGAAGGATCATTGTCGTGACCCTGACCAAAACAGACCGCGCACGTGTTATCTACCTTGCC-GGCGGCGGCACTGTCCGTCGCTTGGCCAAAGTCCTCGATAACCTTCTCCTCTCGGAGAGGGGGCCTCGGGGT-AAAAGAACCCACGGCGCCAAAGGCGTCAAGGAACAATGTGCCTTACTCGGGGATGCGGCTGGCTTGCTAGCCG---CCCCCCGTGTTGCAATGCTATTTAATCCACACGACTCTCGGCAACGGATATCTCGGCTCTCGCATCGATGAAGAACGCAGC
>75-G-22
AACCTTATCATTTAGAGGAAGGAGAAGTCGTAACAAGGTTTCCGTAGGTGAACCTGCGGAAGGATCATTGTCGTGACCCTGACCAAAACAGACCGCGCACGCGTTATCTACCTTGCC-GGCGGCGGCACTGTCCGTCGCTTGGCCAAAGTCCTCGATAACCTTCTCCTCTCGGAGAGGGGGCCTCGGGGT-AAAAGAACCCACGGCGCCAAAGGCGTCAAGGAACACTGTGCCTTACTCGGGGATGCGGCTGGCTTGCTAGCCG---CCCCTCGTGTTGCAATGCTATTTAATCCACACGACTCTCGGCAACGGATATCTCGGCTCTCGCATCGATGAAGAACGCAGC
>61-G-22
AACCTTATCATTTAGAGGAAGGAGAAGTCGTAACAAGGTTTCCGTAGGTGAACCTGCGGAAGGATCATTGTCGTGACCCTGACCAAAACAGACCGCGCACGCGTTATCTACCTTGCC-GGCGGCGGCACTGTCCGTCGCTTGGCCAAAGTCCTCGATAACCTTCTCCTCTCGGAGAGGGGGCCTCGGGGT-AAAAGAACCCACGGCGCCTAAGGCGTCAAGGAACACTGTGCCTAACTCGGGGATGCGGCTGGCTTGCTAGCCG---CCCCTCGTGTTGCAATGCTATTTAATCCACACGACTCTCGGCAACGGATATCTCGGCTCTCGCATCGATGAAGAACGCAGC
>59-G-22
AACCTTATCATTTAGAGGAAGGAGAAGTCGTAACAAGGTTTCCGTAGGTGAACCTGCGGAAGGATCATTGTCGTGACCCTGACCAAAACCGACCGCGCACGCGTTATCTACCTTGCC-ATCGGCGGCACTGTCCGTCGCTTGGCCAAAGTCCTCGATAACCTTCTCCTCTCGGAGAGGGGGCCTCGGGGT-AAAAGAACCCACGGCGCCAAAGGCGTCAAGGAACAATGTGCCTTACTCGGGGATGCGGCTGGCTTGCTAGCCG---CCCCCCGTGTTGCAATGCTATTTAATCCACACGACTCTCGGCAACGGATATCTCGGCTCTCGCATCGATGAAGAACGCAGC
>57-G-22
AACCTTATCATTTAGAGGAAGGAGAAGTCGTAACAAGGTTTCCGTAGGTGAACCTGCGGAAGGATCATTGTCGTGACCCTGACCAAAACAGACCGCGCACGCGTTATCTACCTTGCC-GGCGGCGGCACTGTCCGTCGCTTGGCCAAAGTCCTCGATAACCTTCTCCTCTCGGAGAGGGGGCCTCCGGGT-AAAAGAACCCACGGCGCCAAAGGCGTCAAGGAACAATGTGCCTTACTCGGGGATGCGGCTGGCTTGCTAGCCG---CCCCCCGTGTTGCAATGCTATTTAATCCACACGACTCTCGGCAACGGATATCTCGGCTCTCGCATCGATGAAGAACGCAGC
>54-G-22
AACCTTATCATTTAGAGGAAGGAGAAGTCGTAACAAGGTTTCCGTAGGTGAACCTGCGGAAGGATCATTGTCGTGACCCTGACCAAAACAGACCGCGCACGCGTTATCTACCTTGCC-GGCGGCGGCACTGTCCGTCGCTTGGCCAAAGTCCTCGATAACCTTCTCCTCTCGGAGAGGGGGCCTCGGGGT-AAAAGAACCCACGGCGCCAAAGGCGTCAAGGAACAATGTGCCTTACTCGGGGATGCGGCTGGCTTGCTAGCCG---CCCCTCGTGTTGCAATGCTATTTAATCCACACGACTCTCGGCAACGGATATCTCGGCTCTCGCATCGATGAAGAACGCAGC
>52-G-22
AACCTTATCATTTAGAGGAAGGAGAAGTCGTAACAAGGTTTCCGTAGGTGAACCTGCGGAAGGATCATTGTCGTGACCCTGACCAAAACAGACCGCGCACGCGTTATCTACCTTGCC-GGCGGCGGCACTGTCCGTCGCTTGGCCAAAGTCCTCGATAACCTTCTCCTCTCGGAGAGGGGGCCTCGGGGT-AAAAGAACCCACGGCGCCAAAGGCGTCAAGGAACAATGTGCCTTACTCGGGGATGCGGCTGGCTTGCTAGCCG---CCCCCCGTGTTGCAATGCTATTTAATCCACACGACTCTCGGCAACGGAGATCTCGGCTCTCGCATCGATGAAGAACGCAGC
>52-G-22(2)
AACCTTATCATTTAGAGGAAGGAGAAGTCGTAACAAGGTTTCCGTAGGTGAACCTGCGGAAGGATCATTGTCGTGACCCTGACCAAAACCGACCGCGCACGCGTTATCTACCTTGCC-ATCGGCGGCACTGTCCGTCGCTTGGCCAAAGTCCTCGATAACCTTCTCCTCTCGGAGAGGGGGCCTCGGGGT-AAAAGAACCCACGGCGCCAAAGGCGTCAAGGAACACTGTGCCTTACTCGGGGATGCGGCTGGCTTGCTAGCCG---CCCCCCGTGTTGCAATGCTATTTAATCCACACGACTCTCGGCAACGGATATCTCGGCTCTCGCATCGATGAAGAACGCAGC
>49-G-22
AACCTTATCATTTAGAGGAAGGAGAAGTCGTAACAAGGTTTCCGTAGGTGAACCTGCGGAAGGATCATTGTCGTGACCCTGACCAAAACAGACCGCGCACGCGTTATCTACCTTGCC-GGCGGCGGCACTGTCCGTCGCTTGGCCAAAGTCCTCGATAACCTTCTCCTCTCGGAGAGGGGGCCTCGGGGT-AAAAGAACCCACGGCGCCAAAGGCGTCAAGGAACACTGTGCCTTACTCGGGGATGCGGCTGGCTTGCTAGCCG---CCCCCCGTGTTGCAATGCTATTTAATCCACACGACTCTCGGCAACGGAGATCTCGGCTCTCGCATCGATGAAGAACGCAGC
>43-G-22
AACCTTATCATTTAGAGGAAGGAGAAGTCGTAACAAGGTTTCCGTAGGTGAACCTGCGGAAGGATCATTGTCGTGACCCTGACCAAAACAGACCGCGCACGCGTTATCTACCTTGCC-GGCGGCGGCACTGTCCGTCGCTTGGCCAAAGTCCTCGATAACCTTCTCCTCTCGGAGAGGGGGCCTCGGGGT-AAAAGAACCCACGGCGCCAAAGGCGTCAAGGAACACTGTGCCTAACTCGGGGATGCGGCTGGCTTGCTAGCCG---CCCCTCGTGTTGCAATGCTATTTAATCCACACGACTCTCGGCAACGGATATCTCGGCTCTCGCATCGATGAAGAACGCAGC
>41-G-22
AACCTTATCATTTAGAGGAAGGAGAAGTCGTAACAAGGTTTCCGTAGGTGAACCTGCGGAAGGATCATTGTCGTGACCCTGACCAAAACAGACCGCGCACGCGTTATCTACCTTGCC-GGCGGCGGCACTGTCCGTCGCTTGGCCAAAGTCCTCGATAACCTTCTCCTCTCGGAGAGGGGGCCTCGGGGT-AAAAGAACCCACGGCGCCAAAGGCGTCAAGGAACACTGTGCCTAACTCGGGGATGCGGCTGGCTTGCTAGCCG---CCCCCCGTGTTGCAATGCTATTTAATCCACACGACTCTCGGCAACGGATATCTCGGCTCTCGCATCGATGAAGAACGCAGC
>38-G-22
AACCTTATCATTTAGAGGAAGGAGAAGTCGTAACAAGGTTTCCGTAGGTGAACCTGCGGAAGGATCATTGTCGTGACCCTGACCAAAACCGACCGCGCACGCGTTATCTACCTTGCC-GGCGGCGGCACTGTCCGTCGCTTGGCCAAAGTCCTCGATAACCTTCTCCTCTCGGAGAGGGGGCCTCGGGGT-AAAAGAACCCACGGCGCCAAAGGCGTCAAGGAACACTGTGCCTTACTCGGGGATGCGGCTGGCTTGCTAGCCG---CCCCCCGTGTTGCAATGCTATTTAATCCACACGACTCTCGGCAACGGATATCTCGGCTCTCGCATCGATGAAGAACGCAGC
>34-G-22
AACCTTATCATTTAGAGGAAGGAGAAGTCGTAACAAGGTTTCCGTAGGTGAACCTGCGGAAGGATCATTGTCGTGACCCTGACCAAAACCGACCGCGCACGCGTTATCTACCTTGCC-ATCGGCGGCACTGTCCGTCGCTTGGCCAAAGTCCTCGATAACCTCCTCTCTTCGGAGCGGGGG-CTCGGGGT-AAAAGAACCCACGGCGCCAAAGGCGTCAAGGAACAATGTGCCTTACTCGGGGATGCGGCTGGCTTGCTAGCCG---CCCCCCGTGTTGCAATGCTATTTAATCCACACGACTCTCGGCAACGGATATCTCGGCTCTCGCATCGATGAAGAACGCAGC
>32-G-22
AACCTTATCATTTAGAGGAAGGAGAAGTCGTAACAAGGTTTCCGTAGGTGAACCTGCGGAAGGATCATTGTCGTGACCCTGACCAAAACCGACCGCGCACGCGTTATCTACCTTGCC-ATCGGCGGCACTGTCCGTCGCTTGGCCAAAGTCCTCGATAACCTCCTCTCTTCGGAGCGGGGG-CTCGGGGT-AAAAGAACCCACGGCGCCTAAGGCGTCAAGGAACACTGTGCCTTACTCGGGGATGCGGCTGGCTTGCTAGCCG---CCCCCCGTGTTGCAATGCTATTTAATCCACACGACTCTCGGCAACGGATATCTCGGCTCTCGCATCGATGAAGAACGCAGC
>29-G-22
AACCTTATCATTTAGAGGAAGGAGAAGTCGTAACAAGGTTTCCGTAGGTGAACCTGCGGAAGGATCATTGTCGTGACCCTGACCAAAACCGACCGCGCACGCGTTATCTACCTTGCC-GGCGGCGGCACTGTCCGTCGCTTGGCCAAAGTCCTCGATAACCTTCTCCTCTCGGAGAGGGGGCCTCGGGGT-AAAAGAACCCACGGCGCCAAAGGCGTCAAGGAACAATGTGCCTTACTCGGGGATGCGGCTGGCTTGCTAGCCG---CCCCCCGTGTTGCAATGCTATTTAATCCACACGACTCTCGGCAACGGATATCTCGGCTCTCGCATCGATGAAGAACGCAGC
>27-G-22
AACCTTATCATTTAGAGGAAGGAGAAGTCGTAACAAGGTTTCCGTAGGTGAACCTGCGGAAGGATCATTGTCGTGACCCTGACCAAAACAGACCGCGCACGCGTTATCTACCTTGCCTTTCGGCGGCATTGTCCGTCGCTTGGCCAAAGTCCTCGATAACCTTCTCCTCTCGGAGAGGGGGCCTCGGGGT-AAAAGAACCCACGGCGCCAAAGGCGTCAAGGAACAATGTGCCTTACTCGGGGATGCGGCTGGCTTGCTAGCCG---CCCCCCGTGTTGCAATGCTATTTAATCCACACGACTCTCGGCAACGGATATCTCGGCTCTCGCATCGATGAAGAACGCAGC
>25-G-22
AACCTTATCATTTAGAGGAAGGAGAAGTCGTAACAAGGTTTCCGTAGGTGAACCTGCGGAAGGATCATTGTCGTGACCCTGACCAAAACAGACCGCGCACGCGTTATCTACCTTGCC-GGCGGCGGCACTGTCCGTCGCTTGGCCAAAGTCCTCGATAACCTTCTCCTCTCGGAGAGGGGGCCTCGGGGT-AAAAGAACCCACGGCGCCAAAGGCGTCAAGGAACAATGTGCCTTACTCGGGGATGCGGCTGGCTTGCTAGCCG---CCCCCCATGTTGCAATGCTATTTAATCCACACGACTCTCGGCAACGGATATCTCGGCTCTCGCATCGATGAAGAACGCAGC
>25-G-22(2)
AACCTTATCATTTAGAGGAAGGAGAAGTCGTAACAAGGTTTCCGTAGGTGAACCTGCGGAAGGATCATTGTCGTGACCCTGACCAAAACCGACCGCGCACGCGTTATCTACCTTGCC-ATCGGCGGCACTGTCCGTCGCTTGGCCAAAGTCCTCGATAACCTCCTCTCTTCGGAGCGGGGG-CTCGGGGT-AAAAGAACCCACGGCGCCAAAGGCGTCAAGGAACACTGTGCCTTACTCGGGGATGCGGCTGGCTTGCTAGCCG---CCCCCCGTGTTGCAATGCTATTTAATCCACACGACTCTCGGCAACGGATATCTCGGCTCTCGCATCGATGAAGAACGCAGC
>25-G-22(3)
AACCTTATCATTTAGAGGAAGGAGAAGTCGTAACAAGGTTTCCGTAGGTGAACCTGCGGAAGGATCATTGTCGTGACCCTGACCAAAACCGACCGCGCACGCGTTATCTACCTTGCC-ATCGGCGGCACTGTCCGTCGCTTGGCCAAAGTCCTCGATAACCTCCTCTCTTCGGAGCGGGGG-CTCGGGGT-AAAAGAACCCACGGCGCCTAAGGCGTCAAGGAACACTGTGCCTAACTCGGGGATGCGGCTGGCTTGCTAGCCG---CCCCTCGTGTTGCAATGCTATTTAATCCACACGACTCTCGGCAACGGAGATCTCGGCTCTCGCATCGATGAAGAACGCAGC
>23-G-22
AACCTTATCATTTAGAGGAAGGAGAAGTCGTAACAAGGTTTCCGTAGGTGAACCTGCGGAAGGATCATTGTCGTGACCCTGACCAAAACAGACCGCGCACGCGTTATCTACCTTGCC-GGCGGCGGCACTGTCCGTCGCTTGGCCAAAGTCCTCGATAACCTTCTCCTCTCGGAGAGGGGGCCTCGGGGT-AAAAGAACCCACGGCGCCAAAGGCGTCAAGGAACAATGTGCCTTACTCGGGGATGCGGCTGGCTTGCTAGCCG--CCCCCCCGTGTTGCAATGCTATTTAATCCACACGACTCTCGGCAACGGAGATCTCGGCTCTCGCATCGATGAAGAACGCAGC
>21-G-22
AACCTTATCATTTAGAGGAAGGAGAAGTCGTAACAAGGTTTCCGTAGGTGAACCTGCGGAAGGATCATTGTCATGACCCTGACCAAAACCGACCGCGCACGCGTTATCTACCTTGCC-ATCGGCGGCACTGTCCGTCGCTTGGCCAAAGTCCTCGATAACCTCCTCTCTTCGGAGCGGGGG-CTCGGGGT-AAAAGAACCCACGGCGCCTAAGGCGTCAAGGAACACTGTGCCTAACTCGGGGATGCGGCTGGCTTGCTAGCCG---CCCCTCGTGTTGCAATGCTATTTAATCCACACGACTCTCGGCAACGGATATCTCGGCTCTCGCATCGATGAAGAACGCAGC
>21-G-22(2)
AACCTTATCATTTAGAGGAAGGAGAAGTCGTAACAAGGTTTCCGTAGGTGAACCTGCGGAAGGATCATTGTCGTGACCCTGACCAAAACAGACCGCGCACGCGTTATCTACCTTGCC-GGCGGCGGCACTGTCCGTCGCTTGGCCAAAGTCCTCGATAACCTTCTCCTCTCGGAGAGGGGGCCTCGGGGT-AAAAGAACCCACGGCGCCAAAGGCGTCAAGGAACAATGTGCCTTACTCGGGGATGCGGCTGGCTTGCTAGCCG----CCCCCGTGTTGCAATGCTATTTAATCCACACGACTCTCGGCAACGGATATCTCGGCTCTCGCATCGATGAAGAACGCAGC
>18-G-22
AACCTTATCATTTAGAGGAAGGAGAAGTCGTAACAAGGTTTCCGTAGGTGAACCTGCGGAAGGATCATTGTCGTGACCCTGACCAAAACAGACCGCGCACGCGTTATCTACCTTGCC-GGCGGCGGCACTGTCCGTCGCTTGGCCAAAGTCCTCGATAACCTTCTCCTCTCGGAGCGGGGG-CTCGGGGT-AAAAGAACCCACGGCGCCTAAGGCGTCAAGGAACACTGTGCCTAACTCGGGGATGCGGCTGGCTTGCTAGCCG---CCCCTCGTGTTGCAATGCTATTTAATCCACACGACTCTCGGCAACGGATATCTCGGCTCTCGCATCGATGAAGAACGCAGC
>18-G-22(2)
AACCTTATCATTTAGAGGAAGGAGACGTCGTAACAAGGTTTCCGTAGGTGAACCTGCGGAAGGATCATTGTCGTGACCCTGACCAAAACAGACCGCGCACGCGTTATCTACCTTGCC-GGCGGCGGCACTGTCCGTCGCTTGGCCAAAGTCCTCGATAACCTTCTCCTCTCGGAGAGGGGGCCTCGGGGT-AAAAGAACCCACGGCGCCAAAGGCGTCAAGGAACAATGTGCCTTACTCGGGGATGCGGCTGGCTTGCTAGCCG---CCCCCCGTGTTGCAATGCTATTTAATCCACACGACTCTCGGCAACGGATATCTCGGCTCTCGCATCGATGAAGAACGCAGC
>16-G-22
AACCTTATCATTTAGAGGAAGGAGAAGTCGTAACAAGGTTTCCGTAGGTGAACCTGCGGAAGGATCATTGTCGTGACCCTGACCAAAACAGACCGCGCACGCGTTATCTACCTTGCC-GGCGGCGGCACTGTCCGTCGCTTGGCCAAAGTCCTCGATAACCTTCTCCTCTCGGAGAGGGGGCCTCGGGGT-AAAAGAACCCACGGCGCCAAAGGCGTCAAGGAACAATGTGCCTTACTCGGGGATGCGGCTGGCTTGCTAGCCGCCCCCCCCCGTGTTGCAATGCTATTTAATCCACACGACTCTCGGCAACGGATATCTCGGCTCTCGCATCGATGAAGAACGCAGC
>16-G-22(2)
AACCTTATCATTTAGAGGAAGGAGAAGTCGTAACAAGGTTTCCGTAGGTGAACCTGCGGAAGGATCATTGTCGTGACCCTGACCAAAATAGACCGCGCACGCGTTATCTACCTTGCC-GGCGGCGGCACTGTCCGTCGCTTGGCCAAAGTCCTCGATAACCTTCTCCTCTCGGAGAGGGGGCCTCGGGGT-AAAAGAACCCACGGCGCCAAAGGCGTCAAGGAACAATGTGCCTTACTCGGGGATGCGGCTGGCTTGCTAGCCG---CCCCCCGTGTTGCAATGCTATTTAATCCACACGACTCTCGGCAACGGATATCTCGGCTCTCGCATCGATGAAGAACGCAGC
>15-G-22
AACCTTATCATTTAGAGGAAGGAGAAGTCGTAACAAGGTTTCCGTAGGTGAACCTGCGGAAGGATCATTGTCGTGACCCTGACCAAAACAGACCGCGCACGCGTTATCTACCTTGCC-GGCGGCGGCACTGTCCGTCGCTTGGCCAAAGTCCTCGATAACCTTCTCCTCTCGGAGAGGGGGCCTCGGGGT-AAAAGAACCCACGGCGCCAAAGGCGTCAAGGAACACTGTGCCTTACTCGGGGATGCGGCTGGCTTGCTAGCCG--CCCCCCCGTGTTGCAATGCTATTTAATCCACACGACTCTCGGCAACGGATATCTCGGCTCTCGCATCGATGAAGAACGCAGC
>15-G-22(2)
AACCTTATCATTTAGAGGAAGGAGAAGTCGTAACAAGGTTTCCGTAGGTGAACCTGCGGAAGGATCATTGTCGTGACCCTGACCAAAACAGACCGCGCACGCGTTATCTACCTTGCCTTTCGGCGGCATTGTCCGTCGCTTGGCCAAAGTCCTCGATAACCTTCTCCTCTCGGAGAGGGGGCCTCGGGGT-AAAAGAACCCACGGCGCCAAAGGCGTCAAGGAACACTGTGCCTTACTCGGGGATGCGGCTGGCTTGCTAGCCG---CCCCCCGTGTTGCAATGCTATTTAATCCACACGACTCTCGGCAACGGATATCTCGGCTCTCGCATCGATGAAGAACGCAGC
>14-G-22
AACCTTATCATTTAGAGGAAGGAGACGTCGTAACAAGGTTTCCGTAGGTGAACCTGCGGAAGGATCATTGTCGTGACCCTGACCAAAACAGACCGCGCACGCGTTATCTACCTTGCC-GGCGGCGGCACTGTCCGTCGCTTGGCCAAAGTCCTCGATAACCTTCTCCTCTCGGAGAGGGGGCCTCGGGGT-AAAAGAACCCACGGCGCCAAAGGCGTCAAGGAACACTGTGCCTTACTCGGGGATGCGGCTGGCTTGCTAGCCG---CCCCCCGTGTTGCAATGCTATTTAATCCACACGACTCTCGGCAACGGATATCTCGGCTCTCGCATCGATGAAGAACGCAGC
>14-G-22(2)
AACCTTATCATTTAGAGGAAGGAGAAGTCGTAACAAGGTTTCCGTAGGTGAACCTGCGGAAGGATCATTGTCGTGACCCTGACCAAAACCGACCGCGCACGCATTATCTACCTTGCC-ATCGGCGGCACTGTCCGTCGCTTGGCCAAAGTCCTCGATAACCTCCTCTCTTCGGAGCGGGGG-CTCGGGGT-AAAAGAACCCACGGCGCCTAAGGCGTCAAGGAACACTGTGCCTAACTCGGGGATGCGGCTGGCTTGCTAGCCG---CCCCTCGTGTTGCAATGCTATTTAATCCACACGACTCTCGGCAACGGATATCTCGGCTCTCGCATCGATGAAGAACGCAGC
>13-G-22
CACCTTATCATTTAGAGGAAGGAGAAGTCGTAACAAGGTTTCCGTAGGTGAACCTGCGGAAGGATCATTGTCGTGACCCTGACCAAAACAGACCGCGCACGCGTTATCTACCTTGCC-GGCGGCGGCACTGTCCGTCGCTTGGCCAAAGTCCTCGATAACCTTCTCCTCTCGGAGAGGGGGCCTCGGGGT-AAAAGAACCCACGGCGCCAAAGGCGTCAAGGAACAATGTGCCTTACTCGGGGATGCGGCTGGCTTGCTAGCCG---CCCCCCGTGTTGCAATGCTATTTAATCCACACGACTCTCGGCAACGGATATCTCGGCTCTCGCATCGATGAAGAACGCAGC
>13-G-22(2)
AACCTTATCATTTAGAGGAAGGAGAAGTCGTAACAAGGTTTCCGTAGGTGAACCTGCGGAAGGATCATTGTCGTGACCCTGACCAAAACAGACCGCGCACGCGTTATCTACCTTGCC-GGCGGCGGCACTGTCCGTCGCTTGGCCAAAGTCCTCGATAACCTTCTCCTCTCGGAGAGGGGGCCTCGGGGT-AAAAGAACCCACGGCGCCAAAGGCGTCAAGGAACACTGTGCCTTACTCGGGGATGCGGCTGGCTTGCTAGCCG---CCCCCCATGTTGCAATGCTATTTAATCCACACGACTCTCGGCAACGGAGATCTCGGCTCTCGCATCGATGAAGAACGCAGC
>12-G-22
CACCTTATCATTTAGAGGAAGGAGAAGTCGTAACAAGGTTTCCGTAGGTGAACCTGCGGAAGGATCATTGTCGTGACCCTGACCAAAACAGACCGCGCACGCGTTATCTACCTTGCC-GGCGGCGGCACTGTCCGTCGCTTGGCCAAAGTCCTCGATAACCTTCTCCTCTCGGAGAGGGGGCCTCGGGGT-AAAAGAACCCACGGCGCCAAAGGCGTCAAGGAACACTGTGCCTTACTCGGGGATGCGGCTGGCTTGCTAGCCG---CCCCCCGTGTTGCAATGCTATTTAATCCACACGACTCTCGGCAACGGATATCTCGGCTCTCGCATCGATGAAGAACGCAGC
>12-G-22(2)
AACCTTATCATTTAGAGGAAGGAGAAGTCGTAACAAGGTTTCCGTAGGTGAACCTGCGGAAGGATCATTGTCGTGACCCTGACCAAAACCGACCGCGCACGCGTTATCTACCTTGCC-ATCGGCGGCACTGTCCGTCGCTTGGCCAAAGTCCTCGATAACCTCCTCTCTTCGGAGCGGGGG-CTCGGGGT-AAAAGAACCCACGGCGCCTAAGGCGTCAAGGAACAATGTGCCTTACTCGGGGATGCGGCTGGCTTGCTAGCCG---CCCCCCGTGTTGCAATGCTATTTAATCCACACGACTCTCGGCAACGGATATCTCGGCTCTCGCATCGATGAAGAACGCAGC
>12-G-22(3)
AACCTTATCATTTAGAGGAAGGAGACGTCGTAACAAGGTTTCCGTAGGTGAACCTGCGGAAGGATCATTGTCGTGACCCTGACCAAAACCGACCGCGCACGCGTTATCTACCTTGCC-ATCGGCGGCACTGTCCGTCGCTTGGCCAAAGTCCTCGATAACCTCCTCTCTTCGGAGCGGGGG-CTCGGGGT-AAAAGAACCCACGGCGCCTAAGGCGTCAAGGAACACTGTGCCTAACTCGGGGATGCGGCTGGCTTGCTAGCCG---CCCCTCGTGTTGCAATGCTATTTAATCCACACGACTCTCGGCAACGGATATCTCGGCTCTCGCATCGATGAAGAACGCAGC
>12-G-22(4)
AACCTTATCATTTAGAGGAAGGAGAAGTCGTAACAAGGTTTCCGTAGGTGAACCTGCGGAAGGATCATTGTCGTGACCCTGACCAAAACAGACCGCGCACGCGTTATCTACCTTGCC-GGCGGCGGCACTGTCCGTCGCTTGGCCAAAGTCCTCGATAACCTTCTCCTCTCGGAGAGGGGGCCTCGGGGT-AAAAGAACCCACGGCGCCAAAGGCGTCAAGGAACAATGTGCCTAACTCGGGGATGCGGCTGGCTTGCTAGCCG---CCCCTCGTGTTGCAATGCTATTTAATCCACACGACTCTCGGCAACGGATATCTCGGCTCTCGCATCGATGAAGAACGCAGC
>5561-G-23
AACCTTATCATTTAGAGGAAGGAGAAGTCGTAACAAGGTTTCCGTAGGTGAACCTGCGGAAGGATCATTGTCGTGACCCTGACCAAAACAGACCGCGCACGCGTTATCTACCTTGCC-GGCGGCGGCATTGTCCGTCGCTTGGCCAAAGTCCTCGATAACCTTCTCCTCTCGGAGAGGGGGCCTCGGGGT-AAAAGAACCCACGGCGCCAAAGGCGTCAAGGAACACTGTGCCTAACTCGGGGATGCGGCTGGCTTGCTAGCCG---CCCCCCGTGTTGCAATGCTATTTAATCCACACGACTCTCGGCAACGGATATCTCGGCTCTCGCATCGATGAAGAACGCAGC
>2763-G-23
AACCTTATCATTTAGAGGAAGGAGAAGTCGTAACAAGGTTTCCGTAGGTGAACCTGCGGAAGGATCATTGTCGTGACCCTGACCAAAACAGACCGCGCACGCGTTATCTACCTTGCC-AGCGGCGGCACTGTCCGTCGCTTGGCCAAAGTCCTCGATAACCTCCTCTCTTCGGAGCGGGGG-CTCGGGGT-AAAAGAACCCACGGCGCCTAAGGCGTCAAGGAACACTGTGCCTAACTCGGGGATGCGGCTGGCTTGCTAGCCG---CCCCCCGTGTTGCAATGCTATTTAATCCACACGACTCTCGGCAACGGATATCTCGGCTCTCGCATCGATGAAGAACGCAGC
>1928-G-23
AACCTTATCATTTAGAGGAAGGAGAAGTCGTAACAAGGTTTCCGTAGGTGAACCTGCGGAAGGATCATTGTCGTGACCCTGACCAAAACAGACCGCGCACGCGTTATCTACCTTGCC-GGCGGTGGCACTGTCCGTCGCTTGGCCAAAGTCCTCGATAACCTTCTCCTCTCGGAGAGGGGGCCTCGGGGT-AAAAGAACCCACGGCGCCAAAGGCGTCAAGGAACACTGTGCCTAACTCGGGGATGCGGCTGGCTTGCTAGCCG---CCCCCCGTGTTGCAATGCTATTTAATCCACACGACTCTCGGCAACGGATATCTCGGCTCTCGCATCGATGAAGAACGCAGC
>1863-G-23
AACCTTATCATTTAGAGGAAGGAGAAGTCGTAACAAGGTTTCCGTAGGTGAACCTGCGGAAGGATCATTGTCGTGACCCTGACCAAAACAGACCGCGCACGCGTTATCTACCTTGCC-GGCGGCGGCACTGTCCGTCACTTGGCCAAAGTCCTCGATAACCTTCTCTTCTCGGAGAGGGGGCCTCGGGGT-AAAAGAACCCACGGCGCCAAAGGCGTCAAGGAACACTGTGCCTAACTCGGGGATGCGGCTGGCTTGCTAGCCG---CCCCCCGTGTTGCAATGCTATTTAATCCACACGACTCTCGGCAACGGATATCTCGGCTCTCGCATCGATGAAGAACGCAGC
>1416-G-23
AACCTTATCATTTAGAGGAAGGAGAAGTCGTAACAAGGTTTCCGTAGGTGAACCTGCGGAAGGATCATTGTCGTGACCCTGACCAAAACAGACCGCGCACGCGTTATCTACCTTGCC-GGCGGCGGCACTGTCCGTCGCTTGGCCAAAGTCCTCGATAACCTTCTCCTCTCGGAGAGGGGGCCTCGGGGT-AAAAGAACCCACGGCGCCAAAGGCGTCAAGGAACACTGTGCCTAACTCGGGGATGCGGCTGGCTTGCTAGCCG---CCCCCCGTGTTGCAATGCTATTTAATCCACACGACTCTCGGCAACGGATATCTCGGCTCTCGCATCGATGAAGAACGCAGC
>1049-G-23
AACCTTATCATTTAGAGGAAGGAGAAGTCGTAACAAGGTTTCCGTAGGTGAACCTGCGGAAGGATCATTGTCGTGACCCTGACCAAAACAGACCGCGCACGCGTTATCTACCTTGCC-GGCGGCGGCACTGTCCGTCGCTTGGCCAAAGTCCACGATAACCTTCTCCTCTCGGAGAGGGGGCCTCGGGGT-AAAAGAACCCACGGCGCCAAAGGCGTCAAGGAACACTGTGCCTAACTCGGGGATGCGGCTGGCTTGCTAGCCG---CCCCCCGTGTTGCAATGCTATTTAATCCACACGACTCTCGGCAACGGATATCTCGGCTCTCGCATCGATGAAGAACGCAGC
>547-G-23
AACCTTATCATTTAGAGGAAGGAGAAGTCGTAACAAGGTTTCCGTAGGTGAACCTGCGGAAGGATCATTGTCGTGACCCTGACCAAAACAGACCGCGCACACGTTATCTACCTTGCC-GGCGGCGGCACTGTCCGTCGCTTGGCCAAAGTCCTCGATAACCTTCTCCTCTCGGAGAGGGGGCCTCGGGGT-AAAAGAACCCACGGCGCCAAAGGCGTCAAGGAACACTGTGCCTAACTCGGGGATGCGGCTGGCTTGCTAGCCG---CCCCCCGTGTTGCAATGCTATTTAATCCACACGACTCTCGGCAACGGATATCTCGGCTCTCGCATCGATGAAGAACGCAGC
>173-G-23
AACCTTATCATTTAGAGGAAGGAGAAGTCGTAACAAGGTTTCCGTAGGTGAACCTGCGGAAGGATCATTGTCGTGACCCTGACCAAAACAGACCGCGCACGCGTTATCTACCTTGCC-AGCGGCGGCACTGTCCGTCGCTTGGCCAAAGTCCTCGATAACCTCCTCTCTTCGGAGCGGGGG-CTCGGGGT-AAAAGAACCCACGGCGCCAAAGGCGTCAAGGAACACTGTGCCTAACTCGGGGATGCGGCTGGCTTGCTAGCCG---CCCCCCGTGTTGCAATGCTATTTAATCCACACGACTCTCGGCAACGGATATCTCGGCTCTCGCATCGATGAAGAACGCAGC
>120-G-23
AACCTTATCATTTAGAGGAAGGAGAAGTCGTAACAAGGTTTCCGTAGGTGAACCTGCGGAAGGATCATTGTCGTGACCCTGACCAAAACAGACCGTGCACGCGTTATCTACCTTGCC-GGCGGCGGCACTGTCCGTCGCTTGGCCAAAGTCCACGATAACCTTCTCCTCTCGGAGAGGGGGCCTCGGGGT-AAAAGAACCCACGGCGCCAAAGGCGTCAAGGAACACTGTGCCTAACTCGGGGATGCGGCTGGCTTGCTAGCCG---CCCCCCGTGTTGCAATGCTATTTAATCCACACGACTCTCGGCAACGGATATCTCGGCTCTCGCATCGATGAAGAACGCAGC
>115-G-23
AACCTTATCATTTAGAGGAAGGAGAAGTCGTAACAAGGTTTCCGTAGGTGAACCTGCGGAAGGATCATTGTCGTGACCCTGACCAAAACAGACCGCGCACGCGTTATCTACCTTGCC-GGCGGCGGCATTGTCCGTCGCTTGGCCAAAGTCCTCGATAACCTTCTCCTCTCGGAGAGGGGGCCTCGGGGT-AAAAGAACCCACGGCGCCAAAGGCGTCAAGGAACACTGTGCCTAACTCGGGGATGCGGCTGGCTTGCTAGCCG---CCCCCCGTGTTGCAATGCTATTTAATCCACACGACTCTCGGCAACGGAGATCTCGGCTCTCGCATCGATGAAGAACGCAGC
>104-G-23
AACCTTATCATTTAGAGGAAGGAGAAGTCGTAACAAGGTTTCCGTAGGTGAACCTGCGGAAGGATCATTGTCGTGACCCTGACCAAAACAGACCGCGCACGCGTTATCTACCTTGCC-AGCGGCGGCACTGTCCGTCGCTTGGCCAAAGTCCTCGATAACCTTCTCCTCTCGGAGAGGGGGCCTCGGGGT-AAAAGAACCCACGGCGCCAAAGGCGTCAAGGAACACTGTGCCTAACTCGGGGATGCGGCTGGCTTGCTAGCCG---CCCCCCGTGTTGCAATGCTATTTAATCCACACGACTCTCGGCAACGGATATCTCGGCTCTCGCATCGATGAAGAACGCAGC
>96-G-23
AACCTTATCATTTAGAGGAAGGAGAAGTCGTAACAAGGTTTCCGTAGGTGAACCTGCGGAAGGATCATTGTCGTGACCCTGACCAAAACAGACCGCGCACGCGTTATCTACCTTGCC-GGCGGCGGCACTGTCCGTCACTTGGCCAAAGTCCTCGATAACCTTCTCCTCTCGGAGAGGGGGCCTCGGGGT-AAAAGAACCCACGGCGCCAAAGGCGTCAAGGAACACTGTGCCTAACTCGGGGATGCGGCTGGCTTGCTAGCCG---CCCCCCGTGTTGCAATGCTATTTAATCCACACGACTCTCGGCAACGGATATCTCGGCTCTCGCATCGATGAAGAACGCAGC
>78-G-23
AACCTTATCATTTAGAGGAAGGAGAAGTCGTAACAAGGTTTCCGTAGGTGAACCTGCGGAAGGATCATTGTCGTGACCCTGACCAAAACAGACCGCGCACGCGTTATCTACCTTGCC-GGCGGCGGCATTGTCCGTCGCTTGGCCAAAGTCCTCGATAACCTCCTCTCTTCGGAGCGGGGG-CTCGGGGT-AAAAGAACCCACGGCGCCTAAGGCGTCAAGGAACACTGTGCCTAACTCGGGGATGCGGCTGGCTTGCTAGCCG---CCCCCCGTGTTGCAATGCTATTTAATCCACACGACTCTCGGCAACGGATATCTCGGCTCTCGCATCGATGAAGAACGCAGC
>65-G-23
AACCTTATCATTTAGAGGAAGGAGAAGTCGTAACAAGGTTTCCGTAGGTGAACCTGCGGAAGGATCATTGTCGTGACCCTGACCAAAACAGACCGCGCACGCGTTATCTACCTTGCC-GGCGGCGGCACTGTCCGTCGCTTGGCCAAAGTCCACGATAACCTTCTCCTCTCGGAGAGGGGGCCTCGGGGT-AAAAGAACCCACGGCGCCAAAGGCGTCAAGGAACACTGTGCCTAACTCGGGGATGCGGCTGGCTTGCTAGCCA---CCCCCCGTGTTGCAATGCTATTTAATCCACACGACTCTCGGCAACGGATATCTCGGCTCTCGCATCGATGAAGAACGCAGC
>65-G-23(2)
AACCTTATCATTTAGAGGAAGGAGAAGTCGTAACAAGGTTTCCGTAGGTGAACCTGCGGAAGGATCATTGTCGTGACCCTGACCAAAACAGACCGCGCACGCGTTATCTACCTTGCC-GGCGGCGGCATTGTCCGTCGCTTGGCCAAAGTCCTCGATAACCTTCTCCTCTCGGAGAGGGGGCCTCGGGGT-AAAAGAACCCACGACGCCAAAGGCGTCAAGGAACACTGTGCCTAACTCGGGGATGCGGCTGGCTTGCTAGCCG---CCCCCCGTGTTGCAATGCTATTTAATCCACACGACTCTCGGCAACGGATATCTCGGCTCTCGCATCGATGAAGAACGCAGC
>62-G-23
AACCTTATCATTTAGAGGAAGGAGAAGTCGTAACAAGGTTTCCGTAGGTGAACCTGCGGAAGGATCATTGTCGTGACCCTGACCAAAACAGACCGCGCACGCGTTATCTACCTTGCC-GGCGGCGGCACTGTCCGTCGCTTGGCCAAAGTCCTCGATAACCTCCTCTCTTCGGAGCGGGGG-CTCGGGGT-AAAAGAACCCACGGCGCCTAAGGCGTCAAGGAACACTGTGCCTAACTCGGGGATGCGGCTGGCTTGCTAGCCG---CCCCCCGTGTTGCAATGCTATTTAATCCACACGACTCTCGGCAACGGATATCTCGGCTCTCGCATCGATGAAGAACGCAGC
>49-G-23
AACCTTATCATTTAGAGGAAGGAGAAGTCGTAACAAGGTTTCCGTAGGTGAACCTGCGGAAGGATCATTGTCGTGACCCTGACCAAAACAGACCGCGCACGCGTTATCTACCTTGCC-AGCGGCGGCACTGTCCGTCGCTTGGCCAAAGTCCTCGATAACCTCCTCTCTTCGGAGCGGGGG-CTCGGGGT-AAAAGAACCCACGGCGCCTAAGGCGTCAAGGAACACTGTGCCTAACTCGGGGATGCGGCTGGCTTGCTAGCCG---CCCCCCGTGTTGCAATGCTATTTAATCCACACGACTCTCGGCAACGGAGATCTCGGCTCTCGCATCGATGAAGAACGCAGC
>46-G-23
AACCTTATCATTTAGAGGAAGGAGAAGTCGTAACAAGGTTTCCGTAGGTGAACCTGCGGAAGGATCATTGTCGTGACCCTGACCAAAACAGACCGCGCACGCGTTATCTACCTTGCC-GGCGGCGGCATTGTCCGTCGCTTGGCCAAAGTCCTCGATAACCTTCTCTTCTCGGAGAGGGGGCCTCGGGGT-AAAAGAACCCACGGCGCCAAAGGCGTCAAGGAACACTGTGCCTAACTCGGGGATGCGGCTGGCTTGCTAGCCG---CCCCCCGTGTTGCAATGCTATTTAATCCACACGACTCTCGGCAACGGATATCTCGGCTCTCGCATCGATGAAGAACGCAGC
>45-G-23
AACCTTATCATTTAGAGGAAGGAGAAGTCGTAACAAGGTTTCCGTAGGTGAACCTGCGGAAGGATCATTGTCGTGACCCTGACCAAAACAGACCGCGCACGCGTTATCTACCTTGCC-GGCGGCGGCATTGTCCGTCGCTTGGCCAAAGTCCTCGATAACCTTCTCCTCTCGGAGAGGGGGCCTCGGGGT-AAAAGAACCCACGGCGCCTAAGGCGTCAAGGAACACTGTGCCTAACTCGGGGATGCGGCTGGCTTGCTAGCCG---CCCCCCGTGTTGCAATGCTATTTAATCCACACGACTCTCGGCAACGGATATCTCGGCTCTCGCATCGATGAAGAACGCAGC
>44-G-23
AACCTTATCATTTAGAGGAAGGAGAAGTCGTAACAAGGTTTCCGTAGGTGAACCTGCGGAAGGATCATTGTCGTGACCCTGACCAAAACAGACCGCGCACGTGTTATCTACCTTGCC-GGCGGCGGCACTGTCCGTCGCTTGGCCAAAGTCCACGATAACCTTCTCCTCTCGGAGAGGGGTCCTCGGGGT-AAAAGAACCCACGGCGCCAAAGGCGTCAAGGAACACTGTGCCTAACTCGGGGATGCGGCTGGCTTGCTAGCCG---CCCCCCGTGTTGCAATGCTATTTAATCCACACGACTCTCGGCAACGGATATCTCGGCTCTCGCATCGATGAAGAACGCAGC
>41-G-23
AACCTTATCATTTAGAGGAAGGAGAAGTCGTAACAAGGTTTCCGTAGGTGAACCTGCGGAAGGATCATTGTCGTGACCCTGACCAAAACAGACCGCGCACGCGTTATCTACCTTGCC-GGCGGCGGCACTGTCCGTCGCTTGGCCAAAGTCCACGATAACCTTCTCCTCTCGGAGAGGGGGCCTCGGGGT-AAAAGAACCCACGGCGCCAAAGGCGTCAAGGAACACTGTGCCTAACTCGGGGATGCGGCTGGCATGCTAGCCG---CCCCCCGTGTTGCAATGCTATTTAATCCACACGACTCTCGGCAACGGATATCTCGGCTCTCGCATCGATGAAGAACGCAGC
>39-G-23
AACCTTATCATTTAGAGGAAGGAGAAGTCGTAACAAGGTTTCCGTAGGTGAACCTGCGGAAGGATCATTGTCGTGACCCTGACCAAAACAGACCGCGCACGCGTTATCTACCTTGCC-GGCGGCGGCACTGTCCGTCACTTGGCCAAAGTCCTCGATAACCTTCTCTTCTCGGAGAGGGGGCCTCGGGGT-AAAAGAACCCACGGCGCCAAAGGCGTCAAGGAACACTGTGCCTAACTCGGGGATGCGGCTGGCTTGCTAGCCG---CCCCCCGTGTTGCAATGCTATTTAATCCACACGACTCTCGGCAACGGAGATCTCGGCTCTCGCATCGATGAAGAACGCAGC
>38-G-23
AACCTTATCATTTAGAGGAAGGAGAAGTCGTAACAAGGTTTCCGTAGGTGAACCTGCGGAAGGATCATTGTCGTGACCCTGACCAAAACAGACCGCGCACGCGTTATCTACCTTGCC-GGCGGCGGCACTGTCCGTCGCTTGGCCAAAGTCCACGATAACCTTCTCCTCTCGGAGAGGGGGCCTCGGGGT-AAAAGAACCCACGGCGCCAAAGGCGTCAAGGAACATTGTGCCTAACTCGGGGATGCGGCTGGCTTGCTAGCCG---CCCCCCGTGTTGCAATGCTATTTAATCCACACGACTCTCGGCAACGGATATCTCGGCTCTCGCATCGATGAAGAACGCAGC
>34-G-23
AACCTTATCATTTAGAGGAAGGAGAAGTCGTAACAAGGTTTCCGTAGGTGAACCTGCGGAAGGATCATTGTCGTGACCCTGACCAAAACAGACCGCGCACGCGTTATCTACCTTGCC-AGCGGCGGCACTGTCCGTCGCTTGGCCAAAGTCCTCGATAACCTCCTCTCTTCGGAGAGGGGGCCTCGGGGT-AAAAGAACCCACGGCGCCAAAGGCGTCAAGGAACACTGTGCCTAACTCGGGGATGCGGCTGGCTTGCTAGCCG---CCCCCCGTGTTGCAATGCTATTTAATCCACACGACTCTCGGCAACGGATATCTCGGCTCTCGCATCGATGAAGAACGCAGC
>33-G-23
AACCTTATCATTTAGAGGAAGGAGAAGTCGTAACAAGGTTTCCGTAGGTGAACCTGCGGAAGGATCATTGTCGTGACCCTGACCAAAACAGACCGCGCACGCGTTATCTACCTTGCC-AGCGGCGGCACTGTCCGTCGCTTGGCCAAAGTCCTCGATAACCTCCTCTCTTCGGAGCGGGG-CCTCGGGGT-AAAAGAACCCACGGCGCCAAAGGCGTCAAGGAACACTGTGCCTAACTCGGGGATGCGGCTGGCTTGCTAGCCG---CCCCCCGTGTTGCAATGCTATTTAATCCACACGACTCTCGGCAACGGATATCTCGGCTCTCGCATCGATGAAGAACGCAGC
>33-G-23(2)
AACCTTATCATTTAGAGGAAGGAGAAGTCGTAACAAGGTTTCCGTAGGTGAACCTGCGGAAGGATCATTGTCGTGACCCTGACCAAAACAGACCGCGCACGCGTTATCTACCTTGCC-GGCGGCGGCACTGTCCGTCGCTTGGCCAAAGTCCACGATAACCTTCTCCTCTCGGAGAGGGGGCCTCGGGGT-AAAAGAACCCACGGCGCCAAAGGCGTCAAGGAACACTGTGCCTAACTCGGGGATGCGGCTGGCTTGCTAGCCG----CCCCCGTGTTGCAATGCTATTTAATCCACACGACTCTCGGCAACGGATATCTCGGCTCTCGCATCGATGAAGAACGCAGC
>33-G-23(3)
AACCTTATCATTTAGAGGAAGGAGAAGTCGTAACAAGGTTTCCGTAGGTGAACCTGCGGAAGGATCATTGTCGTGACCCTTACCAAAACAGACCGCGCACGCGTTATCTACCTTGCC-GGCGGCGGCACTGTCCGTCGCTTGGCCAAAGTCCACGATAACCTTCTCCTCTCGGAGAGGGGGCCTCGGGGT-AAAAGAACCCACGGCGCCAAAGGCGTCAAGGAACACTGTGCCTAACTCGGGGATGCGGCTGGCTTGCTAGCCG---CCCCCCGTGTTGCAATGCTATTTAATCCACACGACTCTCGGCAACGGATATCTCGGCTCTCGCATCGATGAAGAACGCAGC
>32-G-23
AACCTTATCATTTAGAGGAAGGAGAAGTCGTAACAAGGTTTCCGTAGGTGAACCTGCGGAAGGATCATTGTCGTGACCCTGACCAAAACAGACCGCGCACGCGTTATCTACCTTGCC-GGCGCCGGCACTGTCCGTCGCTTGGCCAAAGTCCACGATAACCTTCTCCTCTCGGAGAGGGGGCCTCGGGGT-AAAAGAACCCACGGCGCCAAAGGCGTCAAGGAACACTGTGCCTAACTCGGGGATGCGGCTGGCTTGCTAGCCG---CCCCCCGTGTTGCAATGCTATTTAATCCACACGACTCTCGGCAACGGATATCTCGGCTCTCGCATCGATGAAGAACGCAGC
>32-G-23(2)
AACCTTATCATTTAGAGGAAGGAGAAGTCGTAACAAGGTTTCCGTAGGTGAACCTGCGGAAGGATCATTGTCGTGACCCTGACCAAAACAGACCGCGCACGCGTTATCTACCTTGCC-GGCGGCGGCATTGTCCGTCGCTTGGCCAAAGTCCTCGATAACCTTCTCCTCTCGGAGAGGGGGCCTCGGGGT-AAAAGAACCCACGGCGCCAAAGGCGTCAAGGAACACTGTGCCTAACTCGGGGATGCGGCTGGCTTGCTAGCCG---CCCCCCGTGTTGCAATGCTATTTAATCCACACGACTCTCGGCAACGGATATCTTGGCTCTCGCATCGATGAAGAACGCAGC
>31-G-23
AACCTTATCATTTAGAGGAAGGAGACGTCGTAACAAGGTTTCCGTAGGTGAACCTGCGGAAGGATCATTGTCGTGACCCTGACCAAAACAGACCGCGCACGCGTTATCTACCTTGCC-GGCGGCGGCATTGTCCGTCGCTTGGCCAAAGTCCTCGATAACCTTCTCCTCTCGGAGAGGGGGCCTCGGGGT-AAAAGAACCCACGGCGCCAAAGGCGTCAAGGAACACTGTGCCTAACTCGGGGATGCGGCTGGCTTGCTAGCCG---CCCCCCGTGTTGCAATGCTATTTAATCCACACGACTCTCGGCAACGGATATCTCGGCTCTCGCATCGATGAAGAACGCAGC
>31-G-23(2)
AACCTTATCATTTAGAGGAAGGAGAAGTCGTAACAAGGTTTCCGTAGGTGAACCTGCGGAAGGATCATTGTCGTGACCCTGACCAAAACAGACCGCGCACGCGTTATCTACCTTGCC-GGCGGCGGCATTGTCCGTCGCTTGGCCAAAGTCCACGATAACCTTCTCCTCTCGGAGAGGGGGCCTCGGGGT-AAAAGAACCCACGGCGCCAAAGGCGTCAAGGAACACTGTGCCTAACTCGGGGATGCGGCTGGCTTGCTAGCCG---CCCCCCGTGTTGCAATGCTATTTAATCCACACGACTCTCGGCAACGGATATCTCGGCTCTCGCATCGATGAAGAACGCAGC
>29-G-23
AACCTTATCATTTAGAGGAAGGAGAAGTCGTAACAAGGTTTCCGTAGGTGAACCTGCGGAAGGATCATTGTCGTGACCCTGACCAAAACAGACCGCGCACGCGTTATCTACCTTGCC-GGCGGCGGCACTGTCCGTCGCTTGGCCAAAGTCCTCGATAACCTTCTCCTCTCGGAGAGGGGGCCTCGGGGT-AAAAGAACCCACGGCGCCAAAGGCGTCAAGGAACACTGTGCCTAACTCGGGGATGCGGCTGGCTTGCTAGCCG---CCCCCCGTGTTGCAATGCTATTTAATCCACACGACTCTCGGCAACGGAGATCTCGGCTCTCGCATCGATGAAGAACGCAGC
>29-G-23(2)
AACCTTATCATTTAGAGGAAGGAGAAGTCGTAACAAGGTTTCCGTAGGTGAACCTGCGGAAGGATCATTGTCGTGACCCTGACCAAAACAGACCGCGCACGCGTTATCTACCTTGCC-GGCGGTGGCACTGTCCGTCGCTTGGCCAAAGTCCTCGATAACCTTCTCCTCTCGGAGAGGGGGCCTCGGGGT-AAAAGAACCCACGGCGCCAAAGGCGTCAAGGAACACTGTGCCTAACTCGGGGATGCGGCTGGCTTGCTAGCCG---CCCCCCGTGTTGCAATGCTATTTAATCCACACGACTCTCGGCAACGGAGATCTCGGCTCTCGCATCGATGAAGAACGCAGC
>29-G-23(3)
AACCTTATCATTTAGAGGAAGGAGAAGTCGTAACAAGGTTTCCGTAGGTGAACCTGCGGAAGGATCATTGTCGTGACCCTGACCAAAACAGACCGCGCACGCGTTATCTACCTTGCC-GGCGGCGGCACTGTCCGTCGCTTGGCCAAAGTCCACGATAACTTTCTCCTCTCGGAGAGGGGGCCTCGGGGT-AAAAGAACCCACGGCGCCAAAGGCGTCAAGGAACACTGTGCCTAACTCGGGGATGCGGCTGGCTTGCTAGCCG---CCCCCCGTGTTGCAATGCTATTTAATCCACACGACTCTCGGCAACGGATATCTCGGCTCTCGCATCGATGAAGAACGCAGC
>28-G-23
AACCTTATCATTTAGAGGAAGGAGAAGTCGTAACAAGGTTTCCGTAGGTGAACCTGCGGAAGGATCATTGTCGTGACCCTGACCAAAACAGACCGCGCACGCGTTATCTACCTTGCC-GGCGGCGGCACTGTCCGTCGCTTGGCCAAAGTCCACGATAACCTTCTCCTCTCGGAGAGGGGGCCTCGGGGT-AAAAGAACCCACGGCGCCAAAGGCGTCAAGGAACACTGTGCCTAACTCGGGGATGCGGCTGGCTTGCTAGCCG----CCCCCGTGTTGCAATGCTATTTAATCCACACGACTCTCGGCAACGAATATCTCGGCTCTCGCATCGATGAAGAACGCAGC
>27-G-23
AACCTTATCATTTAGAGGAAGGAGAAGTCGTAACAAGGTTTCCGTAGGTGAACCTGCGGAAGGATCATTGTCGTGACCCTGACCAAAACTGACCGCGCACGCGTTATCTACCTTGCC-GGCGGCGGCACTGTCCGTCGCTTGGCCAAAGTCCTCGATAACCTTCTCCTCTCGGAGAGGGGGCCTCGGGGT-AAAAGAACCCACGGCGCCAAAGGCGTCAAGGAACACTGTGCCTAACTCGGGGATGCGGCTGGCTTGCTAGCCG---CCCCCCGTGTTGCAATGCTATTTAATCCACACGACTCTCGGCAACGGATATCTCGGCTCTCGCATCGATGAAGAACGCAGC
>27-G-23(2)
AACCTTATCATTTAGAGGAAGGAGAAGTCGTAACAAGGTTTCCGTAGGTGAACCTGCGGAAGGATCATTGTCGTGACCCTGACCAAAACAGACCGCGCACGCGTTATCTACCTTGCC-GGCGGCGGCACTGTCCGTCGCTTGGCCAAAGTCCACGATAACCTTCTCCTCCCGGAGAGGGGGCCTCGGGGT-AAAAGAACCCACGGCGCCAAAGGCGTCAAGGAACACTGTGCCTAACTCGGGGATGCGGCTGGCTTGCTAGCCG---CCCCCCGTGTTGCAATGCTATTTAATCCACACGACTCTCGGCAACGGATATCTCGGCTCTCGCATCGATGAAGAACGCAGC
>25-G-23
AACCTTATCATTTAGAGGAAGGAGAAGTCGTAACAAGGTTTCCGTAGGTGAACCTGCGGAAGGATCATTGTCGTGACCCTGACCAAAACAGACCGCGCACGCGTTATCTACCTTGCC-GGCAGCGGCACTGTCCGTCGCTTGGCCAAAGTCCACGATAACCTTCTCCTCTCGGAGAGGGGGCCTCGGGGT-AAAAGAACCCACGGCGCCAAAGGCGTCAAGGAACACTATGCCTAACTCGGGGATGCGGCTGGCTTGCTAGCCG---CCCCCCGTGTTGCAATGCTATTTAATCCACACGACTCTCGGCAACGGATATCTCGGCTCTCGCATCGATGAAGAACGCAGC
>25-G-23(2)
AACCTTATCATTTAGAGGAAGGAGAAGTCGTAACAAGGTTTCCGTAGGTGAACCTGCGGAAGGATCATTGTCGTGACCCTGACCAAAACAGACCGCGCACGCGTTATCTACCTTGCC-GGCGGCGGCACTGTCCGTCGCTTGGCCAAAGTCCACGATAACCTTCTCCTCTCGGAGAGGGGTCCTCGGGGT-AAAAGAACCCACGGCGCCAAAGGCGTCAAGGAACACTGTGCCTAACTCGGGGATGCGGCTGGCTTGCTAGCCG----CCCCCGTGTTGCAATGCTATTTAATCCACACGACTCTCGGCAACGAATATCTCGGCTCTCGCATCGATGAAGAACGCAGC
>25-G-23(3)
AACCTTATCATTTAGAGGAAGGAGAAGTCGTAACAAGGTTTCCGTAGGTGAACCTGCGGAAGGATCATTGTCGTGACCCTGACCAAAACAGACCGCGCACGCGTTATCTACCTTGCC-GGCGGCGGCACTGTCCGTCGCTTGGCCAAAGTCCACGATAACCTTCTACTCTCGGAGAGGGGGCCTCGGGGT-AAAAGGACCCACGGCGCCAAAGGCGTCAAGGAACACTGTGCCTAACTCGGGGATGCGGCTGGCTTGCTAGCCG---CCCCCCGTGTTGCAATGCTATTTAATCCACACGACTCTCGGCAACGGATATCTCGGCTCTCGCATCGATGAAGAACGCAGC
>25-G-23(4)
AACCTTATCATTTAGAGGAAGGAGAAGTCGTAACAAGGTTTCCGTAGGTGAACCTGCGGAAGGATCATTGTCGTGACCCTGACCAAAACAGACCGCGCACGCGTTATCTACCTTGCC-GGCGGCGGCACTGTCCGTCGCTTGGCCAAAGTCCACGATAACCTTCTCCTCTCGGAGAGGGGGCCTTGGGGT-AAAAGAACCCACGGCGCCAAAGGCGTCAAGGAACACTGTGCCTAACTCGGGGATGCGGCTGGCTTGCTAGCCG---CCCCCCGTGTTGCAATGCTATTTAATCCACACGACTCTCGGCAACGGATATCTCGGCTCTCGCATCGATGAAGAACGCAGC
>25-G-23(5)
AACCTTATCATTTAGAGGAAGGAGAAGTCGTAACAAGGTTTCCGTAGGTGAACCTGCGGAAGGATCATTGTCGTGACCCTGACCAAAACAGACCGCGCACGCGTTATCTACCTTGCC-GGCGGCGGCATTGTCCGTCGCTTGGCCAAAGTCCTCGATAACCTTCTCCTCTCGGAGAGGGGGCCTCGGGGT-AAAAGAACCCACGGCGCCAAAGGCGTCAAGGAACACTGTGCCTAACTCGGGGATGCGGCTGGCTTGCTAGCCG---CCCCCCGTGTTGCAATGCTATTTAATCCACACGACTCTCGGCAACGGATATCTCGGCTCGCGCATCGATGAAGAACGCAGC
>25-G-23(6)
AACCTTATCATTTAGAGGAAGGAGAAGTCGTAACAAGGTTTCCGTAGGTGAACCTGCGGAAGGATCATTGTCGTGACCCTGACCAAAACAGACCGCGCACGCGTTATCTACCTTGCC-GGCGGCGGCACTGTCCGTCACTTGGCCAAAGTCCTCGATAACCTTCTCTTCTCGGAGAGGGGGCCTCGGGGT-AAAAGAACCCACGGCGCCTAAGGCGTCAAGGAACACTGTGCCTAACTCGGGGATGCGGCTGGCTTGCTAGCCG---CCCCCCGTGTTGCAATGCTATTTAATCCACACGACTCTCGGCAACGGATATCTCGGCTCTCGCATCGATGAAGAACGCAGC
>24-G-23
AACCTTATCATTTAGAGGAAGGAGAAGTCGTAACAAGGTTTCCGTAGGTGAACCTGCGGAAGGATCATTGTCGTGACCCTGACCAAAACAGACCGCGCACGCGTTATCTACCTTGCC-AGCGGCGGCATTGTCCGTCGCTTGGCCAAAGTCCTCGATAACCTTCTCCTCTCGGAGAGGGGGCCTCGGGGT-AAAAGAACCCACGGCGCCAAAGGCGTCAAGGAACACTGTGCCTAACTCGGGGATGCGGCTGGCTTGCTAGCCG---CCCCCCGTGTTGCAATGCTATTTAATCCACACGACTCTCGGCAACGGATATCTCGGCTCTCGCATCGATGAAGAACGCAGC
>23-G-23
AACCTTATCATTTAGAGGAAGGAGAAGTCGTAACAAGGTTTCCGTAGGTGAACCTGCGGAAGGATCATTGTCGTGACCCTGACCAAAACAGACCGCGCACGCGTTATCTACCTTGCC-GGCGGTGGCACTGTCCGTCGCTTGGCCAAAGTCCTCGATAACCTCCTCTCTTCGGAGCGGGGG-CTCGGGGT-AAAAGAACCCACGGCGCCTAAGGCGTCAAGGAACACTGTGCCTAACTCGGGGATGCGGCTGGCTTGCTAGCCG---CCCCCCGTGTTGCAATGCTATTTAATCCACACGACTCTCGGCAACGGATATCTCGGCTCTCGCATCGATGAAGAACGCAGC
>23-G-23(2)
AACCTTATCATTTAGAGGAAGGAGCAGTCGTAACAAGGTTTCCGTAGGTGAACCTGCGGAAGGATCATTGTCGTGACCCTGACCAAAACAGACCGCGCACGCGTTATCTACCTTGCC-GGCGGCGGCATTGTCCGTCGCTTGGCCAAAGTCCTCGATAACCTTCTCCTCTCGGAGAGGGGGCCTCGGGGT-AAAAGAACCCACGGCGCCAAAGGCGTCAAGGAACACTGTGCCTAACTCGGGGATGCGGCTGGCTTGCTAGCCG---CCCCCCGTGTTGCAATGCTATTTAATCCACACGACTCTCGGCAACGGATATCTCGGCTCTCGCATCGATGAAGAACGCAGC
>23-G-23(3)
AACCTTATCATTTAGAGGAAGGAGAAGTCGTAACAAGGTTTCCGTAGGTGAACCTGCGGAAGGATCATTGTCGTGACCCTGACCAAAACAAACCGCGCACGCGTTATCTACCTTGCC-GGCGGCGGCACTGTCCGTCGCTTGGCCAAAGTCCACGATAACCTTCTCCTCTCGGAGAGGGGGCCTCGGGGT-AAAAGAACCCACGGCGCCAAAGGCGTCAAGGAACACTGTGCCTAACTCGGGGATGCGGCTGGCTTGCTAGCCG---CCCCCCGTGTTGCAATGCTATTTAATCCACACGACTCTCGGCAACGGATATCTCGGCTCTCGCATCGATGAAGAACGCAGC
>23-G-23(4)
AACCTTATCATTTAGAGGAAGGAGAAGTCGTAACAAGGTTTCCGTAGGTGAACCTGCGGAAGGATCATTGTCGTGACCCTGACCAAAACAGACCGCGCACGCGTTATCTACCTTGCC-GGCGGCGGCACTGTCCGTCGCTTGGCCAAAGTCCACGATAACCTTCTCCTCTCGGAGAGGGGGCCTCGAGGT-AAAAGGACCCACGGCGCCAAAGGCGTCAAGGAACACTGTGCCTAACTCGGGGATGCGGCTGGCTTGCTAGCCG---CCCCCCGTGTTGCAATGCTATTTAATCCACACGACTCTCGGCAACGGATATCTCGGCTCTCGCATCGATGAAGAACGCAGC
>23-G-23(5)
AACCTTATCATTTAGAGGAAGGAGAAGTCGTAACAAGGTTTCCGTAGGTGAACCTGCGGAAGGATCATTGTCGTGACCCTGACCAAAACAGACCGCGCACGCGTTATCTACCTTGCC-GGCGGCGGCACTGTCCGTCGCTTGGCCAAAGTCCACGATAACCTTCTCCTCTCGGAGAGGGGGCCTCGGGGT-AAAAGAACCCACGGCGCCAAAGGCGTCAAGGAACACTGTGCCTAACTCGGGGATGCGGCTGGCTTGCTAGCCG---CCCCCCGTGTTGCAATGCTATTTAATCCACACGCCTCTCGGCAACGGATATCTCGGCTCTCGCATCGATGAAGAACGCAGC
>23-G-23(6)
AACCTTATCATTTAGAGGAAGGAGAAGTCGTAACAAGGTTTCCGTAGGTGAACCTGCGGAAGGATCATTGTCGTGACCCTGACCAAAACAGACCGCGCACGCGTTATCTACCTTGCC-GGCGGCGGCACTGTCCGTCGCTTGGCCAAAGTCCACGATAACCTTCTCCTCTCGGAGAGGGGGCCTCGGGGT-AAAAGAACCCACGGCGCCAAAGGCGTCAAGGAACACTGTGCCTAACTCGGGGATGCGGCTGGCTTGCTAGCCG---CCCCCCGTGTTGCAATGCTATTTAACCCACACGACTCTCGGCAACGGATATCTCGGCTCTCGCATCGATGAAGAACGCAGC
>22-G-23
AACCTTATCATTTAGAGGAAGGAGAAGTCGTAACAAGGTTTCCGTAGGTGAACCTGCGGAAGGATCATTGTCGTGACCCTGACCAAAACAGACCGCGCACGCGTTATCTACCTTGCC-GGCGGCGGCACTGTCCGTCGCTTGGCCAAAGTCCACGATAACCTTCTCCTCTCGGAGAGGGGGCCTCGGGGT-AAAAGAACCCACGGCGCCAAAGGCGTCAAGGAACACTGTGCCTAACTCGGGGATGCGGCTGGCTTGCTAGCCG---CCCCCCGTGTTGCAATGCTATTTAATCCACACGACTCTCGGCAATGGATATCTCGGCTCTCGCATCGATGAAGAACGCAGC
>22-G-23(2)
AACCTTATCATTTAGAGGAAGGAGAAGTCGTAACAAGGTTTCCGTAGGTGAACCTGCGGAAGGATCATTGTCGTGACCCTGACCAAAACAGACCGCGCACGCGTTATCTACCTTGCC-GGCGGTGGCACTGTCCGTCGCTTGGCCAAAGTCCTCGATAACCTTCTCCTCTCGGAGAGGGGGCCTCGGGGT-AAAAGAACCCACGGCGCCTAAGGCGTCAAGGAACACTGTGCCTAACTCGGGGATGCGGCTGGCTTGCTAGCCG---CCCCCCGTGTTGCAATGCTATTTAATCCACACGACTCTCGGCAACGGATATCTCGGCTCTCGCATCGATGAAGAACGCAGC
>22-G-23(3)
AACCTTATCATTTAGAGGAAGGAGAAGTCGTAACAAGGTTTCCGTAGGTGAACCTGCGGAAGGATCATTGTCGTGACCCTGACCAAAACAGACCGCGCACGCGTTATCTACCTTGCC-GGCGGCGGCACTGTCCGTCGCTTGGCCAAAGTCCACGATAACCTTCTCCTCTCGGAGAGGGGTCCTCGGGGT-AAAAGAACCCACGGCGCCAAAGGCGTCAAGGAACACTGTGCCTAACTCGGGGATGCGGCTGGCTTGCTAGCCG---CCCCCCGTGTTGCAATGCTATTTAATCCACACGACTCTCGGCAACGGATATCTCGGCTCTCGCATCGATGAAGAACGCAGC
>22-G-23(4)
AACCTTATCATTTAGAGGAAGGAGAAGTCGTAACAAGGTTTCCGTAGGTGAACCTGCGGAAGGATCATTGTCGTGACCCTGACCAAAACAGACCGCGCACGCGTTATCTACCTTGCC-AGCGGCGGCACTGTCCGTCGCTTGGCCAAAGTCCACGATAACCTTCTCCTCTCGGAGAGGGGGCCTCGGGGT-AAAAGAACCCACGGCGCCAAAGGCGTCAAGGAACACTGTGCCTAACTCGGGGATGCGGCTGGCTTGCTAGCCG---CCCCCCGTGTTGCAATGCTATTTAATCCACACGACTCTCGGCAACGGATATCTCGGCTCTCGCATCGATGAAGAACGCAGC
>22-G-23(5)
AACCTTATCATTTAGCGGAAGGAGAAGTCGTAACAAGGTTTCCGTAGGTGAACCTGCGGAAGGATCATTGTCGTGACCCTGACCAAAACAGACCGCGCACGCGTTATCTACCTTGCC-GGCGGCGGCATTGTCCGTCGCTTGGCCAAAGTCCTCGATAACCTTCTCCTCTCGGAGAGGGGGCCTCGGGGT-AAAAGAACCCACGGCGCCAAAGGCGTCAAGGAACACTGTGCCTAACTCGGGGATGCGGCTGGCTTGCTAGCCG---CCCCCCGTGTTGCAATGCTATTTAATCCACACGACTCTCGGCAACGGATATCTCGGCTCTCGCATCGATGAAGAACGCAGC
>22-G-23(6)
AACCTTATCATTTAGAGGAAGGAGAAGTCGTAACAAGGTTTCCGTAGGTGCACCTGCGGAAGGATCATTGTCGTGACCCTGACCAAAACAGACCGCGCACGCGTTATCTACCTTGCC-GGCGGCGGCATTGTCCGTCGCTTGGCCAAAGTCCTCGATAACCTTCTCCTCTCGGAGAGGGGGCCTCGGGGT-AAAAGAACCCACGGCGCCAAAGGCGTCAAGGAACACTGTGCCTAACTCGGGGATGCGGCTGGCTTGCTAGCCG---CCCCCCGTGTTGCAATGCTATTTAATCCACACGACTCTCGGCAACGGATATCTCGGCTCTCGCATCGATGAAGAACGCAGC
>21-G-23
AACCTTATCATTTAGAGGAAGGAGAAGTCGTAACAAGGTTTCCGTAGGTGAACCTGCGGAAGGATCATTGTCGTGACCCTGACCAAAACAGACCGCGCACGCGTTATCTACCTTGCC-GGCGGCGGCATTGTCCGTCGCTTGGCCAAAGTCCTCGATAACCTTCTCCTCTCGGAGAGGGGGCCTCGGGGT-AAAAGAACCCACGGCGCCAAAGGCGTCAAGGAACACTGTGCCTAACTCGGGGATGCGGCTGGCTTGCTAGCCG---CCCCCCGTGTTGCAATGCTATTTAATCCACACGACTCTCGGCAACGGATATCTCGGCTCTCGCATCGATGAAGAACGCAG-
>21-G-23(2)
AACCTTATCATTTAGAGGAAGGAGAAGTCGTAACAAGGTTTCCGTAGGTGAACCTGCGGAAGGATCATTGTCGTGACCCTGACCAAAACAGATCGCGCACGCGTTATCTACCTTGCC-GGCGGCGGCACTGTCCGTCGCTTGGCCGAAGTCCACGATAACCTTCTCCTCTCGGAGAGGGGGCCTCGGGGT-AAAAGAACCCACGGCGCCAAAGGCGTCAAGGAACACTGTGCCTAACTCGGGGATGCGGCTGGCTTGCTAGCCG---CCCCCCGTGTTGCAATGCTATTTAATCCACACGACTCTCGGCAACGGATATCTCGGCTCTCGCATCGATGAAGAACGCAGC
>21-G-23(3)
AACCTTATCATTTAGAGGAAGGAGAAGTCGTAACAAGGTTTCCGTAGGTGAACCTGCGGAAGGATCATTGTCGTGACCCTGACCAAAACAGACCGCGCACGCGTTATCTACCTTGCC-GGCGGCGGCACTGTCCGTCGCTTGGCCAAAGTCCACGATAACCTTCTCCTCTCGGAGAGGGGGCCTCGGGGT-AAAAGAACCCACGGCGCCAAAGGCGTCAAGGAACACTGTGCCTAACTCGGGGATGCGGCTGGCTTGCTAGCCG---CCCCCCGTGTTGCAATGCTATTTAATCCACACGACTCTCGGCAACGGAGATCTCGGCTCTCGCATCGATGAAGAACGCAGC
>19-G-23
AACCTTATCATTTAGAGGAAGGAGAAGTCGTAACAAGGTTTCCGTAGGTGAACCTGCGGAAGGATCATTGTCGTGACCCTGACCAAAACAGACCGCGCACGCGTTATCTACCTTGCC-GGCGGCGGCACTGTCCGTCGCTTGGCCAAAGTCCACGATAACCTTCTCCTCTCGGAGAGGGGGCCTCGGGGT-AAAAGAACCCACGGCGCCTAAGGCGTCAAGGAACACTGTGCCTAACTCGGGGATGCGGCTGGCTTGCTAGCCG---CCCCCCGTGTTGCAATGCTATTTAATCCACACGACTCTCGGCAACGGATATCTCGGCTCTCGCATCGATGAAGAACGCAGC
>19-G-23(2)
AACCTTATCATTTAGAGGAAGGAGAAGTCGTAACAAGGTTTCCGTAGGTGAACCTGCGGAAGGATCATTGTCGTGACCCTGACCAAAACAGACCGCGCACGCGTTATCTACCTTGCC-GGCGGCGGCACTGTCCGTCGCTTGGCCAAAGTCCACGATAACCTTCTCCTCTCGGAGAGGGGGCCTCGGGGT-AAAAGAATCCACGGCGCCAAAGGCGTCAAGGAACACTGTGCCTAACTCGGGGATGCGGCTGGCTTGCTAGCCG---CCCCCCATGTTGCAATGCTATTTAATCCACATGACTCTCGGCAACGGATATCTCGGCTCTCGCATCGATGAAGAACGCAGC
>19-G-23(3)
AACCTTATCATTTAGAGGAAGGAGAAGTCGTAACAAGGTTTCCGTAGGTGAACCTGCGGAAGGATCATTGTCGTGACCCTGACCAAAACAGACCGCGCACGCGTTATCTACCTTGCC-AGCGGCGGCACTGTCCGTCGCTTGGCCAAAGTCCTCGATAACCTCCTCTCTTCGGAGCGGGGG-CTCGGGGT-AAAAGAACCCACGGCGCCTAAGGCGTCAAGGAACACTGTGCCTAACTCGGGGATGCGGCTGGCTTGCTAGCCG---CCCCCCGTGTTGCAATGCTATTTAATCCACATGACTCTCGGCAACGGATATCTCGGCTCTCGCATCGATGAAGAACGCAGC
>18-G-23
AACCTTATCATTTAGAGGAAGGAGAAGTCGTAACAAGGTTTCCGTAGGTGAACCTGCGGAAGGATCATTGTCGTGACCCTGACCAAAACAGACCGCGCACGCGTTATCTACCTTGCC-GGCGGCGGCATTGTCCGTCGCTTGGCCAAAGTCCTCGATAACCTTCTCCTCTCGGAGAGGGGGCCTCGGGGT-AAAAGAACCCACGGCGCCAAAGGCGTCAAGGAACACTGTGCCTAACTCGGGGATGCGGCTGGCTTGCTAGCCG---CCCCCCGTGTTGCAATGCTATTTAATCCACACGACTCTCGGCAACGAATATCTCGGCTCTCGCATCGATGAAGAACGCAGC
>18-G-23(2)
AACCTTATCATTTAGAGGAAGGAGAAGTCGTAACAAGGTTTCCGTAGGTGAACCTGCGGAAGGATCATTGTCGTGACCCTGACCAAAATAGACCGCGCACGCGTTATCTACCTTGCC-GGCGGCGGCATTGTCCGTCGCTTGGCCAAAGTCCTCGATAACCTTCTCCTCTCGGAGAGGGGGCCTCGGGGT-AAAAGAACCCACGGCGCCAAAGGCGTCAAGGAACACTGTGCCTAACTCGGGGATGCGGCTGGCTTGCTAGCCG---CCCCCCGTGTTGCAATGCTATTTAATCCACACGACTCTCGGCAACGGATATCTCGGCTCTCGCATCGATGAAGAACGCAGC
>18-G-23(3)
AACCTTATCATTTAGAGGAAGGAGAAGTCGTAACAAGGTTTCCGTAGGTGAACCTGCGGAAGGATCATTGTCGTGACCCTGACCAAAACAGACCGCGCACGCGTTATCTACCTTGCC-GGCGGCGGCATTGTCCGTCGCTTGGCCAAAGTCCTCGATAACCTTCTCCTCTCGGAGAGGGGGCCTCGGGGT-AAAAGAACCCACGGCGCCAAAGGCGTCAAGGAACACTGTGCCTAACTCGGGGATGCGGCTGGCTTGCTAGCCG---CCCCCCGTGTTGCAATGCTATTTAATCCACACGACTCTCGGCAACGGATATCTCGGCTCTCGCATCGATGAAGAACGCGGC
>18-G-23(4)
AACCTTATCATTTAGAGGAAGGAGAAGTCGTAACAAGGTTTCCGTAGGTGAACCTGCGGAAGGATCATTGTCGTGACCCTGACCAAAACAGACCGCGCACGCGTTATCTACCTTGCC-GGCGGTGGCACTGTCCGTCACTTGGCCAAAGTCCTCGATAACCTTCTCTTCTCGGAGAGGGGGCCTCGGGGT-AAAAGAACCCACGGCGCCAAAGGCGTCAAGGAACACTGTGCCTAACTCGGGGATGCGGCTGGCTTGCTAGCCG---CCCCCCGTGTTGCAATGCTATTTAATCCACACGACTCTCGGCAACGGATATCTCGGCTCTCGCATCGATGAAGAACGCAGC
>18-G-23(5)
AACCTTATCATTTAGAGGAAGGAGAAGTCGTAACAAGGTTTCCGTAGGTGAACCTGCGGAAGGATCATTGTCGTGACCCTGACCAAAACAGACCGCGCACGCGTTATCTACCTTGCC-GGCGGCGGCACTGTCCGTCACTTGGCCAAAGTCCTCGATAACCTCCTCTCTTCGGAGCGGGGG-CTCGGGGT-AAAAGAACCCACGGCGCCTAAGGCGTCAAGGAACACTGTGCCTAACTCGGGGATGCGGCTGGCTTGCTAGCCG---CCCCCCGTGTTGCAATGCTATTTAATCCACACGACTCTCGGCAACGGATATCTCGGCTCTCGCATCGATGAAGAACGCAGC
>17-G-23
AACCTTATCATTTAGAGGAAGGAGAAGTCGTAACAAGGTTTCCGTAGGTGAACCTGCGGAAGGATCATTGTCGTGACCCTGACCAAAACAGACCGCGCACACGTTATCTACCTTGCC-GGCGGCGGCATTGTCCGTCGCTTGGCCAAAGTCCTCGATAACCTTCTCCTCTCGGAGAGGGGGCCTCGGGGT-AAAAGAACCCACGGCGCCAAAGGCGTCAAGGAACACTGTGCCTAACTCGGGGATGCGGCTGGCTTGCTAGCCG---CCCCCCGTGTTGCAATGCTATTTAATCCACACGACTCTCGGCAACGGATATCTCGGCTCTCGCATCGATGAAGAACGCAGC
>17-G-23(2)
AACCTTATCATTTAGAGGAAGGAGAAGTCGTAACAAGGTTTCCGTAGGTGAACCTGCGGAAGGATCATTGTCGTGACCCTGACCAAAACAGACCGCGCACGCGTTATCTACCTTGCC-GGCGGCGGCATTGTCCGTCGCTTGGCCAAAGTCCTCGATAACCTTCTCCTCTCGGAGAGGGGGCCTCGGGGT-AAAAGAACCCACGGCGCCAAAGGCGTCAAGGAACACTGTGCCTAACTCGGGGATGCGGCTGGCTTGCTAGCCG---CCCCCCGTGTTGCAATGCTATTTAATCCACATGACTCTCGGCAACGGATATCTCGGCTCTCGCATCGATGAAGAACGCAGC
>17-G-23(3)
AACCTTATCATTTAGAGGAAGGAGAAGTCGTAACAAGGTTTCCGTAGGTGAACCTGCGGAAGGATCATTGTCGTGACCCTGACCAAAACAGACCGCGCACGCGTTATCTACCTTGCC-AGCGGCGGCACTGTCCGTCGCTTGGCCAAAGTCCTCGATAACCTTCTCTTCTCGGAGAGGGGGCCTCGGGGT-AAAAGAACCCACGGCGCCAAAGGCGTCAAGGAACACTGTGCCTAACTCGGGGATGCGGCTGGCTTGCTAGCCG---CCCCCCGTGTTGCAATGCTATTTAATCCACACGACTCTCGGCAACGGATATCTCGGCTCTCGCATCGATGAAGAACGCAGC
>17-G-23(4)
AACCTTATCATTTAGAGGAAGGAGAAGTCGTAACAAGGTTTCCGTAGGTGAACCTGCGGAAGGATCATTGTCGTGACCCTGACCAAAACAGACCGCGCACGCGTTATCTACCTTGCC-GGCGGCGGCACTGTCCGTCGCTTGGCCAAAGTCCACGATAACCTTCTCCTCTCGGAGAGGGGGCCTCGGGGT-AAAAGAACCCACGGCGCCAAAGGCGTCAAGGAACACTGTGCCTAACTCGGGGATGCGGCTGGCTTGCTAGCCG----ACCCCGTGTTGCAATGCTATTTAATCCACATGACTCTCGGCAACGGATATTTCGGCTCTCGCATCGATGAAGAACGCAGC
>17-G-23(5)
AACCTTATCATTTAGAGGAAGGAGAAGTCGTAACAAGGTTTCCGTAGGTGAACCTGCGGAAGGATCATTGTCGTGACCCTGACCAAAACAGACCGCGCACGCGTTATCTACCTTGCC-GGCGGCGGCACTGTCCGTCGCTTGGCCAAAGTCCACGATAACCTTCTCCTCTCGGAGAGGGGTCCTCGGGGT-AAAAGAACCCACGGCGCCAAAGGCGTCAAGGAACACTGTGCCTAACTTGGGGATGCGGCTGGCTTGCTAGCCG---CCCCCCGTGTTGCAATGCTATTTAATCCACACGACTCTCGGCAACGGATATCTCGGCTCTCGCATCGATGAAGAACGCAGC
>17-G-23(6)
AACCTTATCATTTAGAGGAAGGAGAAGTCGTAACAAGGTTTCCGTAGGTGAACCTGCGGAAGGATCATTGTCGTGACCCTGACCAAAACAGATCGCGCACGCGTTATCTACCTTGCC-GGCGGCGGCACTGTCCGTCGCTTGGCCAAAGTCCACGATAACCTTCTCCTCTCGGAGAGGGGGCCTCGGGGT-AAAAGAACCCACGGCGCCAAAGGCGTCAAGGAACACTGTGCCTAACTCGGGGATGCGGCTGGCTTGCTAGCCG---CCCCCCGTGTTGCAATGCTATTTAATCCACACGACTCTCGGCAACGGATATCTCGGCTCTCGCATCGATGAAGAACGCAGC
>16-G-23
AACCTTATCATTTAGAGGAAGGAGAAGTCGTAACAAGGTTTCCGTAGGTGAACCTGCGGAAGGATCATTGTCGTGACCCTGACCAAAACAGACCGCGCACGCGTTATCTACCTTGCC-GGCGGCGGCACTGTCCGTCGCTTGGCCAAAGTCCTCGATAACCTTCTCCTCTCGGAGAGGGGGCCTCGGGGT-AAAAGAACCCACGGCGCCAAAGGCGTCAAGGAACACTGTGCCTAACTCGGGGATGCGGCTGGCTTGCTAGCCG--CCCCCCCGTGTTGCAATGCTATTTAATCCACACGACTCTCGGCAACGGATATCTCGGCTCTCGCATCGATGAAGAACGCAGC
>16-G-23(2)
AACCTTATCATTTAGAGGAAGGAGCAGTCGTAACAAGGTTTCCGTAGGTGAACCTGCGGAAGGATCATTGTCGTGACCCTGACCAAAACAGACCGCGCACGCGTTATCTACCTTGCC-GGCGGCGGCACTGTCCGTCGCTTGGCCAAAGTCCACGATAACCTTCTCCTCTCGGAGAGGGGGCCTCGGGGT-AAAAGAACCCACGGCGCCAAAGGCGTCAAGGAACACTGTGCCTAACTAGGGGATGCGGCTGGCTTGCTAGCCG---CCCCCCGTGTTGCAATGCTATTTAATCCACACGACTCTCGGCAACGGATATCTCGGCTCTCGCATCGATGAAGAACGCAGC
>16-G-23(3)
AACCTTATCATTTAGAGGAAGGAGAAGTCGTAACAAGGTTTCCGTAGGTGAACCTGCGGAAGGATCATTGTCGTGACCCTGACCAAAACAGACCGCGCACGCGTTATCTACCTTGCC-GGCGGCGGCACTGTCCGTCGCTTGGCCAAAGTCCACGATAACCTTCTCCTCTCGGAGAGGGGTCCTCGGGGT-AAAAGAACCCACGGCGCCAAAGGCGTCAGGGAACACTGTGCCTAACTTGGGGATGCGGCTGGCTTGCTAGCCG---CCCCCCGTGTTGCAATGCTATTTAATCCACACGACTCTCGGCAACGGATATCTCGGCTCTCGCATCGATGAAGAACGCAGC
>16-G-23(4)
AACCTTATCATTTAGAGGAAGGAGACGTCGTAACAAGGTTTCCGTAGGTGAACCTGCGGAAGGATCATTGTCGTGACCCTGACCAAAACAGACCGCGCACGCGTTATCTACCTTGCC-AGCGGCGGCACTGTCCGTCGCTTGGCCAAAGTCCTCGATAACCTCCTCTCTTCGGAGCGGGGG-CTCGGGGT-AAAAGAACCCACGGCGCCTAAGGCGTCAAGGAACACTGTGCCTAACTCGGGGATGCGGCTGGCTTGCTAGCCG---CCCCCCGTGTTGCAATGCTATTTAATCCACACGACTCTCGGCAACGGATATCTCGGCTCTCGCATCGATGAAGAACGCAGC
>15-G-23
AACCTTATCATTTAGAGGAAGGAGAAGTCGTAACAAGGTTTCCGTAGGTGAACCTGCGGAAGGATCATTGTCGTGACCCTGACCAAAACAGACCGCGCACGCGTTATCTACCTTGCC-GGCGGTGGCACTGTCCGTCGCTTGGCCAAAGTCCTCGATAACCTTCTCTTCTCGGAGAGGGGGCCTCGGGGT-AAAAGAACCCACGGCGCCAAAGGCGTCAAGGAACACTGTGCCTAACTCGGGGATGCGGCTGGCTTGCTAGCCG---CCCCCCGTGTTGCAATGCTATTTAATCCACACGACTCTCGGCAACGGATATCTCGGCTCTCGCATCGATGAAGAACGCAGC
>15-G-23(2)
CACCTTATCATTTAGAGGAAGGAGAAGTCGTAACAAGGTTTCCGTAGGTGAACCTGCGGAAGGATCATTGTCGTGACCCTGACCAAAACAGACCGCGCACGCGTTATCTACCTTGCC-GGCGGCGGCATTGTCCGTCGCTTGGCCAAAGTCCTCGATAACCTTCTCCTCTCGGAGAGGGGGCCTCGGGGT-AAAAGAACCCACGGCGCCAAAGGCGTCAAGGAACACTGTGCCTAACTCGGGGATGCGGCTGGCTTGCTAGCCG---CCCCCCGTGTTGCAATGCTATTTAATCCACACGACTCTCGGCAACGGATATCTCGGCTCTCGCATCGATGAAGAACGCAGC
>15-G-23(3)
AACCTTATCATTTAGAGGAAGGAGAAGTCGTAACAAGGTTTCCGTAGGTGAACCTGCGGAAGGATCATTGTCGTGACCCTGACCAAAACAGACCGCGCACGCGTTATCTACCTTGCC-GGCGGCGGCACTGTCCGTCGCTTGGCCAAAGTCCTCGATAACCTTCTCCTCTCGGAGAGGGGGCCTCGGGGT-AAAAGAACCCACGGCGCCTAAGGCGTCAAGGAACACTGTGCCTAACTCGGGGATGCGGCTGGCTTGCTAGCCG---CCCCCCGTGTTGCAATGCTATTTAATCCACACGACTCTCGGCAACGGATATCTCGGCTCTCGCATCGATGAAGAACGCAGC
>15-G-23(4)
AACCTTATCATTTAGAGGAAGGAGAAGTCGTAACAAGGTTTCCGTAGGTGAACCTGCGGAAGGATCATTGTCGTGACCCTGACCAAAACAGACCGCGCACACGTTATCCACCTTGCC-GGCGGCGGCACTGTCCGTCGCTTGGCCAAAGTCCTCGATAACCTTCTCCTCTCGGAGAGGGGGCCTCGGGGT-AAAAGAACCCACGGCGCCAAAGGCGTCAAGGAACACTGTGCCTAACTCGGGGATGCGGCTGGCTTGCTAGCCG---CCCCCCGTGTTGCAATGCTATTTAATCCACACGACTCTCGGCAACGGATATCTCGGCTCTCGCATCGATGAAGAACGCAGC
>14-G-23
AACCTTATCATTTAGAGGAAGGAGAAGTCGTAACAAGGTTTCCGTAGGTGAACCTGCGGAAGGATCATTGTCGTGACCCTGACCAAAACAGACCGCGCACGCGTTATCTACCTTGCC-GGCGGCGGCATTGTCCGTCGCTTGGCCAAAGTCCTCGATAACCTTCTCCTCTCGGAGAGGGGGCCTCGGGGT-AAAAGAACCCACGGCGCCAAAGGCGTCAAGGAACACTGTGCCTAACTCGGGGATGCGGCTGGCTTGCTAGCCA---CCCCCCGTGTTGCAATGCTATTTAATCCACACGACTCTCGGCAACGGATATCTCGGCTCTCGCATCGATGAAGAACGCAGC
>14-G-23(2)
AACCTTATCATTTAGAGGAAGGAGAAGTCGTAACAAGGTTTCCGTAGGTGAACCTGCGGAAGGATCATTGTCGTGACCTTGACCAAAACAGACCGCGCACGCGTTATCTACCTTGCC-GGCGGCGGCACTGTCCGTCGCTTGGCCAAAGTCCACGATAACCTTCTCCTCTCGGAGAGGGGGCCTCGGGGT-AAAAGAACCCACGGCGCCAAAGGCGTCAAGGAACACTGTGCCTAACTCGGGGATGCGGCTGGCTTGCTAGCCG---CCCCCCGTGTTACAATGCTATTTAATCCACACGACTCTCGGCAACGGATATCTCGGCTCTCGCATCGATGAAGAACGCAGC
>14-G-23(3)
AACCTTATCATTTAGAGGAAGGAGAAGTCGTAACAAGGTTTCCGTAGGTGAACCTGCGGAAGGATCATTGTCGTGACCCTGACCAAAACAGACCGCGCACGCGTTATCTACCTTGCC-GGCGGCGGCACTGTCCGTCGCTTGGCCAAAGTCCTCGATAACCTTCTCTTCTCGGAGAGGGGGCCTCGGGGT-AAAAGAACCCACGGCGCCAAAGGCGTCAAGGAACACTGTGCCTAACTCGGGGATGCGGCTGGCTTGCTAGCCG---CCCCCCGTGTTGCAATGCTATTTAATCCACACGACTCTCGGCAACGGATATCTCGGCTCTCGCATCGATGAAGAACGCAGC
>14-G-23(4)
AACCTTATCATTTAGAGGAAGGAGAAGTCGTAACAAGGTTTCCGTAGGTGAACCTGCGGAAGGATCATTGTCGTGACCCTGACCAAAACAGACCGCGCACGCGTTATCTACCTTGCC-AGCGGCGGCACTGTCCGTCGCTTGGCCAAAGTCCTCGATAACCTCCTCTCTTCGGAGCGGGGG-CTCGGGGT-AAAAGAACCCACGGCGCCTAAGGCGTCAAGGAACACTGTGCCTAACTCGGGGATGCGGCTGGCTTGCTAGCCG---CCCCCCGTGTTGCAATGCTATTTAATCCACACGACTCTCGGCAACGGATATCTCGGCTCGCGCATCGATGAAGAACGCAGC
>13-G-23
AACCTTATCATTTAGCGGAAGGAGAAGTCGTAACAAGGTTTCCGTAGGTGAACCTGCGGAAGGATCATTGTCGTGACCCTGACCAAAACAGACCGCGCACGCGTTATCTACCTTGCC-AGCGGCGGCACTGTCCGTCGCTTGGCCAAAGTCCTCGATAACCTCCTCTCTTCGGAGCGGGGG-CTCGGGGT-AAAAGAACCCACGGCGCCTAAGGCGTCAAGGAACACTGTGCCTAACTCGGGGATGCGGCTGGCTTGCTAGCCG---CCCCCCGTGTTGCAATGCTATTTAATCCACACGACTCTCGGCAACGGATATCTCGGCTCTCGCATCGATGAAGAACGCAGC
>13-G-23(2)
AACCTTATCATTTAGAGGAAGGAGAAGTCGTAACAAGGTTTCCGTAGGTGAACCTGCGGAAGGATCATTGTCGTGACCCTGACCAAAACAGACCGCGCACGCGTTATCTACCTTGCC-GGCGGCGGCATTGTCCGTCGCTTGGCCAAAGTCCTCGATAACCTTCTCCTCTCGGAGAGGGGGCCTCGGGGT-AAAAGAACCCACGGCGCCAAAGGCGTCAAGGAACACTGTGCCTAACTCGGGGATGCGGCTGGCTTGCTAGCCG---CCCCCCGTGTTGCAATGCTATTTAATCCACACGACTCTCGGCAACGGATATCTCGGCTCTCGCATCGATGAAGAGCGCAGC
>13-G-23(3)
AACCTTATCATTTAGAGGAAGGAGAAGTCGTAACATGGTTTCCGTAGGTGAACCTGCGGAAGGATCATTGTCGTGACCCTGACCAAAACAGACCGCGCACGCGTTATCTACCTTGCC-GGCGGCGGCACTGTCCGTCGCTTGGCCAAAGTCCACGATAACCTTCTCCTCTCGGAGAGGGGGCCTCGGGGT-AAAAGAACCCACGGCGCCAAAGGCGTCAAGGAACACTGTGCCTAACTCGGGGATGCGGCTAGCTTGCTAGCCG--CCCCCCCGTGTTGCAATGCTATTTAATCCACATGACTCTCGGCAACGGATATCTCGGCTCTCGCATCGATGAAGAACGCAGC
>13-G-23(4)
AACCTTATCATTTAGAGGAAGGAGAAGTCGTAACAAGGTTTCCGTAGGTGAACCTGCGGAAGGATCATTGTCGTGACCCTGACCAAAACAGACCGCGCACGCGTTATCTACCTTGCC-GGCGGCGGCATTGTCCGTCGCTTGGCCAAAGTCCTCGATAACCTTCTCCTCTCGGAGAGGGGGCCTCGGGGT-AAAAGAACCCACGGCGCCAAAGGCGTCAAGGAACACTGTGCCTAACTCGGGGATGCGGCTGGCTTGCTAGCCG----CCCCCGTGTTGCAATGCTATTTAATCCACACGACTCTCGGCAACGGATATCTCGGCTCTCGCATCGATGAAGAACGCAGC
>13-G-23(5)
AACCTTATCATTTAGAGGAAGGAGAAGTCGTAACAAGGTTTCCGTAGGTGAACCTGCGGAAGGATCATTGTCGTGACCCTGACCAAAACAGACCGCGCACGCGTTATCTACCTTGCC-GGCGGCGGCATTGTCCGTCGCTTGGCCAAAGTCCTCGATAACCTTCTCCTCTCGGAGAGGGGGCCTCGGGGT-AAAAGAACCCACGGCGCCAAAGGCGTCAAGGAACACTGTGCCTAACTCGGGGATGCGGCTGGCTTGCTAGCCG---CCCCCCGTGTTGCAATGCTATTTAATCCACACGACTCTCGGCAACGGATATCTCGGCTCTCGCATCGATGAAG-ACGCAGC
>13-G-23(6)
AACCTTATCATTTAGAGGAAGGAGAAGTCGTAACAAGGTTTCCGTAGGTGAACCTGCGGAAGGATCATTGTCGTGACCCTGACCAAAACAGACCGCGCACGCGTTATCTACCTTGCC-GGCGGCGGCACTGTCCGTCGCTTGGCCAAAGTCCACGATACCCTTCTCCTCTCGGAGAGGGGGCCTTGGGGT-AAAAGAACCCACGGCGCCAAAGGCGTCAAGGAACACTGTGCCTAACTCGGGGATGCGGCTGGCTTGCTAGCCG---CCCCCCGTGTTGCAATGCTATTTAATCCACACGACTCTCGGCAACGGATATCTCGGCTCTCGCATCGATGAAGAACGCAGC
>12-G-23
AACCTTATCATTTAGAGGAAGGAGAAGTCGTAACAAGGTTTCCGTAGGTGAACCTGCGGAAGGATCATTGTCGTGACCCTGACCAAAACAGACCGCGCACGCGTTATCTACCTTGCC-GGCGGCGGCACTGTCCATCGCTTGGCAGTAGTCCACAATAACCTTCTCCTCTCGGAGAGGGGGCCTCGGGGT-AAAAGAACCCACGGCGCCAAAGGCGTCAAGGAACACTGTGGCTAACTCGGGAATGCGGCTGGCTTGCTAGCCG---CCCCCCGTGTTGCAATGCTATTTAATCCACATGACTCTCGGCAACGGATATCTCGGCTCTCGCATCGATGAAGAACGCAGC
>12-G-23(2)
AACCTTATCATTTAGAGGAAGGAGAAGTCGTAACAAGGTTTCCGTAGGTGAACGTGCGGAAGGATCATTGTCGTGACCCTGACCAAAACAGACCGTGCACGCGTTATCTACCTTGCC-GGCGGCGGCACTGTCCGTCGCTTGGCCAAAGTCCACGATAACCTTCTCCTCTCGGAGAGGGGGCCTCGGGGT-AAAAGAACCCACGGCGCCAAAGGCGTCAAGGAACACTGTGCCTAACTCGGGGATGCGGCTGGCTTGCTAGCCG---CCCCCCGTGTTGCAATGCTATTTAATCCACACGACTCTCGGCAACGGATATCTCGGCTCTCGCATCGATGAAGAACGCAGC
>12-G-23(3)
AACCTTATCATTTAGAGGAAGGAGAAGTCGTAACAAGGTTTCCGTAGGTGAACCTGCGGAAGGATCATTGTCGTGACCCTGACCAAAACAGACCGCGCACGCGTTATCTACCTTGCC-GGTGGCGGCATTGTCCGTCGCTTGGCCAAAGTCCTCGATAACCTTCTCCTCTCGGAGAGGGGGCCTCGGGGT-AAAAGAACCCACGGCGCCAAAGGCGTCAAGGAACACTGTGCCTAACTCGGGGATGCGGCTGGCTTGCTAGCCG---CCCCCCGTGTTGCAATGCTATTTAATCCACACGACTCTCGGCAACGGATATCTCGGCTCTCGCATCGATGAAGAACGCAGC
>12-G-23(4)
AACCTTATCATTTAGAGGAAGGAGAAGTCGTAACAAGGTTTCCGTAGGTGAACCTGCGGAAGGATCATTGTCGTGACCCTGACCAAAACAGACCGCGCACGCGTTATCTACCTTGCC-GGCGGCGGCACTGTCCGTCACTTGGCCAAAGTCCTCGATAACCTTCTCTTCTCGGAGAGGGGGCCTCGGGGT-AAAAGAACCCACGGCGCCAAAGGCGTCAAGGAACACTGTGCCTAACTCGGGGATGCGGCTGGCTTGCTAGCCG---CCCCCCGTGTTGCAATGCTATTTAATCCACATGACTCTCGGCAACGGATATCTCGGCTCTCGCATCGATGAAGAACGCAGC
>12-G-23(5)
AACCTTATCATTTAGAGGAAGGAGAAGTCGTAACAAGGTTTCCGTAGGTGAACCTGCGGAAGGATCATTGTCGTGACCCTGACCAAAACAGACCGCGCACGCGTTATCTACCTTGCC-GGCGGCGGCATTGTCCGTCGCTTGGCCAAAGTCCTCGATAACCTTCTCCTCTCGGAGAGGGGGCCTCGGGGT-AAAAGAACCCATGGCGCCAAAGGCGTCAAGGAACACTGTGCCTAACTCGGGGATGCGGCTGGCTTGCTAGCCG---CCCCCCGTGTTGCAATGCTATTTAATCCACACGACTCTCGGCAACGGATATCTCGGCTCTCGCATCGATGAAGAACGCAGC
>12-G-23(6)
AACCTTATCATTTAGAGGAAGGAGAAGTCGTAACAAGGTTTCCGTAGGTGAACCCGCGGAAGGATCATTGTCGTGACCCTGACCAAAACAGACCGCGCACGCGTTATCTACCTTGCC-GGCGGCGGCATTGTCCGTCGCTTGGCCAAAGTCCTCGATAACCTTCTCCTCTCGGAGAGGGGGCCTCGGGGT-AAAAGAACCCACGACGCCAAAGGCGTCAAGGAACACTGTGCCTAACTCGGGGATGCGGCTGGCTTGCTAGCCG---CCCCCCGTGTTGCAATGCTATTTAATCCACACGACTCTCGGCAACGGATATCTCGGCTCTCGCATCGATGAAGAACGCAGC
>12-G-23(7)
AACCTTATCATTTAGAGGAAGGAGACGTCGTAACAAGGTTTCCGTAGGTGAACCTGCGGAAGGATCATTGTCGTGACCCTGACCAAAACAGACCGCGCACGCGTTATCTACCTTGCC-GGCGGCGGCACTGTCCGTCACTTGGCCAAAGTCCTCGATAACCTTCTCTTCTCGGAGAGGGGGCCTCGGGGT-AAAAGAACCCACGGCGCCAAAGGCGTCAAGGAACACTGTGCCTAACTCGGGGATGCGGCTGGCTTGCTAGCCG---CCCCCCGTGTTGCAATGCTATTTAATCCACACGACTCTCGGCAACGGATATCTCGGCTCTCGCATCGATGAAGAACGCAGC
>6-G-23(38)
AACCTTATCATTTAGAGGAAGGAGAAGTCGTAACAAGGTTTCCGTAGGTGAACCTGCAGAAGGATCATTGTCGTGACCCTGACCAAAACAGATAGCGCACGCGTTATCTACCTTGCC-GATGGCGGCACTGTCCGTCGCTTGGCCAAAATCGTCGATAACCTCCTCTCTTCGGAGCGGGGG-CTCGGGGT-AAAAGAACCCACAGCGCCTAAGGCGTCAAGGAACACTGTGCCTAACTCGGGGATGCGGCTGGCTTGCTAGCCG---CCCCTCGTGTTGCAATGCTATTTAATCCACACGACTCGCGGCAACGGATATCTCGGCTCTCGCATCGATGAAGAACGCAGC
>12-G-23(8)
AACCTTATCATTTAGAGGAAGGAGAAGTCGTAACAAGGTTTCCGTAGGTGAACCTGCGGAAGGATCATTGTCGTGACCCTGACCAAAACAGACCGCGCACGCGTTATCTACCTTGCC-AGCGGCGGCACTGTCCGTCGCTTGGCCAAAGTCCTCGATAACCTCCTCTCTTCGGAGCGGGGG-CTCAGGGT-AAAAGAACCCACGGCGCCTAAGGCGTCAAGGAACACTGTGCCTAACTCGGGGATGCGGCTGGCTTGCTAGCCG---CCCCCCGTGTTGCAATGCTATTTAATCCACACGACTCTCGGCAACGGATATCTCGGCTCTCGCATCGATGAAGAACGCAGC
>12-G-23(9)
AACCTTATCATTTAGAGGAAGGAGAAGTCGTAACAAGGTTTCCGTAGGTGAACCTGCGGAAGGATCATTGTCGTGACCCTGACCAAAACAGACCGCGCACGCGTTATCTACCTTGCC-GGCGGCGGCACTGTCCGTCGCTTGGCCAAAGTCCACGATAACCTTGTCCTCTCGGAGAGGGGGCCTCGGGGT-AAAAGAACCCACGGCGCCAAAGGCGTCAAGGAACACTGTGCCTAACTCGGGGATGCGGCTGGCTTGCTAGCCG---CCCCCCGTGTTGCAATGCTATTTAATCCACACGACTCTCGGCAACGGATATCTCGGCTCTCGCATCGATGAAGAACGCAGC
>7-G-23(8)
AACCTTATCATTTAGAGGAAGGAGAAGTCATAACAAGGTTTCCGTAGGTGAACCTGCGGAAGGATCATTGTCAGGACCCGGACCAAAACAGACCGCGGACACATTATCTACTTTGCC-GATGGCGGCATTGTCCGTCGCTTGGCCAAAGTCCTCGATAACCTCCTCTCTTCGGAGCAGGGG-CTCAGGGT-AAAAGAACCCACAGCGCCTAAGGCGTCAAGGAACACTGTGCCTAACTCGGGGATGCGGCTGGCTTGCTAGCCG---CCCCTCGTGTTGCAATGCTATTTAATCCACACGACTCTCGACAACGGATATCTCGGCTCTCGCATCGATGAAGAACGCAGC
>8-G-23(18)
AACCTTATCATTTAGAGGAAGGAGAAGTCATAACAAGGTTTCCGTAGGTGAACCTGCGGAAGGATCATTGTCAGGACCCGGACCAAAACAGACCGCGGACACGTTATCTACCTTGCC-GATGGCGGCATTGTCCGTCGCTTGGCCAAAGTCCTCGATAACCTCCTCTCTTCGGAGCAGGGG-CTCAGGGT-AAAAGAACCCACAGCGCCTAAGGCGTCAAGGAACACTGTGCCTAACTCGGGGATGCGGCTGGCTTGCTAGCCG---CCCCTCGTGTTGCAATGCTATTTAATCCACACGACTCTCGACAACGGATATCTCGGCTCTCGCATCGATGAAGAACGCAGC
>9-G-23(24)
AACCTTATCATTTAGAGGAAGGAGAAGTCGTAACAAGGTTTCCGTAGGTGAACATGTGGAAGGATCATTGTCGTGACCCTGACCAAAACAGACCGCGCACGCGTTATCTACCTTGCC-GGCGGCGGCACTGTCCGTCGCTTGGCCAAAGTCCACGATAACCTTCTCCTCTCGGAGAGGGGGCCTCGGGGT-AAAAGAACCCACGGCGCCAAAGGCGTCAAGGAACACTGTGCCTAACTCGGGGATGCGGCTGGCTTGCTAGCCG---CCCCCCGTGTTGCAATGCTATTTAATCCACACGACTCTCGGCAACGGATATCTCGGCTCTCGCATCGATGAAGAACGCAGC
>12-G-23(10)
AACCTTATCATTTAGAGGAAGGAGAAGTTGTAACAAGGTTTCCGTAGGTGAACCTGCGGAAGGATCATTGTCGTGACCCTGACCAAAACAGACCGCGCACGCGTTATCTACCTTGCC-GGCGGCGGCACTGTCCGTCGCTTGGCCAAAGTCCACGATAACCTTCTCCTCTCGGAGAGGGGGCCTCGGGGT-AAAAGAACCCACGGCGCCAAAGGCGTCAAGGAACACTGTGCCTAACTCAGGGATGCGGCTGGCTTGCTAGCCG---CCCCCCGTGTTGCAATGCTATTTAATCCACATGACTCTCGGCAACGGATATCTCGGCTCTCGCATCGATGAAGAACGCAGC
>12-G-21(13)
AACCTTATCATTTAGAGGAAGGAGAAGTCGTAACAAGGTTTCCGTAGGTGAACCTGCGGAAGGATCATTGTCGTGACCCTGACCAAAACAGACCGCGCACGCGTTATCTAACTTGCC-GGTGGCGGCACTGTCCGTCTCTTGGCCAAAGTCCTCGATAACCTTCTCTTCTCGGAGAGGGGGCCTCGGGGT-AAAAGAACCCACGGCGCCGAAGGCGTCAAGGAACACTGTGCCTAACTCGGGGATGCGGCTGGCTTGCTAGCCG---CCCCTCGTGTTGCAATGCTATTTAATCCACATGACTCTCGGCAACGGATATCTCGGCTCTCGCATCGATGAAGAACGCAGC
>L18 1size 1809
AACCTTATCATTTAGAGGAAGGAGAAGTCGTAACAAGGTTTCCGTAGGTGAACCTGCGGAAGGATCATTGTCGTGACCCTGACCAAAACAGACCGCGCACGCGTTATCTAACTTGCC-GGTGGCGGCACTGTCCGTCGCTTGGCCAAAGTCCTCGATAACCTTCTCTTCTCGGAGAGGGGGCCTCGGGGT-AAAAGAACCCACGGCGCCGAAGGCGTCAAGGAACACTGTGCCTAACTCGGGGATGCGGCTGGCTTGCTAGCCG---CCCCTCGTGTTGCAATGCTATTTAATCCACATGACTCTCGGCAACGGATATCTCGGCTCTCGCATCGATGAAGAACGCAGC
>L18 2size 1072
AACCTTATCATTTAGAGGAAGGAGAAGTCGTAACAAGGTTTCCGTAGGTGAACCTGCGGAAGGATCATTGTCGTGACCCTGACCAAAACAGACCGCGCACGCGTTATCTAACTTGCC-GGTGGCGGCACTGTCCGTCGCTTGGCCAAAGTCCTCGATAACCTTCTCTTCTTGGAGAGGGGGCCTCGGGGT-AAAAGAACCCACGGCGCCGAAGGCGTCAAGGAACACTGTGCCTAACTCGGGGATGCGGCTGGCTTGCTAGCCG---CCCCTCGTGTTGCAATGCTATTTAATCCACATGACTCTCGGCAACGGATATCTCGGCTCTCGCATCGATGAAGAACGCAGC
>L18 3size 862
AACCTTATCATTTAGAGGAAGGAGAAGTCGTAACAAGGTTTCCGTAGGTGAACCTGCGGAAGGATCATTGTCGTGACCCTGACCAAAACAGACCGCGCACGCGTTATCTAACTTGCC-GGTGGCGGCACTGTCCGTCGCTTGGCCAAAGTCCTCGATAACCTTCTCTTCTCGTAGAGGGGGCCTCGGGGT-AAAAGAACCCACGGCGCCGAAGGCGTCAAGGAACACTGTGCCTAACTCGGGGATGCGGCTGGCTTGCTAGCCG---CCCCTCGTGTTGCAATGCTATTTAATCCACATGACTCTCGGCAACGGATATCTCGGCTCTCGCATCGATGAAGAACGCAGC
>L18 4size 110
AACCTTATCATTTAGAGGAAGGAGAAGTCGTAACAAGGTTTCCGTAGGTGAACCTGCGGAAGGATCATTGTCGTGACCCTGACCAAAACAGGCTGCGCACGCGTTATCTAACTTGCC-GGTGGCGGCACTGTCCGTCGCTTGGCCAAAGTCCTCGATAACCTTCTCTTCTCGTAGAGGGGGCCTCGGGGT-AAAAGAACCCACGGCGCCGAAGGCGTCAAGGAACACTGTGCCTAACTCGGGGATGCGGCTGGCTTGCTAGCCG---CCCCTCGTGTTGCAATGCTATTTAATCCACATGACTCTCGGCAACGGATATCTCGGCTCTCGCATCGATGAAGAACGCAGC
>L18 5size 76
AACCTTATCATTTAGAGGAAGGAGAAGTCGTAACAAGGTTTCCGTAGGTGAACCTGCGGAAGGATCATTGTCGTGACCCTGACCAAAACAGGCTGCGCACGCGTTATCTAACTTGCC-GGTGGCGGCACTGTCCGTCGCTTGGCCAAAGTCCTCGATAACCTTCTCTTCTCGGAGAGGGGGCCTCGGGGT-AAAAGAACCCACGGCGCCGAAGGCGTCAAGGAACACTGTGCCTAACTCGGGGATGCGGCTGGCTTGCTAGCCG---CCCCTCGTGTTGCAATGCTATTTAATCCACATGACTCTCGGCAACGGATATCTCGGCTCTCGCATCGATGAAGAACGCAGC
>L18 6size 27
AACCTTATCATTTAGAGGAAGGAGAAGTCGTAACAAGGTTTCCGTAGGTGAACCTGCGGAAGGATCATTGTCGTGACCCTGACCAAAACAGACCGCGCACGCGTTATCTAACTTGCC-GGTGGCGGCACTGTCCGTCGCTTGGCCAAAGTCCTCGATAACCTTCTCTTCTTGGAGAGGGGGCCTCTGGGT-AAAAGAACCCACGGCGCCGAAGGCGTCAAGGAACACTGTGCCTAACTCGGGGATGCGGCTGGCTTGCTAGCCG---CCCCTCGTGTTGCAATGCTATTTAATCCACATGACTCTCGGCAACGGATATCTCGGCTCTCGCATCGATGAAGAACGCAGC
>L18 7size 27
AACCTTATCATTTAGAGGAAGGAGAAGTCGTAACAAGGTTTCCGTAGGTGAACCTGCGGAAGGATCATTGTCGTGACCCTGACCAAAACAGACCGCGCACGCGTTATCTAACTTGCC-GGTGGCGGCACTGTCCGTCGCTTGGCCAAAGTCCTCGATAACCTTCTCTTCTTGGAGAGGGGGCCTCGGGGT-AAAAGAACCCACGGCGCCGAAGGCGTCAAGGAACACTGTGCCTAACTCGGGGATGCGGCTGGCTTGCTAGCCG---CCCCTCGTGTTGCAATGCTATTTAATCCACATGACTCTCGGCAATGGATATCTCGGCTCTCGCATCGATGAAGAACGCAGC
>L18 8size 14
AACCTTATCATTTAGAGGAAGGAGAAGTCGTAACAAGGTTTCCGTAGGTGAACCTGCGGAAGGATCATTGTCGTGACCCTGACCAAAACAGACCGCGCACGCGTTATCTAACTTGCC-GGTGGCGGCACTGTCCGTCGCTTGGCCAAAGTCCTCGATAACCTTCTCTTCTCGGAGAGGGGGCCTCGGGGT-AAAAGAACCCACGGCGCCGAAGGCGTCAAGGAACACTGTGCCTAACTCGGGGATGCGGCTGGCTTGCTAGCCG---CCCCTCGTGTTGCAATGCTATTTAATCCACATGACTCTCGGCAATGGATATCTCGGCTCTCGCATCGATGAAGAACGCAGC
>L18 9size 12
AACCTTATCATTTAGAGGAAGGAGAAGTCGTAACAAGGTTTCCGTAGGTGAACCTGCGGAAGGATCATTGTCGTGACCCTGACCAAAACAGACCGCGCACGCGTTATCTAACTTGCC-GGTGGCGGCACTGTCCGTCGCTTGGCCAAAGTCCTCGATAACCTTCTCTTCTCGGAGAGGGGGCCTCGGGGT-AAAAGAACCCACGGCGCCGAAGGCGTCAAGGAACACTGTGCCTAACTCGGGGATGCGGCTGGCTTGCTAGCCG---CCCCTCGTGTTGCAATGCTATTTAATCCACATGACTCTCGGCAACGGATATCTCGGCTCTCGCATCGATGAAGAACGCAGA
>L18 10size 10
AACCTTATCATTTAGAGGAAGGAGAAGTCGTAACAAGGTTTCCGTAGGTGAACCTGCGGAAGGATCATTGTCGTGACCCTGACCAAAACAGACCGCGCACGCGTTATCTACCTTGCC-GGTGGCGGCACTGTCCGTCGCTTGGCCAAAGTCCTCGATAACCTTCTCTTCTCGGAGAGGGGGCCTCGGGGT-AAAAGAACCCACGGCGCCGAAGGCGTCAAGGAACACTGTGCCTAACTCGGGGATGCGGCTGGCTTGCTAGCCG---CCCCTCGTGTTGCAATGCTATTTAATCCACATGACTCTCGGCAACGGATATCTCGGCTCTCGCATCGATGAAGAACGCAGC
>L18 11size 9
AACCTTATCATTTAGAGGAAGGAGAAGTCGTAACAAGGTTTCCGTAGGTGAACCTGCGGAAGGATCATTGTCGTGACCCTGACCAAAACAGACCGCGCACGCGTTATCTAACTTGCC-GGTGGTGGCACTGTCCGTCGCTTGGCCAAAGTCCTCGATAACCTTCTCTTCTCGGAGAGGGGGCCTCGGGGT-AAAAGAACCCACGGCGCCGAAGGCGTCAAGGAACACTGTGCCTAACTCGGGGATGCGGCTGGCTTGCTAGCCG---CCCCTCGTGTTGCAATGCTATTTAATCCACATGACTCTCGGCAACGGATATCTCGGCTCTCGCATCGATGAAGAACGCAGC
>L18 12size 8
AACCTTATCATTTAGAGGAAGGAGAAGTCGTAACAAGGTTTCCGTAGGTGAACCTGCGGAAGGATCATTGTCGTGACCCTGACCAAAACAGACCGCGCACGCGTTATCTAACTTGCC-GGTGGCGGCACTGTCCGTCGCTTGGCCAAAGTCCTCGATAACCTTCTCTTCTCGGAGAGGGGGCCTCGGGGT-AAAAGAACCCACGGCGCCGAAGGCGTCAAGGAACACTGTGCCTAACTCGGGGATGCGGCTGGCTTGCTAGCCG---CCCCTCGTGTTGTAATGCTATTTAATCCACATGACTCTCGGCAACGGATATCTCGGCTCTCGCATCGATGAAGAACGCAGC
>L18 13size 8
AACCTTATCATTTAGAGGAAGGAGAAGTCGTAACAAGGTTTCCGTAGGTGAACCTGCGGAAGGATCATTGTCGTGACCCTGACCAAAACAGACCGCGCACGCGTTATCTAACTTGCC-GGTGGCGGCACTGTCCGTCGCTTGGCCAAAGTCCTCGATAACCTTCTCTTCTCGTAGAGGGGGCCTCGGGGT-AAAAGAACCCACGGCGCCGAAGGCGTCAAGGAACACTGTGCCTAACTCGGGGATGCGGCTGGCTTGCTAGCCG---CCCCTCGTGTTGCAATGCTATTTAATCCACATGACTCTCGGCAATGGATATCTCGGCTCTCGCATCGATGAAGAACGCAGC
>L18 14size 7
AACCTTATCATTTAGAGGAAGGAGAAGTCGTAACAAGGTTTCCGTAGGTGAACCTGCGGAAGGATCATTGTCGTGACCCTGACCAAAACAGACCGCGCACGCGTTATCTACCTTGCC-GGTGGCGGCACTGTCCGTCGCTTGGCCAAAGTCCTCGATAACCTTCTCTTCTCGTAGAGGGGGCCTCGGGGT-AAAAGAACCCACGGCGCCGAAGGCGTCAAGGAACACTGTGCCTAACTCGGGGATGCGGCTGGCTTGCTAGCCG---CCCCTCGTGTTGCAATGCTATTTAATCCACATGACTCTCGGCAACGGATATCTCGGCTCTCGCATCGATGAAGAACGCAGC
>L18 15size 7
AACCTTATCATTTAGAGGAAGGAGAAGTCGTAACAAGGTTTCCGTAGGTGAACCTGCGGAAGGATCATTGTCGTGACCCTGACCAAAACAGACCGCGCACGCGTTATCTACCTTGCC-GGTGGCGGCACTGTCCGTCGCTTGGCCAAAGTCCTCGATAACCTTCTCTTCTTGGAGAGGGGGCCTCGGGGT-AAAAGAACCCACGGCGCCGAAGGCGTCAAGGAACACTGTGCCTAACTCGGGGATGCGGCTGGCTTGCTAGCCG---CCCCTCGTGTTGCAATGCTATTTAATCCACATGACTCTCGGCAACGGATATCTCGGCTCTCGCATCGATGAAGAACGCAGC
>L18 16size 7
AACCTTATCATTTAGAGGAAGGAGAAGTCGTAACAAGGTTTCCGTAGGTGAACCTGCGGAAGGATCATTGTCGTGACCCTGACCAAAACAGACCGCGCACGCGTTATCTAACTTGCC-GGTGGCGGCACTGTCCGTCGCTTGGCCAAAGTCCTCGATAACCTTCTCTTCTTGTAGAGGGGGCCTCGGGGT-AAAAGAACCCACGGCGCCGAAGGCGTCAAGGAACACTGTGCCTAACTCGGGGATGCGGCTGGCTTGCTAGCCG---CCCCTCGTGTTGCAATGCTATTTAATCCACATGACTCTCGGCAACGGATATCTCGGCTCTCGCATCGATGAAGAACGCAGC
>L18 17size 7
AACCTTATCATTTAGAGGAAGGAGAAGTCGTAACAAGGTTTCCGTAGGTGAACCTGCGGAAGGATCATTGTCGTGACCCTGACCAAAACAGGCTGCGCACGCGTTATCTAACTTGCC-GGTGGCGGCACTGTCCGTCGCTTGGCCAAAGTCCTCGATAACCTTCTCTTCTTGGAGAGGGGGCCTCGGGGT-AAAAGAACCCACGGCGCCGAAGGCGTCAAGGAACACTGTGCCTAACTCGGGGATGCGGCTGGCTTGCTAGCCG---CCCCTCGTGTTGCAATGCTATTTAATCCACATGACTCTCGGCAACGGATATCTCGGCTCTCGCATCGATGAAGAACGCAGC
>L18 18size 6
AACCTTATCATTTAGATGAAGGAGAAGTCGTAACAAGGTTTCCGTAGGTGAACCTGCGGAAGGATCATTGTCGTGACCCTGACCAAAACAGACCGCGCACGCGTTATCTAACTTGCC-GGTGGCGGCACTGTCCGTCGCTTGGCCAAAGTCCTCGATAACCTTCTCTTCTCGGAGAGGGGGCCTCGGGGT-AAAAGAACCCACGGCGCCGAAGGCGTCAAGGAACACTGTGCCTAACTCGGGGATGCGGCTGGCTTGCTAGCCG---CCCCTCGTGTTGCAATGCTATTTAATCCACATGACTCTCGGCAACGGATATCTCGGCTCTCGCATCGATGAAGAACGCAGC
>L18 19size 6
AACCTTATCATTTAGAGGAAGGAGAAGTCGTAACAAGGTTTCCGTAGGTGAACCTGCGGAAGGATCATTGTCGTGACCCTGACCAAAACAGACCGCGCACGTGTTATCTAACTTGCC-GGTGGCGGCACTGTCCGTCGCTTGGCCAAAGTCCTCGATAACCTTCTCTTCTCGGAGAGGGGGCCTCGGGGT-AAAAGAACCCACGGCGCCGAAGGCGTCAAGGAACACTGTGCCTAACTCGGGGATGCGGCTGGCTTGCTAGCCG---CCCCTCGTGTTGCAATGCTATTTAATCCACATGACTCTCGGCAACGGATATCTCGGCTCTCGCATCGATGAAGAACGCAGC
>L18 20size 6
AACCTTATCATTTAGAGGAAGGAGAAGTCGTAACAAGGTTTCCGTAGGTGAACCTGCGGAAGGATCATTGTCGTGACCCTGACCAAAACAGACCGCGCACGCGTTATCTAACTTGCC-GGTGGCGGCACTGTCCGTCGCTTGGCCAAAGTCCTCGATAACCTTCTCTTCTCGGAGAGGGGGCCTCTGGGT-AAAAGAACCCACGGCGCCGAAGGCGTCAAGGAACACTGTGCCTAACTCGGGGATGCGGCTGGCTTGCTAGCCG---CCCCTCGTGTTGCAATGCTATTTAATCCACATGACTCTCGGCAACGGATATCTCGGCTCTCGCATCGATGAAGAACGCAGC
>L18 21size 6
AACCTTATCATTTAGAGGAAGGAGAAGTCGTAACAAGGTTTCCGTAGGTGAACCTGCGGAAGGATCATTGTCGTGACCCTGACCAAAACAGGCCGCGCACGCGTTATCTAACTTGCC-GGTGGCGGCACTGTCCGTCGCTTGGCCAAAGTCCTCGATAACCTTCTCTTCTCGTAGAGGGGGCCTCGGGGT-AAAAGAACCCACGGCGCCGAAGGCGTCAAGGAACACTGTGCCTAACTCGGGGATGCGGCTGGCTTGCTAGCCG---CCCCTCGTGTTGCAATGCTATTTAATCCACATGACTCTCGGCAACGGATATCTCGGCTCTCGCATCGATGAAGAACGCAGC
>L18 22size 5
AACCTTATCATTTAGAGGAAGGAGAAGTCGTAACAAGGTTTCCGTAGGTGAACCTGCGGAAGGATCATTGTCGTGACCCTGACCAAAACAGACCGCGCACGCGTTATCTAACTTGCC-GGTGGCGGCACTGTCCGTCGCTTGGCCAAAGTCCTTGATAACCTTCTCTTCTCGGAGAGGGGGCCTCGGGGT-AAAAGAACCCACGGCGCCGAAGGCGTCAAGGAACACTGTGCCTAACTCGGGGATGCGGCTGGCTTGCTAGCCG---CCCCTCGTGTTGCAATGCTATTTAATCCACATGACTCTCGGCAACGGATATCTCGGCTCTCGCATCGATGAAGAACGCAGC
>L18 23size 5
AACCTTATCATTTAGAGGAAGGAGAAGTCGTAACAAGGTTTCCGTAGGTGAACCTGCGGAAGGATCATTGTCGTGACCCTGACCAAAACAGACCGCGCACGCGTTATCTAACTTGCC-GGTGGCGGCACTGTCCGTCGCTTGGCCAAAGTCCTCGATAACCTTCTCTTCTCGGAGAGGGGGCCTCGGGGT-AAAAGAACCCACGGCGCCGAAGGCGTCAAGGAACACTGTGCCTAACTCGGGGATGCGGCTGGCTTGCTAGCCG---CCCCTCGTGTTGCAATGCTATTTAATCCACATGACTCTCGGCAACGGATATCTCGGCTCTCGCATCGATG-AGAACGCAGC
>L18 24size 5
AACCTTATCATTTAGAGGAAGGAGAAGTCGTAACAAGGTTTCCGTAGGTGAACCTGCGGAAGGATCATTGTCGTGACCCTGACCAAAATAGACCGCGCACGCGTTATCTAACTTGCC-GGTGGCGGCACTGTCCGTCGCTTGGCCAAAGTCCTCGATAACCTTCTCTTCTCGGAGAGGGGGCCTCGGGGT-AAAAGAACCCACGGCGCCGAAGGCGTCAAGGAACACTGTGCCTAACTCGGGGATGCGGCTGGCTTGCTAGCCG---CCCCTCGTGTTGCAATGCTATTTAATCCACATGACTCTCGGCAACGGATATCTCGGCTCTCGCATCGATGAAGAACGCAGC
>L18 25size 5
AACCTTATCATTTAGAGGAAGGAGAAGTCGTAACAAGGTTTCCGTAGGTGAACCTGCGGAAGGATCATTGTCGTGACCCTGACCAAAACAGACCGCGCACGCGTTATCTAACTTGCC-GGTGGCGGCACTGTCCGTCGCTTGGCCAAAGTCCTCGATAACCTTCTCTTCTCGTAGAGGGGGCCTCGGGGT-AAAAGAACCCACGGCGCCGAAGGCGTCAAGGAACACTGTGCCTAACTCGGGGATGCGGCTGGCTTGCTAGCCG---CCCCTCGTGTTGCAATGCTATTTAATCCACATGACTCTCGGCAACGGATATCTCGGCTCTCGCATCGATGAAGAACGCAGA
>L18 26size 5
AACCTTATCATTTAGAGGAAGGAGAAGTCGTAACAAGGTTTCCGTAGGTGAACCTGCGGAAGGATCATTGTCGTGACCCTGACCAAAACAGACCGCGCACGCGTTATCTAACTTGCC-GGTGGCGGCACTGTCCGTCGCTTGGCCAAAGTCCTCGATAACCTTCTCTTCTTGGAGAGGGGGCCTCGGGGT-AAAAGAACCCACGGCGCCGAAGGCGTCAAGGAACACTGTGCCTAACTCGGGGATGCGGCTGGCTTGCTAGCCG---CCCCTCGTGTTGCAATGCTATTTAATCCACATGACTCTCGGCAACGGATATCTTGGCTCTCGCATCGATGAAGAACGCAGC
>L18 27size 5
AACCTTATCATTTAGAGGAAGGAGAAGTCGTAACAAGGTTTCCGTAGGTGAACCTGCGGAAGGATCATTGTCGTGACCCTGACCAAAACAGACCGCGCACGCGTTATCTAACTTGCC-GGTGGCGGCACTGTCCGTTGCTTGGCCAAAGTCCTCGATAACCTTCTCTTCTCGGAGAGGGGGCCTCGGGGT-AAAAGAACCCACGGCGCCGAAGGCGTCAAGGAACACTGTGCCTAACTCGGGGATGCGGCTGGCTTGCTAGCCG---CCCCTCGTGTTGCAATGCTATTTAATCCACATGACTCTCGGCAACGGATATCTCGGCTCTCGCATCGATGAAGAACGCAGC
>L18 28size 5
AACCTTATCATTTAGAGGAAGGAGAAGTCGTAACAAGGTTTCCGTAGGTGAACCTGCGGAAGGATCATTGTCGTGACCCTGACCAAAACAGACCGCGCACGCGTTATCTAACTTGCC-GGTGGCGGCACTGTCCGTCGCTTGGCCAAAGTCCTCGATAACCTTCTCTTCTCGGAGAGGGGGCCTCGGGGT-AAAAGAACCCACGGCGCCGAAGGCGTCAAGGAACACTGTGCCTAACTCGGGGATGCGGCTGGCTTGCTAGCCG---CCCCTCGTGTTGCAATGCTATTTAATCCACATGACTCTCGGCAACGGATATCTTGGCTCTCGCATCGATGAAGAACGCAGC
>L18 29size 5
AACCTTATCATTTAGAGGAAGGAGAAGTCGTAACAAGGTTTCCGTAGGTGAACCTGCGGAAGGATCATTGTCGTGACCCTGACCAAAACAGACCGCGCACGCGTTATCTAACTTGCC-GGTGGCGGCACTGTCCGTCGCTTGGCCAAAGTCCTCGATAACCTTCTCTTCTTGGAGAGGGGGCCTCGGGGT-AAAAGAACCCACGGCGCCGAAGGCGTCAAGGAACACTGTGCCTAACTCGGGGATGCGGCTGGCTTGCTAGCCG---CCCCTCGTGTTGCAATGCTATTTAATCCACATGACTCTCGGCAACGGATATCTCGGCTCTCGCATCGATGAAGAACGCAGA
>L18 30size 5
AACCTTATCATTTAGAGGAAGGAGAAGTCGTAACAAGGTTTCCGTAGGTGAACCTGCGGAAGGATCATTGTCGTGACCCTGACCAAAACAGACCGCGCACGCGTTATCTAACTTGCC-GGTGGCGGCACTGTCCGTCGCTTGGCCAAAGTCCTCGATAACCTTCTCTTCTCGGAGAGGGGGCCCCGGGGT-AAAAGAACCCACGGCGCCGAAGGCGTCAAGGAACACTGTGCCTAACTCGGGGATGCGGCTGGCTTGCTAGCCG---CCCCTCGTGTTGCAATGCTATTTAATCCACATGACTCTCGGCAACGGATATCTCGGCTCTCGCATCGATGAAGAACGCAGC
>M11 1size 465
AACCTTATCATTTAGAGGAAGGAGAAGTCGTAACAAGGTTTCCGTAGGTGAACCTGCGGAAGGATCATTGTCGTGACCCTGACCAAAACAGACCGCGCACGCGTTATCTAACTTGCC-GGTGGCGGCACTGTCCGTCGCTTGGCCAAAGTCCTCGATAACCTTCTCTTCTCGGAGAGGGGGCCTCGGGGT-AAAAGAACCCACGGCGCCGAAGGCGTCAAGGAACACTGTGCCTAACTCGGGGATGCGGCTGGCTTGCTAGCCG---CCCCTCGTGTTGCAATGCTATTTAATCCACATGACTCTCGGCAACGGATATCTCGGCTCTCGCATCGATGAAGAACGCAGC
>M11 2size 164
AACCTTATCATTTAGAGGAAGGAGAAGTCGTAACAAGGTTTCCGTAGGTGAACCTGCGGAAGGATCATTGTCGTGACCCTGACCAAAACAGACCGCGCACACGTTATCTAACTTGCC-GGTGGCGGCACTGTCCGTCGCTTGGCCAAAGTCCTCGATAACCTTCTCTTCTCGGAGAGGGGGCCTCGGGGT-AAAAGAACCCACGGCGCCGAAGGCGTCAAGGAACACTGTGCCTAACTCGGGGATGCGGCTGGCTTGCTAGCCG---CCCCTCGTGTTGCAATGCTATTTAATCCACATGACTCTCGGCAACGGATATCTCGGCTCTCGCATCGATGAAGAACGCAGC
>M11 3size 158
AACCTTATCATTTAGAGGAAGGAGAAGTCGTAACAAGGTTTCCGTAGGTGAACCTGCGGAAGGATCATTGTCGTGACCCTGACCAAAACAGACCGCGCACGCGTTATCTAACTTGCC-GGTGGCGGCACTGTCCGTCGCTTGGCCAAAGTCCTCGATAACCTTCTCTTCTCGTAGAGGGGGCCTCGGGGT-AAAAGAACCCACGGCGCCGAAGGCGTCAAGGAACACTGTGCCTAACTCGGGGATGCGGCTGGCTTGCTAGCCG---CCCCTCGTGTTGCAATGCTATTTAATCCACATGACTCTCGGCAACGGATATCTCGGCTCTCGCATCGATGAAGAACGCAGC
>M11 4size 133
AACCTTATCATTTAGAGGAAGGAGAAGTCGTAACAAGGTTTCCGTAGGTGAACCTGCGGAAGGATCATTGTCGTGACCCTGACCAAAACAGACCGCGCACGCGTTATCTACCTTGCC-GGCGGCGGCACTGTCCGTCGCTTGGCCAAAGTCCTCGATAACCTTCTCCTCTCGGAGAGGGGGCCTCGGGGT-AAAAGAACCCACGGCGCCGAAGGCGTCAAGGAACACTGTGCCTAACTCGGGGATGCGGCTGGCTTGCTAGCCG---CCCCTCGTGTTGCAATGCTATTTAATCCACATGACTCTCGGCAACGGATATCTCGGCTCTCGCATCGATGAAGAACGCAGC
>M11 5size 73
AACCTTATCATTTAGAGGAAGGAGAAGTCGTAACAAGGTTTCCGTAGGTGAACCTGCGGAAGGATCATTGTCGTGACCCTGACCAAAACAGACCGCGCACGCGTTATCTACCTTGCC-GGCGGCGGCACTGTCCGTCGCTTGGCCAAAGTCCTCGATAACCTTCTCCTCTCGGAGAGGGGGCCTCGGGGT-AAAAGAACCCACGGCGCCAAAGGCGTCAAGGAACACTGTGCCTTACTCGGGGATGCGGCTGGCTTGCTAGCCG---CCCCCCGTGTTGCAATGCTATTTAATCCACACGACTCTCGGCAACGGATATCTCGGCTCTCGCATCGATGAAGAACGCAGC
>M11 6size 55
AACCTTATCATTTAGAGGAAGGAGAAGTCGTAACAAGGTTTCCGTAGGTGAACCTGCGGAAGGATCATTGTCGTGACCCTGACCAAAACAGACCGCGCACGCGTTATCTAACTTGCC-GGTGGCGGCACTGTCCGTCGCTTGGCCAAAGTCCTCGATAACCTTCTCTTCTCGGAGAGGGGGCCTCGGGGT-AAAAGAACCCACGGCGCCAAAGGCGTCAAGGAACACTGTGCCTTACTCGGGGATGCGGCTGGCTTGCTAGCCG---CCCCCCGTGTTGCAATGCTATTTAATCCACACGACTCTCGGCAACGGATATCTCGGCTCTCGCATCGATGAAGAACGCAGC
>M11 7size 35
AACCTTATCATTTAGAGGAAGGAGAAGTCGTAACAAGGTTTCCGTAGGTGAACCTGCGGAAGGATCATTGTCGTGACCCTGACCAAAACAGACCGCGCACGCGTTATCTAACTTGCC-GGTGGCGGCACTGTCCGTCGCTTGGCCAAAGTCCTCGATAACCTTCTCTTCTCGGAGAGGGGGCCTCGGGGT-AAAAGAACCCACGGCGCCGAAGGCGTCAAGGAACACTGTGCCTAACTCGGGGATGCGGCTGGCTTGCTAGCCG---CCCCTCGTGTTGCAATGCTATTTAATCCACACGACTCTCGGCAACGGATATCTCGGCTCTCGCATCGATGAAGAACGCAGC
>M11 8size 32
AACCTTATCATTTAGAGGAAGGAGAAGTCGTAACAAGGTTTCCGTAGGTGAACCTGCGGAAGGATCATTGTCGTGACCCTGACCAAAACAGACCGCGCACGCGTTATCTACCTTGCC-GGCGGCGGCACTGTCCGTCGCTTGGCCAAAGTCCTCGATAACCTTCTCTTCTCGGAGAGGGGGCCTCGGGGT-AAAAGAACCCACGGCGCCGAAGGCGTCAAGGAACACTGTGCCTAACTCGGGGATGCGGCTGGCTTGCTAGCCG---CCCCTCGTGTTGCAATGCTATTTAATCCACATGACTCTCGGCAACGGATATCTCGGCTCTCGCATCGATGAAGAACGCAGC
>M11 9size 27
AACCTTATCATTTAGAGGAAGGAGAAGTCGTAACAAGGTTTCCGTAGGTGAACCTGCGGAAGGATCATTGTCGTGACCCTGACCAAAACAGACCGCGCACACGTTATCTAACTTGCC-GGTGGCGGCACTGTCCGTCGCTTGGCCAAAGTCCTCGATAACCTTCTCTTCTCGTAGAGGGGGCCTCGGGGT-AAAAGAACCCACGGCGCCGAAGGCGTCAAGGAACACTGTGCCTAACTCGGGGATGCGGCTGGCTTGCTAGCCG---CCCCTCGTGTTGCAATGCTATTTAATCCACATGACTCTCGGCAACGGATATCTCGGCTCTCGCATCGATGAAGAACGCAGC
>M11 10size 25
AACCTTATCATTTAGAGGAAGGAGAAGTCGTAACAAGGTTTCCGTAGGTGAACCTGCGGAAGGATCATTGTCGTGACCCTGACCAAAACAGACCGCGCACGCGTTATCTACCTTGCC-GGCGGCGGCACTGTCCGTCGCTTGGCCAAAGTCCTCGATAACCTTCTCCTCTCGTAGAGGGGGCCTCGGGGT-AAAAGAACCCACGGCGCCGAAGGCGTCAAGGAACACTGTGCCTAACTCGGGGATGCGGCTGGCTTGCTAGCCG---CCCCTCGTGTTGCAATGCTATTTAATCCACATGACTCTCGGCAACGGATATCTCGGCTCTCGCATCGATGAAGAACGCAGC
>M11 11size 18
AACCTTATCATTTAGAGGAAGGAGAAGTCGTAACAAGGTTTCCGTAGGTGAACCTGCGGAAGGATCATTGTCGTGACCCTGACCAAAACAGACCGCGCACGCGTTATCTACCTTGCC-GGCGGCGGCACTGTCCGTCGCTTGGCCAAAGTCCTCGATAACCTTCTCCTCTCGGAGAGGGGGCCTCGGGGT-AAAAGAACCCACGGCGCCAAAGGCGTCAAGGAACACTGTGCCTAACTCGGGGATGCGGCTGGCTTGCTAGCCG---CCCCTCGTGTTGCAATGCTATTTAATCCACATGACTCTCGGCAACGGATATCTCGGCTCTCGCATCGATGAAGAACGCAGC
>M11 14size 16
AACCTTATCATTTAGAGGAAGGAGAAGTCGTAACAAGGTTTCCGTAGGTGAACCTGCGGAAGGATCATTGTCGTGACCCTGACCAAAACAGACCGCGCACGCGTTATCTAACTTGCC-GGTGGCGGCACTGTCCGTCGCTTGGCCAAAGTCCTCGATAACCTTCTCTTCTCGGAGAGGGGGCCTCGGGGT-AAAAGAACCCACGGCGCCAAAGGCGTCAAGGAACACTGTGCCTAACTCGGGGATGCGGCTGGCTTGCTAGCCG---CCCCTCGTGTTGCAATGCTATTTAATCCACATGACTCTCGGCAACGGATATCTCGGCTCTCGCATCGATGAAGAACGCAGC
>M11 13size 16
AACCTTATCATTTAGAGGAAGGAGAAGTCGTAACAAGGTTTCCGTAGGTGAACCTGCGGAAGGATCATTGTCGTGACCCTGACCAAAACAGACCGCGCACACGTTATCTAACTTGCC-GGTGGCGGCACTGTCCGTCGCTTGGCCAAAGTCCTCGATAACCTTCTCTTCTCGGAGAGGGGGCCTCGGGGT-AAAAGAACCCACGGCGCCGAAGGCGTCAAGGAACACTGTGCCTAACTCGGGGATGCGGCTGGCTTGCTAGCCG---CCCCTCGTGTTGCAATGCTATTTAATCCACACGACTCTCGGCAACGGATATCTCGGCTCTCGCATCGATGAAGAACGCAGC
>M11 12size 17
AACCTTATCATTTAGAGGAAGGAGAAGTCGTAACAAGGTTTCCGTAGGTGAACCTGCGGAAGGATCATTGTCGTGACCCTGACCAAAACAGACCGCGCACACGTTATCTAACTTGCC-GGTGGCGGCACTGTCCGTCGCTTGGCCAAAGTCCTCGATAACCTTCTCTTCTCGGAGAGGGGGCCTCGGGGT-AAAAGAACCCACGGCGCCAAAGGCGTCAAGGAACACTGTGCCTTACTCGGGGATGCGGCTGGCTTGCTAGCCG---CCCCCCGTGTTGCAATGCTATTTAATCCACACGACTCTCGGCAACGGATATCTCGGCTCTCGCATCGATGAAGAACGCAGC
>M11 15size 13
AACCTTATCATTTAGAGGAAGGAGAAGTCGTAACAAGGTTTCCGTAGGTGAACCTGCGGAAGGATCATTGTCGTGACCCTGACCAAAACAGACCGCGCACGCGTTATCTAACTTGCC-GGTGGCGGCACTGTCCGTCGCTTGGCCAAAGTCCTCGATAACCTTCTCTTCTCGGAGAGGGGGCCTCGGGGT-AAAAGAACCCACGGCGCCGAAGGCGTCAAGGAACACTGTGCCTAACTCGGGGATGCGGCTGGCTTGCTAGCCG---CCCCCCGTGTTGCAATGCTATTTAATCCACACGACTCTCGGCAACGGATATCTCGGCTCTCGCATCGATGAAGAACGCAGC
>M11 16size 13
AACCTTATCATTTAGAGGAAGGAGAAGTCGTAACAAGGTTTCCGTAGGTGAACCTGCGGAAGGATCATTGTCGTGACCCTGACCAAAACAGACCGCGCACGCGTTATCTAACTTGCC-GGTGGCGGCACTGTCCGTCGCTTGGCCAAAGTCCTCGATAACCTTCTCCTCTCGGAGAGGGGGCCTCGGGGT-AAAAGAACCCACGGCGCCAAAGGCGTCAAGGAACACTGTGCCTTACTCGGGGATGCGGCTGGCTTGCTAGCCG---CCCCCCGTGTTGCAATGCTATTTAATCCACACGACTCTCGGCAACGGATATCTCGGCTCTCGCATCGATGAAGAACGCAGC
>M11 17size 11
AACCTTATCATTTAGAGGAAGGAGAAGTCGTAACAAGGTTTCCGTAGGTGAACCTGCGGAAGGATCATTGTCGTGACCCTGACCAAAACAGACCGCGCACGCGTTATCTAACTTGCC-GGTGGCGGCACTGTCCGTCGCTTGGCCAAAGTCCTCGATAACCTTCTCTTCTCGGAGAGGGGGCCTCGGGGT-AAAAGAACCCACGGCGCCGAAGGCGTCAAGGAACACTGTGCCTTACTCGGGGATGCGGCTGGCTTGCTAGCCG---CCCCCCGTGTTGCAATGCTATTTAATCCACACGACTCTCGGCAACGGATATCTCGGCTCTCGCATCGATGAAGAACGCAGC
>M11 19size 10
AACCTTATCATTTAGAGGAAGGAGAAGTCGTAACAAGGTTTCCGTAGGTGAACCTGCGGAAGGATCATTGTCGTGACCCTGACCAAAACAGACCGCGCACGCGTTATCTAACTTGCC-GGTGGCGGCACTGTCCGTCGCTTGGCCAAAGTCCTCGATAACCTTCTCTTCTCGGAGAGGGGGCCTCGGGGT-AAAAGAACCCACGGCGCCAAAGGCGTCAAGGAACACTGTGCCTAACTCGGGGATGCGGCTGGCTTGCTAGCCG---CCCCCCGTGTTGCAATGCTATTTAATCCACACGACTCTCGGCAACGGATATCTCGGCTCTCGCATCGATGAAGAACGCAGC
>M11 18size 11
AACCTTATCATTTAGAGGAAGGAGAAGTCGTAACAAGGTTTCCGTAGGTGAACCTGCGGAAGGATCATTGTCGTGACCCTGACCAAAACAGACCGCGCACGCGTTATCTAACTTGCC-GGTGGCGGCACTGTCCGTCGCTTGGCCAAAGTCCTCGATAACCTTCTCCTCTCGGAGAGGGGGCCTCGGGGT-AAAAGAACCCACGGCGCCGAAGGCGTCAAGGAACACTGTGCCTAACTCGGGGATGCGGCTGGCTTGCTAGCCG---CCCCTCGTGTTGCAATGCTATTTAATCCACATGACTCTCGGCAACGGATATCTCGGCTCTCGCATCGATGAAGAACGCAGC
>M11 20size 10
AACCTTATCATTTAGAGGAAGGAGAAGTCGTAACAAGGTTTCCGTAGGTGAACCTGCGGAAGGATCATTGTCGTGACCCTGACCAAAACAGACCGCGCACGCGTTATCTACCTTGCC-GGTGGCGGCACTGTCCGTCGCTTGGCCAAAGTCCTCGATAACCTTCTCTTCTCGGAGAGGGGGCCTCGGGGT-AAAAGAACCCACGGCGCCGAAGGCGTCAAGGAACACTGTGCCTAACTCGGGGATGCGGCTGGCTTGCTAGCCG---CCCCTCGTGTTGCAATGCTATTTAATCCACATGACTCTCGGCAACGGATATCTCGGCTCTCGCATCGATGAAGAACGCAGC
>M36 1size 473
AACCTTATCATTTAGAGGAAGGAGAAGTCGTAACAAGGTTTCCGTAGGTGAACCTGCGGAAGGATCATTGTCGTGACCCTGACCAAAACAGACCGCGCACGCGTTATCTAACTTGCC-GGTGGCGGCACTGTCCGTCGCTTGGCCAAAGTCCTCGATAACCTTCTCTTCTCGGAGAGGGGGCCTCGGGGT-AAAAGAACCCACGGCGCCGAAGGCGTCAAGGAACACTGTGCCTAACTCGGGGATGCGGCTGGCTTGCTAGCCG---CCCCTCGTGTTGCAATGCTATTTAATCCACATGACTCTCGGCAACGGATATCTCGGCTCTCGCATCGATGAAGAACGCAGC
>M36 2size 169
AACCTTATCATTTAGAGGAAGGAGAAGTCGTAACAAGGTTTCCGTAGGTGAACCTGCGGAAGGATCATTGTCGTGACCCTGACCAAAACAGACCGCGCACACGTTATCTAACTTGCC-GGTGGCGGCACTGTCCGTCGCTTGGCCAAAGTCCTCGATAACCTTCTCTTCTCGGAGAGGGGGCCTCGGGGT-AAAAGAACCCACGGCGCCGAAGGCGTCAAGGAACACTGTGCCTAACTCGGGGATGCGGCTGGCTTGCTAGCCG---CCCCTCGTGTTGCAATGCTATTTAATCCACATGACTCTCGGCAACGGATATCTCGGCTCTCGCATCGATGAAGAACGCAGC
>M36 3size 161
AACCTTATCATTTAGAGGAAGGAGAAGTCGTAACAAGGTTTCCGTAGGTGAACCTGCGGAAGGATCATTGTCGTGACCCTGACCAAAACAGACCGCGCACGCGTTATCTAACTTGCC-GGTGGCGGCACTGTCCGTCGCTTGGCCAAAGTCCTCGATAACCTTCTCTTCTCGTAGAGGGGGCCTCGGGGT-AAAAGAACCCACGGCGCCGAAGGCGTCAAGGAACACTGTGCCTAACTCGGGGATGCGGCTGGCTTGCTAGCCG---CCCCTCGTGTTGCAATGCTATTTAATCCACATGACTCTCGGCAACGGATATCTCGGCTCTCGCATCGATGAAGAACGCAGC
>M36 4size 140
AACCTTATCATTTAGAGGAAGGAGAAGTCGTAACAAGGTTTCCGTAGGTGAACCTGCGGAAGGATCATTGTCGTGACCCTGACCAAAACAGACCGCGCACGCGTTATCTACCTTGCC-GGCGGCGGCACTGTCCGTCGCTTGGCCAAAGTCCTCGATAACCTTCTCCTCTCGGAGAGGGGGCCTCGGGGT-AAAAGAACCCACGGCGCCGAAGGCGTCAAGGAACACTGTGCCTAACTCGGGGATGCGGCTGGCTTGCTAGCCG---CCCCTCGTGTTGCAATGCTATTTAATCCACATGACTCTCGGCAACGGATATCTCGGCTCTCGCATCGATGAAGAACGCAGC
>M36 5size 75
AACCTTATCATTTAGAGGAAGGAGAAGTCGTAACAAGGTTTCCGTAGGTGAACCTGCGGAAGGATCATTGTCGTGACCCTGACCAAAACAGACCGCGCACGCGTTATCTACCTTGCC-GGCGGCGGCACTGTCCGTCGCTTGGCCAAAGTCCTCGATAACCTTCTCCTCTCGGAGAGGGGGCCTCGGGGT-AAAAGAACCCACGGCGCCAAAGGCGTCAAGGAACACTGTGCCTTACTCGGGGATGCGGCTGGCTTGCTAGCCG---CCCCCCGTGTTGCAATGCTATTTAATCCACACGACTCTCGGCAACGGATATCTCGGCTCTCGCATCGATGAAGAACGCAGC
>M36 6size 59
AACCTTATCATTTAGAGGAAGGAGAAGTCGTAACAAGGTTTCCGTAGGTGAACCTGCGGAAGGATCATTGTCGTGACCCTGACCAAAACAGACCGCGCACGCGTTATCTAACTTGCC-GGTGGCGGCACTGTCCGTCGCTTGGCCAAAGTCCTCGATAACCTTCTCTTCTCGGAGAGGGGGCCTCGGGGT-AAAAGAACCCACGGCGCCAAAGGCGTCAAGGAACACTGTGCCTTACTCGGGGATGCGGCTGGCTTGCTAGCCG---CCCCCCGTGTTGCAATGCTATTTAATCCACACGACTCTCGGCAACGGATATCTCGGCTCTCGCATCGATGAAGAACGCAGC
>M36 7size 35
AACCTTATCATTTAGAGGAAGGAGAAGTCGTAACAAGGTTTCCGTAGGTGAACCTGCGGAAGGATCATTGTCGTGACCCTGACCAAAACAGACCGCGCACGCGTTATCTAACTTGCC-GGTGGCGGCACTGTCCGTCGCTTGGCCAAAGTCCTCGATAACCTTCTCTTCTCGGAGAGGGGGCCTCGGGGT-AAAAGAACCCACGGCGCCGAAGGCGTCAAGGAACACTGTGCCTAACTCGGGGATGCGGCTGGCTTGCTAGCCG---CCCCTCGTGTTGCAATGCTATTTAATCCACACGACTCTCGGCAACGGATATCTCGGCTCTCGCATCGATGAAGAACGCAGC
>M36 8size 34
AACCTTATCATTTAGAGGAAGGAGAAGTCGTAACAAGGTTTCCGTAGGTGAACCTGCGGAAGGATCATTGTCGTGACCCTGACCAAAACAGACCGCGCACGCGTTATCTACCTTGCC-GGCGGCGGCACTGTCCGTCGCTTGGCCAAAGTCCTCGATAACCTTCTCTTCTCGGAGAGGGGGCCTCGGGGT-AAAAGAACCCACGGCGCCGAAGGCGTCAAGGAACACTGTGCCTAACTCGGGGATGCGGCTGGCTTGCTAGCCG---CCCCTCGTGTTGCAATGCTATTTAATCCACATGACTCTCGGCAACGGATATCTCGGCTCTCGCATCGATGAAGAACGCAGC
>M36 9size 27
AACCTTATCATTTAGAGGAAGGAGAAGTCGTAACAAGGTTTCCGTAGGTGAACCTGCGGAAGGATCATTGTCGTGACCCTGACCAAAACAGACCGCGCACACGTTATCTAACTTGCC-GGTGGCGGCACTGTCCGTCGCTTGGCCAAAGTCCTCGATAACCTTCTCTTCTCGTAGAGGGGGCCTCGGGGT-AAAAGAACCCACGGCGCCGAAGGCGTCAAGGAACACTGTGCCTAACTCGGGGATGCGGCTGGCTTGCTAGCCG---CCCCTCGTGTTGCAATGCTATTTAATCCACATGACTCTCGGCAACGGATATCTCGGCTCTCGCATCGATGAAGAACGCAGC
>M36 10size 25
AACCTTATCATTTAGAGGAAGGAGAAGTCGTAACAAGGTTTCCGTAGGTGAACCTGCGGAAGGATCATTGTCGTGACCCTGACCAAAACAGACCGCGCACGCGTTATCTACCTTGCC-GGCGGCGGCACTGTCCGTCGCTTGGCCAAAGTCCTCGATAACCTTCTCCTCTCGTAGAGGGGGCCTCGGGGT-AAAAGAACCCACGGCGCCGAAGGCGTCAAGGAACACTGTGCCTAACTCGGGGATGCGGCTGGCTTGCTAGCCG---CCCCTCGTGTTGCAATGCTATTTAATCCACATGACTCTCGGCAACGGATATCTCGGCTCTCGCATCGATGAAGAACGCAGC
>M36 11size 20
AACCTTATCATTTAGAGGAAGGAGAAGTCGTAACAAGGTTTCCGTAGGTGAACCTGCGGAAGGATCATTGTCGTGACCCTGACCAAAACAGACCGCGCACGCGTTATCTACCTTGCC-GGCGGCGGCACTGTCCGTCGCTTGGCCAAAGTCCTCGATAACCTTCTCCTCTCGGAGAGGGGGCCTCGGGGT-AAAAGAACCCACGGCGCCAAAGGCGTCAAGGAACACTGTGCCTAACTCGGGGATGCGGCTGGCTTGCTAGCCG---CCCCTCGTGTTGCAATGCTATTTAATCCACATGACTCTCGGCAACGGATATCTCGGCTCTCGCATCGATGAAGAACGCAGC
>M36 12size 19
AACCTTATCATTTAGAGGAAGGAGAAGTCGTAACAAGGTTTCCGTAGGTGAACCTGCGGAAGGATCATTGTCGTGACCCTGACCAAAACAGACCGCGCACACGTTATCTAACTTGCC-GGTGGCGGCACTGTCCGTCGCTTGGCCAAAGTCCTCGATAACCTTCTCTTCTCGGAGAGGGGGCCTCGGGGT-AAAAGAACCCACGGCGCCAAAGGCGTCAAGGAACACTGTGCCTTACTCGGGGATGCGGCTGGCTTGCTAGCCG---CCCCCCGTGTTGCAATGCTATTTAATCCACACGACTCTCGGCAACGGATATCTCGGCTCTCGCATCGATGAAGAACGCAGC
>M36 13size 17
AACCTTATCATTTAGAGGAAGGAGAAGTCGTAACAAGGTTTCCGTAGGTGAACCTGCGGAAGGATCATTGTCGTGACCCTGACCAAAACAGACCGCGCACGCGTTATCTAACTTGCC-GGTGGCGGCACTGTCCGTCGCTTGGCCAAAGTCCTCGATAACCTTCTCTTCTCGGAGAGGGGGCCTCGGGGT-AAAAGAACCCACGGCGCCAAAGGCGTCAAGGAACACTGTGCCTAACTCGGGGATGCGGCTGGCTTGCTAGCCG---CCCCTCGTGTTGCAATGCTATTTAATCCACATGACTCTCGGCAACGGATATCTCGGCTCTCGCATCGATGAAGAACGCAGC
>M36 14size 16
AACCTTATCATTTAGAGGAAGGAGAAGTCGTAACAAGGTTTCCGTAGGTGAACCTGCGGAAGGATCATTGTCGTGACCCTGACCAAAACAGACCGCGCACACGTTATCTAACTTGCC-GGTGGCGGCACTGTCCGTCGCTTGGCCAAAGTCCTCGATAACCTTCTCTTCTCGGAGAGGGGGCCTCGGGGT-AAAAGAACCCACGGCGCCGAAGGCGTCAAGGAACACTGTGCCTAACTCGGGGATGCGGCTGGCTTGCTAGCCG---CCCCTCGTGTTGCAATGCTATTTAATCCACACGACTCTCGGCAACGGATATCTCGGCTCTCGCATCGATGAAGAACGCAGC
>M36 15size 13
AACCTTATCATTTAGAGGAAGGAGAAGTCGTAACAAGGTTTCCGTAGGTGAACCTGCGGAAGGATCATTGTCGTGACCCTGACCAAAACAGACCGCGCACGCGTTATCTAACTTGCC-GGTGGCGGCACTGTCCGTCGCTTGGCCAAAGTCCTCGATAACCTTCTCTTCTCGGAGAGGGGGCCTCGGGGT-AAAAGAACCCACGGCGCCGAAGGCGTCAAGGAACACTGTGCCTAACTCGGGGATGCGGCTGGCTTGCTAGCCG---CCCCCCGTGTTGCAATGCTATTTAATCCACACGACTCTCGGCAACGGATATCTCGGCTCTCGCATCGATGAAGAACGCAGC
>M36 16size 13
AACCTTATCATTTAGAGGAAGGAGAAGTCGTAACAAGGTTTCCGTAGGTGAACCTGCGGAAGGATCATTGTCGTGACCCTGACCAAAACAGACCGCGCACGCGTTATCTAACTTGCC-GGTGGCGGCACTGTCCGTCGCTTGGCCAAAGTCCTCGATAACCTTCTCCTCTCGGAGAGGGGGCCTCGGGGT-AAAAGAACCCACGGCGCCAAAGGCGTCAAGGAACACTGTGCCTTACTCGGGGATGCGGCTGGCTTGCTAGCCG---CCCCCCGTGTTGCAATGCTATTTAATCCACACGACTCTCGGCAACGGATATCTCGGCTCTCGCATCGATGAAGAACGCAGC
>M36 17size 11
AACCTTATCATTTAGAGGAAGGAGAAGTCGTAACAAGGTTTCCGTAGGTGAACCTGCGGAAGGATCATTGTCGTGACCCTGACCAAAACAGACCGCGCACGCGTTATCTAACTTGCC-GGTGGCGGCACTGTCCGTCGCTTGGCCAAAGTCCTCGATAACCTTCTCTTCTCGGAGAGGGGGCCTCGGGGT-AAAAGAACCCACGGCGCCGAAGGCGTCAAGGAACACTGTGCCTTACTCGGGGATGCGGCTGGCTTGCTAGCCG---CCCCCCGTGTTGCAATGCTATTTAATCCACACGACTCTCGGCAACGGATATCTCGGCTCTCGCATCGATGAAGAACGCAGC
>M36 18size 11
AACCTTATCATTTAGAGGAAGGAGAAGTCGTAACAAGGTTTCCGTAGGTGAACCTGCGGAAGGATCATTGTCGTGACCCTGACCAAAACAGACCGCGCACGCGTTATCTAACTTGCC-GGTGGCGGCACTGTCCGTCGCTTGGCCAAAGTCCTCGATAACCTTCTCCTCTCGGAGAGGGGGCCTCGGGGT-AAAAGAACCCACGGCGCCGAAGGCGTCAAGGAACACTGTGCCTAACTCGGGGATGCGGCTGGCTTGCTAGCCG---CCCCTCGTGTTGCAATGCTATTTAATCCACATGACTCTCGGCAACGGATATCTCGGCTCTCGCATCGATGAAGAACGCAGC
>M36 19size 10
AACCTTATCATTTAGAGGAAGGAGAAGTCGTAACAAGGTTTCCGTAGGTGAACCTGCGGAAGGATCATTGTCGTGACCCTGACCAAAACAGACCGCGCACGCGTTATCTAACTTGCC-GGTGGCGGCACTGTCCGTCGCTTGGCCAAAGTCCTCGATAACCTTCTCTTCTCGGAGAGGGGGCCTCGGGGT-AAAAGAACCCACGGCGCCAAAGGCGTCAAGGAACACTGTGCCTAACTCGGGGATGCGGCTGGCTTGCTAGCCG---CCCCCCGTGTTGCAATGCTATTTAATCCACACGACTCTCGGCAACGGATATCTCGGCTCTCGCATCGATGAAGAACGCAGC
>M36 20size 10
AACCTTATCATTTAGAGGAAGGAGAAGTCGTAACAAGGTTTCCGTAGGTGAACCTGCGGAAGGATCATTGTCGTGACCCTGACCAAAACAGACCGCGCACGCGTTATCTACCTTGCC-GGTGGCGGCACTGTCCGTCGCTTGGCCAAAGTCCTCGATAACCTTCTCTTCTCGGAGAGGGGGCCTCGGGGT-AAAAGAACCCACGGCGCCGAAGGCGTCAAGGAACACTGTGCCTAACTCGGGGATGCGGCTGGCTTGCTAGCCG---CCCCTCGTGTTGCAATGCTATTTAATCCACATGACTCTCGGCAACGGATATCTCGGCTCTCGCATCGATGAAGAACGCAGC
>M36 21size 10
AACCTTATCATTTAGAGGAAGGAGAAGTCGTAACAAGGTTTCCGTAGGTGAACCTGCGGAAGGATCATTGTCGTGACCCTGACCAAAACAGACCGCGCACGCGTTATCTAACTTGCC-GGTGGCGGCACTGTCCGTCGCTTGGCCAAAGTCCTCGATAACCTTCTCTTCTCGTAGAGGGGGCCTCGGGGT-AAAAGAACCCACGGCGCCGAAGGCGTCAAGGAACACTGTGCCTAACTCGGGGATGCGGCTGGCTTGCTAGCCG---CCCCTCGTGTTGCAATGCTATTTAATCCACACGACTCTCGGCAACGGATATCTCGGCTCTCGCATCGATGAAGAACGCAGC
>M13 1size 3485
AACCTTATCATTTAGAGGAAGGAGAAGTCGTAACAAGGTTTCCGTAGGTGAACCTGCGGAAGGATCATTGTCGTGACCCTGACCAAAACAGACCGCGCACGCGTTATCTAACTTGCC-GGTGGCGGCACTGTCCGTCGCTTGGCCAAAGTCCTCGATAACCTTCTCTTCTCGGAGAGGGGGCCTCGGGGT-AAAAGAACCCACGGCGCCGAAGGCGTCAAGGAACACTGTGCCTAACTCGGGGATGCGGCTGGCTTGCTAGCCG---CCCCTCGTGTTGCAATGCTATTTAATCCACACGACTCTCGGCAACGGATATCTCGGCTCTCGCATCGATGAAGAACGCAGC
>M13 2size 928
AACCTTATCATTTAGAGGAAGGAGAAGTCGTAACAAGGTTTCCGTAGGTGAACCTGCGGAAGGATCATTGTCGTGACCCTGACCAAAACAGACCGCGCACGCGTTATCTAACTTGCC-GGTGGCGGCACTGTCCGTCGCTTGGCCAAAGTCCTCGATAACCTTCTCTTCTCGGAGAGGGGGCCTCGGGGT-AAAAGAACCCACGGCGCCGAAGGCGTCAAGGAACACTGTGCCTAACTCGGGGATGCGGCTGGCTTGCTAGCTG---CCCCTCGTGTTGCAATGCTATTTAATCCACACGACTCTCGGCAACGGATATCTCGGCTCTCGCATCGATGAAGAACGCAGC
>M13 3size 340
AACCTTATCATTTAGAGGAAGGAGAAGTCGTAACAAGGTTTCCGTAGGTGAACCTGCGGAAGGATCATTGTCGTGACCCTGACCAAAACAGACCGCGCACGCGTTATCTAACTTGCC-GGTGGCGGCACTGTCCGTCGCTTGGCCAAAGTCCTCGATAACCTTCTCTTCTCGGAGATGGGGCCTCGGGGT-AAAAGAACCCACGGCGCCGAAGGCGTCAAGGAACACTGTGCCTAACTCGGGGATGCGGCTGGCTTGCTAGCCG---CCCCTCGTGTTGCAATGCTATTTAATCCACACGACTCTCGGCAACGGATATCTCGGCTCTCGCATCGATGAAGAACGCAGC
>M13 4size 147
AACCTTATCATTTAGAGGAAGGAGAAGTCGTAACAAGGTTTCCGTAGGTGAACCTGCGGAAGGATCATTGTCGTGACCCTGACCAAAACAGACCGCGCACGCGTTATCTAACTTGCC-GGTGGCGGCACTGTCCGTCGCTTGGCCAAAGTCCTCGATAACCTTCTCTTCTCGGAGAGGGGGCCTCGGGGT-AAAAGAACCCACGGCGCCGAAGGCGTCAAGGAACACTGTGCCTAACTCGGGGATGCGGCTGGCTTGCTAGCCG---CCCCTCGTGTTGCAATGCTATTTAATCCACACGACTCTCGGCAACGGATATCTTGGCTCTCGCATCGATGAAGAACGCAGC
>M13 5size 73
AACCTTATCATTTAGAGGAAGGAGAAGTCGTAACAAGGTTTCCGTAGGTGAACCTGCGGAAGGATCATTGTCGTGACCCTGACCAAAACAGACCGTGCACGCGTTATCTAACTTGCC-GGTGGCGGCACTGTCCGTCGCTTGGCCAAAGTCCTCGATAACCTTCTCTTCTCGGAGAGGGGGCCTCGGGGT-AAAAGAACCCACGGCGCCGAAGGCGTCAAGGAACACTGTGCCTAACTCGGGGATGCGGCTGGCTTGCTAGCCG---CCCCTCGTGTTGCAATGCTATTTAATCCACACGACTCTCGGCAACGGATATCTCGGCTCTCGCATCGATGAAGAACGCAGC
>M13 6size 56
AACCTTATCATTTAGAGGAAGGAGAAGTCGTAACAAGGTTTCCGTAGGTGAACCTGCGGAAGGATCATTGTGGTGACCCTGACCAAAACAGACCGCGCACGCGTTATCTAACTTGCC-GGTGGCGGCACTGTCCGTCGCTTGGCCAAAGTCCTCGATAACCTTCTCTTCTCGGAGAGGGGGCCTCGGGGT-AAAAGAACCCACGGCGCCGAAGGCGTCAAGGAACACTGTGCCTAACTCGGGGATGCGGCTGGCTTGCTAGCCG---CCCCTCGTGTTGCAATGCTATTTAATCCACACGACTCTCGGCAACGGATATCTCGGCTCTCGCATCGATGAAGAACGCAGC
>M13 7size 48
AACCTTATCATTTAGAGGAAGGAGAAGTCGTAACAAGGTTTCCGTAGGTGAACCTGCGGAAGGATCATTGTCGTGACCCTGACCAAAACAGACCGCGCACGCGTTATCTAACTTGCC-GGTGGCGGCACTGTCCGTCGCTTGGCCAAAGTCCTCGATAACCTTCTCTTCTCGGAGAGGGGGCCTTGGGGT-AAAAGAACCCACGGCGCCGAAGGCGTCAAGGAACACTGTGCCTAACTCGGGGATGCGGCTGGCTTGCTAGCCG---CCCCTCGTGTTGCAATGCTATTTAATCCACACGACTCTCGGCAACGGATATCTCGGCTCTCGCATCGATGAAGAACGCAGC
>M13 8size 37
AACCTTATCATTTAGAGGAAGGAGAAGTCGTAACAAGGTTTCCGTAGGTGAACCTGCGGAAGGATCATTGTCGTGACCCTGACCAAAACAGACCGCGCACGCGTTATCTAACTTGCC-GGTGGCGGCACTGTCCGTCGCTTGGCCAAAGTCCTCGATAACCTTCTCTTCTCGGAGAGGGGGGCTCGGGGT-AAAAGAACCCACGGCGCCGAAGGCGTCAAGGAACACTGTGCCTAACTCGGGGATGCGGCTGGCTTGCTAGCCG---CCCCTCGTGTTGCAATGCTATTTAATCCACACGACTCTCGGCAACGGATATCTCGGCTCTCGCATCGATGAAGAACGCAGC
>M13 9size 36
AACCTTATCATTTAGAGGAAGGAGAAGTCGTAACAAGGTTTCCGTAGGTGAACCTGCGGAAGGATCATTGTCGTGACCCTGACCAAAACAGACCGCGCACGTGTTATCTAACTTGCC-GGTGGCGGCACTGTCCGTCGCTTGGCCAAAGTCCTCGATAACCTTCTCTTCTCGGAGAGGGGGCCTCGGGGT-AAAAGAACCCACGGCGCCGAAGGCGTCAAGGAACACTGTGCCTAACTCGGGGATGCGGCTGGCTTGCTAGCCG---CCCCTCGTGTTGCAATGCTATTTAATCCACACGACTCTCGGCAACGGATATCTCGGCTCTCGCATCGATGAAGAACGCAGC
>M13 10size 31
AACCTTATCATTTAGAGGAAGGAGAAGTCGTAACAAGGTTTCCGTAGGTGAACCTGCGGAAGGATCATTGTCGTGACCCTGACCAAAACAGACCGCGCACGCGTTATCTAACTTGCC-GGTGGTGGCACTGTCCGTCGCTTGGCCAAAGTCCTCGATAACCTTCTCTTCTCGGAGAGGGGGCCTCGGGGT-AAAAGAACCCACGGCGCCGAAGGCGTCAAGGAACACTGTGCCTAACTCGGGGATGCGGCTGGCTTGCTAGCCG---CCCCTCGTGTTGCAATGCTATTTAATCCACACGACTCTCGGCAACGGATATCTCGGCTCTCGCATCGATGAAGAACGCAGC
>M13 11size 31
AACCTTATCATTTAGAGGAAGGAGAAGTCGTAACAAGGTTTCCGTAGGTGAACCTGCGGAAGGATCATTGTCGTGACCCTGACCAAAACAGACCGCGCACGCGTTATCTAACTTGCC-GGTGGCGGCACTGTCCGTCGCTTGGCCAAAGTCCTCGATAACCTTCTCTTCTCGGAGATGGGGCCTCGGGGT-AAAAGAACCCACGGCGCCGAAGGCGTCAAGGAACACTGTGCCTAACTCGGGGATGCGGCTGGCTTGCTAGCTG---CCCCTCGTGTTGCAATGCTATTTAATCCACACGACTCTCGGCAACGGATATCTCGGCTCTCGCATCGATGAAGAACGCAGC
>M13 12size 23
AACCTTATCATTTAGAGGAAGGAGAAGTCGTAACAAGGTTTCCGTAGGTGAACCTGCGGAAGGATCATTGTCGTGACCCTGACCAAAACAGACCGCGCACGCGTTATCTAACTTGCC-GGTGGCGGCACTGTCCGTCGCTTGGCCAAAGTCCTCGATAACCTTCTCTTCTCGGAGAGGGGGCCTCGGGGT-AAAAGAACCCACGGCGCCGAAGGCGTCAAGGAACACTGTGCCTAACTCGGGGATGCGGCTGGCTTGCTAGCCG---CCCCTCGTGTTGCAATGCTATTTAATCCACATGACTCTCGGCAACGGATATCTCGGCTCTCGCATCGATGAAGAACGCAGC
>M13 13size 18
AACCTTATCATTTAGAGGAAGGAGAAGTCGTAACAAGGTTTCCGTAGGTGAACCTGCGGAAGGATCATTGTCGTGACCCTGACCAAAACAGACCGCGCACGCGTTATCTAACTTGCC-GGTGGCGGCACTATCCGTCGCTTGGCCAAAGTCCTCGATAACCTTCTCTTCTCGGAGAGGGGGCCTCGGGGT-AAAAGAACCCACGGCGCCGAAGGCGTCAAGGAACACTGTGCCTAACTCGGGGATGCGGCTGGCTTGCTAGCCG---CCCCTCGTGTTGCAATGCTATTTAATCCACACGACTCTCGGCAACGGATATCTCGGCTCTCGCATCGATGAAGAACGCAGC
>M13 14size 17
AACCTTATCATTTAGAGGAAGGAGAAGTCGTAACAAGGTTTCCGTAGGTGAACCTGCGGAAGGATCATTGTCGTGACCCTGACCAAAACAGACCGCGCACGCGTTATCTAACTTGCC-GGTGGAGGCACTGTCCGTCGCTTGGCCAAAGTCCTCGATAACCTTCTCTTCTCGGAGAGGGGGCCTCGGGGT-AAAAGAACCCACGGCGCCGAAGGCGTCAAGGAACACTGTGCCTAACTCGGGGATGCGGCTGGCTTGCTAGCCG---CCCCTCGTGTTGCAATGCTATTTAATCCACACGACTCTCGGCAACGGATATCTCGGCTCTCGCATCGATGAAGAACGCAGC
>M13 15size 17
AACCTTATCATTTAGAGGAAGGAGAAGTCGTAACAAGGTTTCCGTAGGTGAACCTGCGGAAGGATCATTGTCGTGACCCTGACCAAAACAGACCGTGCACGCGTTATCTAACTTGCC-GGTGGCGGCACTGTCCGTCGCTTGGCCAAAGTCCTCGATAACCTTCTCTTCTCGGAGAGGGGGCCTCGGGGT-AAAAGAACCCACGGCGCCGAAGGCGTCAAGGAACACTGTGCCTAACTCGGGGATGCGGCTGGCTTGCTAGCTG---CCCCTCGTGTTGCAATGCTATTTAATCCACACGACTCTCGGCAACGGATATCTCGGCTCTCGCATCGATGAAGAACGCAGC
>M13 16size 15
AACCTTATCATTTAGAGGAAGGAGAAGTCGTAACAAGGTTTCCGTAGGTGAACCTGCGGAAGGATCATTGTCGTGACCCTGACCAAAACAGACCGCGCACGCGTTATCTAACTTGCC-GGTGGCGGCACTGTCCGTCGCTTGGCCAAAGTCCTCGATAACCTTCTCTTCTCGGAGAGGGGGCCTCGGGGT-AAAAGAACCCACGGCGCGGAAGGCGTCAAGGAACACTGTGCCTAACTCGGGGATGCGGCTGGCTTGCTAGCCG---CCCCTCGTGTTGCAATGCTATTTAATCCACACGACTCTCGGCAACGGATATCTCGGCTCTCGCATCGATGAAGAACGCAGC
>M13 17size 14
AACCTTATCATTTAGAGGAAGGAGAAGTCGTAACAAGGTTTCCGTAGGTGAACCTGCGGAAGGATCATTGTCGTGACCCTGACCAAAACAGACCGCGCACGCGTTATCTAACTTGCC-GGTGGCGGCACTGTCCGTCGCTTGGCCAAAGTCCTCGATAACCTTCTCTTCTCGGAGAGGGGGCCTCGGGGT-AAAAGAACCCACGGCGCCGAAGGCGTCAAGGAACACTGTGCCTAACTCGGGGATGCGGCTGGCTTGCTAGCTG---CCCCTCGTGTTGCAATGCTATTTAATCCACACGACTCTCGGCAACGGATATCTTGGCTCTCGCATCGATGAAGAACGCAGC
>M13 18size 14
AACCTTATCATTTAGAGGAAGGAGAAGTCGTAACAAGGTTTCCGTAGGTGAACCTGCGGAAGGATCATTGTCGTGACCCTGACCAAAACAGACTGCGCACGCGTTATCTAACTTGCC-GGTGGCGGCACTGTCCGTCGCTTGGCCAAAGTCCTCGATAACCTTCTCTTCTCGGAGAGGGGGCCTCGGGGT-AAAAGAACCCACGGCGCCGAAGGCGTCAAGGAACACTGTGCCTAACTCGGGGATGCGGCTGGCTTGCTAGCCG---CCCCTCGTGTTGCAATGCTATTTAATCCACACGACTCTCGGCAACGGATATCTCGGCTCTCGCATCGATGAAGAACGCAGC
>M13 19size 14
AACCTTATCATTTAGAGGAAGGAGAAGTCGTAACAAGGTTTCCGTAGGTGAACCTGTGGAAGGATCATTGTCGTGACCCTGACCAAAACAGACCGCGCACGCGTTATCTAACTTGCC-GGTGGCGGCACTGTCCGTCGCTTGGCCAAAGTCCTCGATAACCTTCTCTTCTCGGAGAGGGGGCCTCGGGGT-AAAAGAACCCACGGCGCCGAAGGCGTCAAGGAACACTGTGCCTAACTCGGGGATGCGGCTGGCTTGCTAGCCG---CCCCTCGTGTTGCAATGCTATTTAATCCACACGACTCTCGGCAACGGATATCTCGGCTCTCGCATCGATGAAGAACGCAGC
>M13 20size 14
AACCTTATCATTTAGAGGAAGGAGAAGTCGTAACAAGGTTTCTGTAGGTGAACCTGCGGAAGGATCATTGTCGTGACCCTGACCAAAACAGACCGCGCACGCGTTATCTAACTTGCC-GGTGGCGGCACTGTCCGTCGCTTGGCCAAAGTCCTCGATAACCTTCTCTTCTCGGAGAGGGGGCCTCGGGGT-AAAAGAACCCACGGCGCCGAAGGCGTCAAGGAACACTGTGCCTAACTCGGGGATGCGGCTGGCTTGCTAGCCG---CCCCTCGTGTTGCAATGCTATTTAATCCACACGACTCTCGGCAACGGATATCTCGGCTCTCGCATCGATGAAGAACGCAGC
>M13 21size 13
AACCTTATCATTTAGAGGAAGGAGAAGTCGTAACAAGGTTTCCGTAGGTGAACCTGCGGAAGGATCATTGTCGTGACCCTGACCAAAACAGACCGCGCACGCGTTATCTACCTTGCC-GGTGGCGGCACTGTCCGTCGCTTGGCCAAAGTCCTCGATAACCTTCTCTTCTCGGAGAGGGGGCCTCGGGGT-AAAAGAACCCACGGCGCCGAAGGCGTCAAGGAACACTGTGCCTAACTCGGGGATGCGGCTGGCTTGCTAGCCG---CCCCTCGTGTTGCAATGCTATTTAATCCACACGACTCTCGGCAACGGATATCTCGGCTCTCGCATCGATGAAGAACGCAGC
>M13 22size 13
AACCTTATCATTTAGAGGAAGGAGAAGTCGTAACAAGGTTTCCGTAGGTGAACCTGCGGAAGGATCATTGTGGTGACCCTGACCAAAACAGACCGCGCACGCGTTATCTAACTTGCC-GGTGGCGGCACTGTCCGTCGCTTGGCCAAAGTCCTCGATAACCTTCTCTTCTCGGAGAGGGGGCCTCGGGGT-AAAAGAACCCACGGCGCCGAAGGCGTCAAGGAACACTGTGCCTAACTCGGGGATGCGGCTGGCTTGCTAGCTG---CCCCTCGTGTTGCAATGCTATTTAATCCACACGACTCTCGGCAACGGATATCTCGGCTCTCGCATCGATGAAGAACGCAGC
>M13 23size 13
AACCTTATCATTTAGAGGAAGGAGAAGTCGTAACAAGGTTTCCGTAGGTGAACCTGCGGAAGGATCATTGTCGTGACCCTGACCAAAACAGACCGCGCACGCGTTATCTAACTTGCC-GGTGGCGGCACTGTCCGTCGCTTGGCCAAAGTCCTTGATAACCTTCTCTTCTCGGAGAGGGGGCCTCGGGGT-AAAAGAACCCACGGCGCCGAAGGCGTCAAGGAACACTGTGCCTAACTCGGGGATGCGGCTGGCTTGCTAGCCG---CCCCTCGTGTTGCAATGCTATTTAATCCACACGACTCTCGGCAACGGATATCTCGGCTCTCGCATCGATGAAGAACGCAGC
>M13 24size 13
AACCTTATCATTTAGAGGAAGGAGAAGTCGTAACAAGGTTTCCGTAGGTGAACCTGCGGAAGGATCATTGTCGTGACCCTGACCAAAACAGACCGCGCACGCGTTATCTAACTTGCC-GGTGGCGGCACTGTCCGTCGCTTGGCCAAAGTCCTCGATAACCTTCTCTTCTCGGAGAGGGGGCCTCGGGGT-AAAAGAACCCACGGCGCCGAAGGCGTCAAGGAACACTGTGCCTAACTCGGGGATGCGGCTGGCTTGCTAGCCG---CCCCTCGTGTTGCAATGCTATTTAATCCACACGACTCTCGGCAATGGATATCTCGGCTCTCGCATCGATGAAGAACGCAGC
>M13 25size 12
AACCTTATCATTTAGAGGAAGGAGAAGTCGTAACAAGGTTTCCGTAGGTGAACCTGCGGAAGGATCATTGTCGTGACCCTGACCAAAACAGACCGCGCACGCGTTATCTAACTTGCC-GGTGGCGGCACTGTCCGTCGCTTGGCCGAAGTCCTCGATAACCTTCTCTTCTCGGAGAGGGGGCCTCGGGGT-AAAAGAACCCACGGCGCCGAAGGCGTCAAGGAACACTGTGCCTAACTCGGGGATGCGGCTGGCTTGCTAGCCG---CCCCTCGTGTTGCAATGCTATTTAATCCACACGACTCTCGGCAACGGATATCTCGGCTCTCGCATCGATGAAGAACGCAGC
>M13 26size 11
AACCTTATCATTTAGAGGAAGGAGAAGTCGTAACAAGGTTTCCGTAGGTGAACCTGCGGAAGGATCATTGTCGTGACCCTGACCAAAACAGACCGCGCACGCGTTATCTAACTTGCC-GGTGGCGGCACTGTCCGTCGCTTGGCCAAAGTCCTCGATAACCTTCTCTTCTCGGAGAGGGGGCCTCGGGGT-AAAAGAACCCACGGCGCCGAAGGCGTCAAGGAACACTGTGCCTAACTCGGGGATGCGGCTGGCTTGCTAGCCG---CCCCTCATGTTGCAATGCTATTTAATCCACACGACTCTCGGCAACGGATATCTCGGCTCTCGCATCGATGAAGAACGCAGC
>M13 27size 11
AACCTTATCATTTAGAGGAAGGAGAAGTCGTAACAAGGTTTCCGTAGGTGAACCTGCGGAAGGATCATTGTCGTGACCCTGACCAAAACAGACCGCGCACGCGTTATCTAACTTGCC-GGTGGCGGCACTGTCCGTCGCTTGGCCAAAGTCCTCGATAACCTTCTCTTCTCGGAGAGGGGGCCTCGGGGT-AAAAGAACCCACGGCGCCGAAGGCGTCAAGGAACACTGTGCCTAACTCGGGGATGCGGCTGGCTTGCTAGCCG---CCCCTCGTGTTGCAATGCTATTTAATCCACACGACTCTTGGCAACGGATATCTCGGCTCTCGCATCGATGAAGAACGCAGC
>M13 28size 11
AACCTTATCATTTAGAGGAAGGAGAAGTCGTAACAAGGTTTCCGTAGGTGAACCTGCGGAAGGATCATTGTCGTGACCCTGACCAAAACAGACCGCGCACGCGTTATCTAACTTGCC-GGTGGCGGCACTGTCCGTCGCTTGGCCAAAGTCCTCGATAACCTTCTCTTCTCGGAGAGGGGGCCTCGGGGT-AAAAGAACCCACGGTGCCGAAGGCGTCAAGGAACACTGTGCCTAACTCGGGGATGCGGCTGGCTTGCTAGCCG---CCCCTCGTGTTGCAATGCTATTTAATCCACACGACTCTCGGCAACGGATATCTCGGCTCTCGCATCGATGAAGAACGCAGC
>M13 29size 11
AACCTTATCATTTAGAGGAAGGAGAAGTCGTAACAAGGTTTCCGTAGGTGAACCTGCGGAAGGATCATTGTCGTGACCCTGACCAAAATAGACCGCGCACGCGTTATCTAACTTGCC-GGTGGCGGCACTGTCCGTCGCTTGGCCAAAGTCCTCGATAACCTTCTCTTCTCGGAGAGGGGGCCTCGGGGT-AAAAGAACCCACGGCGCCGAAGGCGTCAAGGAACACTGTGCCTAACTCGGGGATGCGGCTGGCTTGCTAGCCG---CCCCTCGTGTTGCAATGCTATTTAATCCACACGACTCTCGGCAACGGATATCTCGGCTCTCGCATCGATGAAGAACGCAGC
>M13 30size 10
AACCTTATCATTTAGAGGAAGGAGAAGTCGTAACAAGGTTTCCGTAGGTGAACCTGCGGAAGGATCATTGTCGTGACCCTGACCAAAACAGACCGCGCACGCGTTATCTAACTTGCC-GGTGGCGGCACTGTCCGTCGCTTGGCCAAAGTCCTCGATAACCTTCTCTTCTCGGAGATGGGGCCTCGGGGT-AAAAGAACCCACGGCGCCGAAGGCGTCAAGGAACACTGTGCCTAACTCGGGGATGCGGCTGGCTTGCTAGCCG---CCCCTCGTGTTGCAATGCTATTTAATCCACACGACTCTCGGCAACGGATATCTTGGCTCTCGCATCGATGAAGAACGCAGC
>M13 31size 10
AACCTTATCATTTAGAGGAAGGAGAAGTCGTAACAAGGTTTCCGTAGGTGAACCTGCGGAAGGATCATTGTCGTGACCCTGACCAAAACAGACCGCGCACGCGTTATCTAACTTGCC-GGTGGCGGCACTGTCTGTCGCTTGGCCAAAGTCCTCGATAACCTTCTCTTCTCGGAGAGGGGGCCTCGGGGT-AAAAGAACCCACGGCGCCGAAGGCGTCAAGGAACACTGTGCCTAACTCGGGGATGCGGCTGGCTTGCTAGCCG---CCCCTCGTGTTGCAATGCTATTTAATCCACACGACTCTCGGCAACGGATATCTCGGCTCTCGCATCGATGAAGAACGCAGC
>M13 32size 10
AACCTTATCATTTAGAGGAAGGAGAAGTCGTAACAAGGTTTCCGTAGGTGAACCTGCGGAAGGATCATTGTCGTGACCCTGACCAAAACAGACCGCGCACGCGTTATCTAACTTGCC-GGTGGCGGCACTGTCCGTCGCTTGGCCAAAGTCCTCGATAACCTTCTCTTCTCGGAGAGGGGGCCTCGGGGT-AAAAGAACCCACGGCGCCAAAGGCGTCAAGGAACACTGTGCCTAACTCGGGGATGCGGCTGGCTTGCTAGCCG---CCCCTCGTGTTGCAATGCTATTTAATCCACACGACTCTCGGCAACGGATATCTCGGCTCTCGCATCGATGAAGAACGCAGC
