# Supplementary material for: Hybridization in the Subtribe Alopecurinae Dumort. (Poaceae) According to Molecular Phylogenetic Analysis: Different Ploidy Level Tells Different Origin of the Groups
Source: Plants (Basel). 2024 Mar 22;13(7):919. doi: 10.3390/plants13070919 (PMC11013341; doi:10.3390/plants13070919)
Supplement: Supplementary file 1 [file plants-13-00919-s001.zip › Table S7__Alopecurus.fas]

>L16 1 size=3292
AACCTTATCATTTAGAGGAAGGAGAAGTCGTAACAAGGTTTCCGTAGGTGAACCTGCGGAAGGATCATTGTCGTGACCCTGACCAAAATAGACCGTGCACGCGTTATCTACATTGTCCGGCGGCGGCACTGTTCGTCGCTTGGCCAAAATCCTTGATAACC-TCCTCTCCTAGGAGCGGGGG-CTCGGGGTAAAAGAACCCACGGCGCCTAAGGCGTCAAGGAACACTGTGCCTAACTTGGGGACGCGGCTGGCTTGCTAGCTG-------CCCCCCGTGTTGCAATGCTATTTAATCCACACGACTCTCGGCAACGGATATCTCGGCTCTCGCATCGATGAAGAACGCAGC-
>L16 2 size=1478
AACCTTATCATTTAGAGGAAGGAGAAGTCGTAACAAGGTTTCCGTAGGTGAACCTGCGGAAGGATCATTGTCGTGACCCTGACCAAAATAGACCGTGCACGCGTTATCTACATTGTCCGGCGGTGGCACTGTCCGTCGCTTGGCCAAAATCCTTGATAACC-TCCTCTCCTAGGAGCGGGGG-CTCGGGGTAAAAGAACCCACGGCGCCTAAGGCGTCAAGGAACACTGTGCCTAACTTGGGGACGCGGCTGGCTTGCTAGCTG-------CCCCCCGTGTTGCAATGCTATTTAATCCACACGACTCTCGGCAACGGATATCTCGGCTCTCGCATCGATGAAGAACGCAGC-
>L16 3 size=1071
AACCTTATCATTTAGAGGAAGGAGAAGTCGTAACAAGGTTTCCGTAGGTGAACCTGCGGAAGGATCATTGTCGTGACCCTGACCAAAATAGACCGTGCACGCGTTATCTACATTGTCCGGCGGCGGCACTGTTCGTCGCTTGGCCAAAATCCTTGATAACC-TCCTCTCCTAGGAGCGGGGG-CTCGGGGTAAAAGAACCCACGGCGCCTAAGGCGTCAAGGAACACTGTGCCTAACTTGGGGACGCGGTTGGCTTGCTAGCTG-------CCCCCCGTGTTGCAATGCTATTTAATCCACACGACTCTCGGCAACGGATATCTCGGCTCTCGCATCGATGAAGAACGCAGC-
>L16 4 size=949
AACCTTATCATTTAGAGGAAGGAGAAGTCGTAACAAGGTTTCCGTAGGTGAACCTGCGGAAGGATCATTGTCGTGACCCTGACCAAAATAGACCGTGCACGCGTTATCTACATTGTCCGGCGGTGGCACTGTCCGTCGCTTGGCCAAAATCCTTGATAACC-TCCTCTCCTAGGAGCGGGGG-CTCGGGGTAAAAGAACCCACGGCGCCTAAGGCGTCAAGGAACACTGTGCCTAACTTGGGGACGCGGTTGGCTTGCTAGCTG-------CCCCCCGTGTTGCAATGCTATTTAATCCACACGACTCTCGGCAACGGATATCTCGGCTCTCGCATCGATGAAGAACGCAGC-
>L16 6 size=240
AACCTTATCATTTAGAGGAAGGAGAAGTCGTAACAAGGTTTCCGTAGGTGAACCTGCGGAAGGATCATTGTCGTGACCCTGACCAAAATAGACCGTGCACGCGTTAACTACATTGTCCGGCGGCGGCACTGTTCGTCGCTTGGCCAAAATCCTTGATAACC-TCCTCTCCTAGGAGCGGGGG-CTCGGGGTAAAAGAACCCACGGCGCCTAAGGCGTCAAGGAACACTGTGCCTAACTTGGGGACGCGGCTGGCTTGCTAGCTG-------CCCCCCGTGTTGCAATGCTATTTAATCCACACGACTCTCGGCAACGGATATCTCGGCTCTCGCATCGATGAAGAACGCAGC-
>L16 8 size=131
AACCTTATCATTTAGAGGAAGGAGAAGTCGTAACAAGGTTTCCGTAGGTGAACCTGCGGAAGGATCATTGTCGTGACCCTGACCAAAATAGACCGTGCACGCGTTATCTACATTGTCCGGCGGTGGCACTGTTCGTCGCTTGGCCAAAATCCTTGATAACC-TCCTCTCCTAGGAGCGGGGG-CTCGGGGTAAAAGAACCCACGGCGCCTAAGGCGTCAAGGAACACTGTGCCTAACTTGGGGACGCGGCTGGCTTGCTAGCTG-------CCCCCCGTGTTGCAATGCTATTTAATCCACACGACTCTCGGCAACGGATATCTCGGCTCTCGCATCGATGAAGAACGCAGC-
>L16 9 size=123
AACCTTATCATTTAGAGGAAGGAGAAGTCGTAACAAGGTTTCCGTAGGTGAACCTGCGGAAGGATCATTGTCGTGACCCTGACCAAAATAGACCGTGCACGCGTTATCTACATTGTCCGGCGGCGGCACTGTTTGTCGCTTGGCCAAAATCCTTGATAACC-TCCTCTCCTAGGAGCGGGGG-CTCGGGGTAAAAGAACCCACGGCGCCTAAGGCGTCAAGGAACACTGTGCCTAACTTGGGGACGCGGCTGGCTTGCTAGCTG-------CCCCCCGTGTTGCAATGCTATTTAATCCACACGACTCTCGGCAACGGATATCTCGGCTCTCGCATCGATGAAGAACGCAGC-
>L16 10 size=90
AACCTTATCATTTAGAGGAAGGAGAAGTCGTAACAAGGTTTCCGTAGGTGAACCTGCGGAAGGATCATTGTCGTGACCCTGACCAAAATAGACCGTGCACGCGTTAACTACATTGTCCGGCGGCGGCACTGTTCGTCGCTTGGCCAAAATCCTTGATAACC-TCCTCTCCTAGGAGCGGGGG-CTCGGGGTAAAAGAACCCACGGCGCCTAAGGCGTCAAGGAACACTGTGCCTAACTTGGGGACGCGGTTGGCTTGCTAGCTG-------CCCCCCGTGTTGCAATGCTATTTAATCCACACGACTCTCGGCAACGGATATCTCGGCTCTCGCATCGATGAAGAACGCAGC-
>L16 11 size=85
AACCTTATCATTTAGAGGAAGGAGAAGTCGTAACAAGGTTTCCGTAGGTGAACCTGCGGAAGGATCATTGTCGTGACCCTGACCAAAATAGACCGTGCACGCGTTATCTACATTGTCCGGCGGCGGCACTGTCCGTCGCTTGGCCAAAATCCTTGATAACC-TCCTCTCCTAGGAGCGGGGG-CTCGGGGTAAAAGAACCCACGGCGCCTAAGGCGTCAAGGAACACTGTGCCTAACTTGGGGACGCGGTTGGCTTGCTAGCTG-------CCCCCCGTGTTGCAATGCTATTTAATCCACACGACTCTCGGCAACGGATATCTCGGCTCTCGCATCGATGAAGAACGCAGC-
>L16 12 size=85
AACCTTATCATTTAGAGGAAGGAGAAGTCGTAACAAGGTTTCCGTAGGTGAACCTGCGGAAGGATCATTGTCGTGACCCTGACCAAAATAGACCGTGCACGCGTTATCTACATTGTCCGGCGGCGGCACTGTCCGTCGCTTGGCCAAAATCCTTGATAACC-TCCTCTCCTAGGAGCGGGGG-CTCGGGGTAAAAGAACCCACGGCGCCTAAGGCGTCAAGGAACACTGTGCCTAACTTGGGGACGCGGCTGGCTTGCTAGCTG-------CCCCCCGTGTTGCAATGCTATTTAATCCACACGACTCTCGGCAACGGATATCTCGGCTCTCGCATCGATGAAGAACGCAGC-
>L16 13 size=75
AACCTTATCATTTAGAGGAAGGAGAAGTCGTAACAAGGTTTCCGTAGGTGAACCTGCGGAAGGATCATTGTCGTGACCCTGACCAAAATAGACCGTGCACGCGTTATCTACATTGTCCGGCGGTGGCACTGTTCGTCGCTTGGCCAAAATCCTTGATAACC-TCCTCTCCTAGGAGCGGGGG-CTCGGGGTAAAAGAACCCACGGCGCCTAAGGCGTCAAGGAACACTGTGCCTAACTTGGGGACGCGGTTGGCTTGCTAGCTG-------CCCCCCGTGTTGCAATGCTATTTAATCCACACGACTCTCGGCAACGGATATCTCGGCTCTCGCATCGATGAAGAACGCAGC-
>L16 14 size=71
AACCTTATCATTTAGAGGAAGGAGAAGTCGTAACAAGGTTTCCGTAGGTGAACCTGCGGAAGGATCATTGTCGTGACCCTGACCAAAATAGACCGTGCACGCGTTATCTACATTGTCCGGCGGCGGCACTGTTCGTCGCTTGGCCAAAATCCTTGATAACC-TCCTCTCCTAGGAGCGGGGT-CTCGGGGTAAAAGAACCCACGGCGCCTAAGGCGTCAAGGAACACTGTGCCTAACTTGGGGACGCGGCTGGCTTGCTAGCTG-------CCCCCCGTGTTGCAATGCTATTTAATCCACACGACTCTCGGCAACGGATATCTCGGCTCTCGCATCGATGAAGAACGCAGC-
>L16 17 size=33
AACCTTATCATTTAGAGGAAGGAGAAGTCGTAACAAGGTTTCCGTAGGTGAACCTGCGGAAGGATCATTGTCGTGACCCTGACCAAAATAGACCGTGCACGCGTTATCTACATTGTCCGGCGGTGGCACTGTCCGTCGCTTGGCCAAAATCCTTGATAACC-TCCTCTCCTAGGAGCGGGGT-CTCGGGGTAAAAGAACCCACGGCGCCTAAGGCGTCAAGGAACACTGTGCCTAACTTGGGGACGCGGCTGGCTTGCTAGCTG-------CCCCCCGTGTTGCAATGCTATTTAATCCACACGACTCTCGGCAACGGATATCTCGGCTCTCGCATCGATGAAGAACGCAGC-
>L16 18 size=33
AACCTTATCATTTAGAGGAAGGAGAAGTCGTAACAAGGTTTCCGTAGGTGAACCTGCGGAAGGATCATTGTCGTGACCCTGACCAAAATAGACCGTGCACGCGTTATCTACATTGTCCGGCGGCGGCACTGTTCGTCGCTTGGCCAAAATCCGTGATAACC-TCCTCTCCTAGGAGCGGGGG-CTCGGGGTAAAAGAACCCACGGCGCCTAAGGCGTCAAGGAACACTGTGCCTAACTTGGGGACGCGGCTGGCTTGCTAGCTG-------CCCCCCGTGTTGCAATGCTATTTAATCCACACGACTCTCGGCAACGGATATCTCGGCTCTCGCATCGATGAAGAACGCAGC-
>L16 20 size=21
AACCTTATCATTTAGAGGAAGGAGAAGTCGTAACAAGGTTTTCGTAGGTGAACCTGCGGAAGGATCATTGTCGTGACCCTGACCAAAATAGACCGTGCACGCGTTATCTACATTGTCCGGCGGCGGCACTGTTCGTCGCTTGGCCAAAATCCTTGATAACC-TCCTCTCCTAGGAGCGGGGG-CTCGGGGTAAAAGAACCCACGGCGCCTAAGGCGTCAAGGAACACTGTGCCTAACTTGGGGACGCGGCTGGCTTGCTAGCTG-------CCCCCCGTGTTGCAATGCTATTTAATCCACACGACTCTCGGCAACGGATATCTCGGCTCTCGCATCGATGAAGAACGCAGC-
>L16 21 size=21
AACCTTATCATTTAGAGGAAGGAGAAGTCGTAACAAGGTTTCCGTAGGTGAACCTGCGGAAGGATCATTGTCGTGACCCTGACCAAAATAGACCGTGCACGCGTTATCTACATTGTCCGGCGGCGGCACTGTTCGTCGCTTGGCCAAAATCCTTGATAACC-TCCTCTCCTAGGAGCGGGGG-CTCGGGGTAAAAGAACCCACGACGCCTAAGGCGTCAAGGAACACTGTGCCTAACTTGGGGACGCGGCTGGCTTGCTAGCTG-------CCCCCCGTGTTGCAATGCTATTTAATCCACACGACTCTCGGCAACGGATATCTCGGCTCTCGCATCGATGAAGAACGCAGC-
>L16 22 size=17
AACCTTATCATTTAGAGGAAGGAGAAGTCGTAACAAGGTTTCCGTAGGTGAACCTGCGGAAGGATCATTGTCGTGACCCTGACCAAAATAGACCGTGCACGCGTTATCTACATTGTCCGGCGGCGGCACTGTTCGTCGCTTGGCCAAAATCCTTGATAACC-TCCTCTCCTAGGAGCGGGGG-CTCGGGGTAAAAGAACCCACGGCGCCTAAGGCGTCAAGGAACACTGTGCCTAACTTGGGGACGCGGCTGGCTTGCTAGCTG-------CCCCCCGTGTTGCAATGCTATTTAATCCACACGACTCTCGGCAACGGATATCTCGGCTCTCGCATCGATGAAGAACGCAGA-
>L16 24 size=16
AACCTTATCATTTAGAGGAAGGAGAAGTCGTAACAAGGTTTCCGTAGGTGAACCTGCGGAAGGATCATTGTCGTGACCCTGACCAAAATAGACCGTGCACGCGTTATCTACATTGTCCGGCGGCGGCACTGTTCGTCGCTTGGCCAAAATCCTTGATAACC-TCCTCTCCTAGGAGCGGGGG-CTCGGGGTAAAAGAACCCACGGCGCCTAAGGCGTCAAGGAACACTGTGCCTAACTTGGGGACGCGGCTGGCTTGCTAGCTG-------CCCCCCGTGTTGCAAAGCTATTTAATCCACACGACTCTCGGCAACGGATATCTCGGCTCTCGCATCGATGAAGAACGCAGC-
>L16 25 size=14
AACCTTATCATTTAGAGGAAGGAGAAGTCGTAACAAGGTTTCCGTAGGTGAACCTGCGGAAGGATCATTGTCGTGACCCTGACCAAAATAGACCGTGCACGCGTTATCTACATTGTCCGGCGGCGGCACTGTTCGTCGCTTGGCCAAAATCCTTGATAACC-TCCTCTCCTAGGAGCGGGGG-CTCGGGGTAAAAGAACCCACGGCGCCTAAGGCGTCAAGGAACACTGTGCCTAACTTGGGGACGCGGCTGGCTTGCTAGCTG-------CCCCCCGTGTTGCAATGCTATTTAATCCACACGACTCTCGTCAACGGATATCTCGGCTCTCGCATCGATGAAGAACGCAGC-
>L16 26 size=14
AACCTTATCATTTAGAGGAAGGAGAAGTCGTAACAAGGTTTCCGTAGGTGAACCTGCGGAAGGATCATTGTCGTGACCCTGACCAAAATAGACCGTGCACGCGTTATCTACATTGTCCGGCGGCGGCACTGTTCGTCGCTTGGCCAAAATCCTTGATAACC-TCCTCTCCTAGGAGCGGGGG-CTCGGGGTAAAAGAACCCACGGCGCCTAAGGCGTCAAGGAACACTGTGCCTAACTTGGGGACGCGGCTGGCTTGCTAGCTG-------CCCCCCGTGTTGCAATGCTATTTAATCCACACGACTCTCGGGAACGGATATCTCGGCTCTCGCATCGATGAAGAACGCAGC-
>L16 27 size=14
AACCTTATCATTTAGAGGAAGGAGAAGTCGTAACAAGGTTTCCGTAGGTGAACCTGCGGAAGGATCATTGTCGTGACCCTGACCAAAATAGACCGTGCACGCGTTATCTACATTGTCCGGCGGCGGCACTGTTCGTCGCTTGGCCAAAATCCTTGATAACC-TCCTCTCCTAGGAGCGGGGG-CTCGGGGTAAAAGAACCCACGGCGCGTAAGGCGTCAAGGAACACTGTGCCTAACTTGGGGACGCGGCTGGCTTGCTAGCTG-------CCCCCCGTGTTGCAATGCTATTTAATCCACACGACTCTCGGCAACGGATATCTCGGCTCTCGCATCGATGAAGAACGCAGC-
>L16 28 size=13
AACCTTATCATTTAGAGGAAGGAGAAGTCGTAACAAGGTTTCCGTAGGTGAACCTGCGGAAGGATCATTGTCGTGACCCTGACCAAAATAGACCGTGCACGCGTTATCTACATTGTCCGGCGGTGGCACTGTCCGTCGCTTGGCCAAAATCCTTGATAACC-TCCTCTCCTAGGAGCGGGGG-CTCGGGGTAAAAGAACCCACGGCGCCTAAGGTGTCAAGGAACACTGTGCCTAACTTGGGGACGCGGTTGGCTTGCTAGCTG-------CCCCCCGTGTTGCAATGCTATTTAATCCACACGACTCTCGGCAACGGATATCTCGGCTCTCGCATCGATGAAGAACGCAGC-
>L16 29 size=13
AACCTTATCATTTAGAGGAAGGAGAAGTCGTAACAAGGTTTCCGTAGGTGAACCTGCGGAAGGATCATTGTCGTGACCCTGACCAAAATAGACCGTGCACGCGTTATCTACATTGTCCGGCGGCGGCACTGTTTGTCGCTTGGCCAAAATCCTTGATAACC-TCCTCTCCTAGGAGCGGGGG-CTCGGGGTAAAAGAACCCACGGCGCCTAAGGCGTCAAGGAACACTGTGCCTAACTTGGGGACGCGGTTGGCTTGCTAGCTG-------CCCCCCGTGTTGCAATGCTATTTAATCCACACGACTCTCGGCAACGGATATCTCGGCTCTCGCATCGATGAAGAACGCAGC-
>L16 30 size=13
AACCTTATCATTTAGAGGAAGGAGAAGTCGTAACAAGGTTTCCGTAGGTGAACCTGCGGAAGGATCATTGTCGTGACCCTGACCAAAATAGACCGTGCACGCGTTATCTACATTGTCCGGCGGCGGCACTGTTCGTCGCTTGGCCAAAATCCTTGATAACC-TCCTCTCCTAGGAGCGGGGG-CTCGGGGTAAAAGAACCCACGGCGCCTAAGGCGTCAAGGAACACTTTGCCTAACTTGGGGACGCGGCTGGCTTGCTAGCTG-------CCCCCCGTGTTGCAATGCTATTTAATCCACACGACTCTCGGCAACGGATATCTCGGCTCTCGCATCGATGAAGAACGCAGC-
>L16 31 size=12
AACCTTATCATTTAGAGGAAGGAGAAGTCGTAACAAGGTTTCCGTAGGTGAACCTGCGGAAGGATCATTGTCGTGACCCTGACCAAAATAGACCGTGCACGCGTTATCTACATTGTCCGGCGGCGGCACTGTTCGTCGCTTGGCCAAAATCCTTGATAACC-TCCTCTCCTAGGAGCGGGGG-CTCGGGGTAAAAGAACCCACGGCGCCTAAGGCGTCAAGGAACACTGTGCCTAACTTGGGGACGCGGCTGGCTTGCTAGCTG-------CCCCCCGTGTTGCAATGCTATTTAATCCACACGACTCTTGGCAACGGATATCTCGGCTCTCGCATCGATGAAGAACGCAGC-
>L16 32 size=12
AACCTTATCATTTAGAGGAAGGAGAAGTCGTAACAAGGTTTCCGTAGGTGAACCTGCGGAAGGATCATTGTCGTGACCCAGACCAAAATAGACCGTGCACGCGTTATCTACATTGTCCGGCGGTGGCACTGTCCGTCGCTTGGCCAAAATCCTTGATAACC-TCCTCTCCTAGGAGCGGGGG-CTCGGGGTAAAAGAACCCACGGCGCCTAAGGCGTCAAGGAACACTGTGCCTAACTTGGGGACGCGGCTGGCTTGCTAGCTG-------CCCCCCGTGTTGCAATGCTATTTAATCCACACGACTCTCGGCAACGGATATCTCGGCTCTCGCATCGATGAAGAACGCAGC-
>L16 33 size=11
AACCTTATCATTTAGAGGAAGGAGAAGTCGTAACAAGGTTTCCGTAGGTGAACCTGCGGAAGGATCATTGTCGTGACCCTGACCAAAATAGACCGTGCACGCGTTATCTACATTGTCCGGCGGCGGCACTGTTCGTCGCTTGGCCAAAATCCTTGATAACC-TCCTCTCCTAGGAGCGGGGG-CTCGGGGTAAAAGAACCCACGGCGCCTAAGGCGTCAAGGAACACTGTGCCTAACTTGGGGACGCGGCTGGCTTGCTAGCTG-------CCCCTCGTGTTGCAATGCTATTTAATCCACACGACTCTCGGCAACGGATATCTCGGCTCTCGCATCGATGAAGAACGCAGC-
>L16 35 size=10
AACCTTATCATTTAGAGGAAGGAGAAGTCGTAACAAGGTTTCCGTAGGTGAACCTGCGGAAGGATCATTGTCGTGACCCTGACCAAAATAGACCGTGCACGCGTTATCTACATTGTCCGGCGGTGGCACTGTCCGTTGCTTGGCCAAAATCCTTGATAACC-TCCTCTCCTAGGAGCGGGGG-CTCGGGGTAAAAGAACCCACGGCGCCTAAGGCGTCAAGGAACACTGTGCCTAACTTGGGGACGCGGTTGGCTTGCTAGCTG-------CCCCCCGTGTTGCAATGCTATTTAATCCACACGACTCTCGGCAACGGATATCTCGGCTCTCGCATCGATGAAGAACGCAGC-
>L16 36 size=10
AACCTTATCATTTAGAGGAAGGAGAAGTCGTAACAAGGTTTCCGTAGGTGAACCTGCGGAAGGATCATTGTCGTGACCCTGACCAAAATAGACCGTGCACGCGTTATCTACATTGTCCGGCGGCGGCACTGTTCGTCGCTTGGCCAAAATCCTTGATAACC-TCCTCTCCTAGGAGCGGGGT-CTCGGGGTAAAAGAACCCACGGCGCCTAAGGCGTCAAGGAACACTGTGCCTAACTTGGGGACGCGGTTGGCTTGCTAGCTG-------CCCCCCGTGTTGCAATGCTATTTAATCCACACGACTCTCGGCAACGGATATCTCGGCTCTCGCATCGATGAAGAACGCAGC-
>1004E4-G-20
AACCTTATCATTTAGAGGAAGGAGAAGTCGTAACAAGGTTTCCGTAGGTGAACCTGCGGAAGGATCATTGTCGTGACCCTGACCAAAATAGACCGTGCACGCGTTATCTACATTGTCCGGCGGCGGCACTGTTCGTCGCTTGGCCAAAATCCTTGATAACC-TCCTCTCCTAGGAGCGGGGG-CTCGGGGTAAAAGAACCCACGGCGCCTAAGGCGTCAAGGAACACTGTGCCTAACTTGGGGACGCGGCTGGCTTGCTAGCTG-------CCCCCCGTGTTGCAATGCTATTTAATCCACACGACTCTCGGCAACGGATATCTCGGCTCTCGCATCGATGAAGAACGCAGC-
>586-G-20
AACCTTATCATTTAGAGGAAGGAGAAGTCGTAACAAGGTTTCCGTAGGTGAACCTGCGGAAGGATCATTGTCGTGACCCTGACCAAAATAGACCGTGCACGCGTTATCTACATTGTCCGGCGGTGGCACTGTCCGTCGCTTGGCCAAAATCCTTGATAACC-TCCTCTCCTAGGAGCGGGGG-CTCGGGGTAAAAGAACCCACGGCGCCTAAGGCGTCAAGGAACACTGTGCCTAACTTGGGGACGCGGCTGGCTTGCTAGCTG-------CCCCCCGTGTTGCAATGCTATTTAATCCACACGACTCTCGGCAACGGATATCTCGGCTCTCGCATCGATGAAGAACGCAGC-
>381-G-20
AACCTTATCATTTAGAGGAAGGAGAAGTCGTAACAAGGTTTCCGTAGGTGAACCTGCGGAAGGATCATTGTCGTGACCCTGACCAAAATAGACCGTGCACGCGTTATCTACATTGTCCGGCGGTGGCACTGTTCGTCGCTTGGCCAAAATCCTTGATAACC-TCCTCTCCTAGGAGCGGGGG-CTCGGGGTAAAAGAACCCACGGCGCCTAAGGCGTCAAGGAACACTGTGCCTAACTTGGGGACGCGGCTGGCTTGCTAGCTG-------CCCCCCGTGTTGCAATGCTATTTAATCCACACGACTCTCGGCAACGGATATCTCGGCTCTCGCATCGATGAAGAACGCAGC-
>197-G-20
AACCTTATCATTTAGAGGAAGGAGAAGTCGTAACAAGGTTTCCGTAGGTGAACCTGCGGAAGGATCATTGTCGTGACCCTGACCAAAATAGACCGTGCACGCGTTATCTACATTGTCCGGCGGCGGCACTGTTCGTCGCTTGGCCAAAATCCTTGATAACC-TCCTCTCCTAGGAGCGGGGG-CTCGGGGTAAAAGAACCCACGGCGCCTAAGGCGTCAAGGAACACTGTGCCTAACTTGGGGACGCGGCTGGCTTGCTAGCTG-------CCCCCCGTGTTGCAATGCTATTTAATCCACACGACTCTCGGCAACGGAGATCTCGGCTCTCGCATCGATGAAGAACGCAGC-
>173-G-20
AACCTTATCATTTAGAGGAAGGAGAAGTCGTAACAAGGTTTCCGTAGGTGAACCTGCGGAAGGATCATTGTCGTGACCCTGACCAAAATAGACCGTGCACGCGTTATCTACATTGTCCGGCGGTGGCACTGTCCGTCGCTTGGCCAAAATCCTTGATAACC-TCCTCTCCTAGGAGCGGGGG-CTCGGGGTAAAAGAACCCACGGCGCCTAAGGCGTCAAGGAACACTGTGCCTAACTTGGGGACGCGGTTGGCTTGCTAGCTG-------CCCCCCGTGTTGCAATGCTATTTAATCCACACGACTCTCGGCAACGGATATCTCGGCTCTCGCATCGATGAAGAACGCAGC-
>124-G-20
AACCTTATCATTTAGAGGAAGGAGAAGTCGTAACAAGGTTTCCGTAGGTGAACCTGCGGAAGGATCATTGTCGTGACCCTGACCAAAATAGACCGTGCACGCGTTATCTACATTGTCCGGCGGCGGCACTGTTCGTCGCTTGGCCAAAATCCTTGATAACC-TCCTCTCCTAGGAGCGGGGT-CTCGGGGTAAAAGAACCCACGGCGCCTAAGGCGTCAAGGAACACTGTGCCTAACTTGGGGACGCGGCTGGCTTGCTAGCTG-------CCCCCCGTGTTGCAATGCTATTTAATCCACACGACTCTCGGCAACGGATATCTCGGCTCTCGCATCGATGAAGAACGCAGC-
>101-G-20
AACCTTATCATTTAGAGGAAGGAGAAGTCGTAACAAGGTTTCCGTAGGTGAACCTGCGGAAGGATCATTGTCGTGACCCTGACCAAAATAGACCGTGCACGCGTTATCTACATTGTCCGGCGGCGGCACTGTTCGTCGCTTGGCCAAAATCCTTGATAACC-TCCTCTCCTAGGAGCGGGGG-CTCGGGGTAAAAGAACCCACGGCGCCTAAGGCGTCAAGGAACACTGTGCCTAACTTGGGGACGCGGCTGGCTTGCTAGCTG------CCCCCCCGTGTTGCAATGCTATTTAATCCACACGACTCTCGGCAACGGATATCTCGGCTCTCGCATCGATGAAGAACGCAGC-
>77-G-20
AACCTTATCATTTAGAGGAAGGAGAAGTCGTAACAAGGTTTCCGTAGGTGAACCTGCGGAAGGATTATTGTCGTGACCCTGACCAAAATAGACCGTGCACGCGTTATCTACATTGTCCGGCGGCGGCACTGTTCGTCGCTTGGCCAAAATCCTTGATAACC-TCCTCTCCTAGGAGCGGGGG-CTCGGGGTAAAAGAACCCACGGCGCCTAAGGCGTCAAGGAACACTGTGCCTAACTTGGGGACGCGGCTGGCTTGCTAGCTG-------CCCCCCGTGTTGCAATGCTATTTAATCCACACGACTCTCGGCAACGGATATCTCGGCTCTCGCATCGATGAAGAACGCAGC-
>74-G-20
AACCTTATCATTTAGAGGAAGGAGAAGTCGTAACAAGGTTTCCGTAGGTGAACCTGCGGAAGGATCATTGTCGTGACCTTGACCAAAATAGACCGTGCACGCGTTATCTACATTGTCCGGCGGCGGCACTGTTCGTCGCTTGGCCAAAATCCTTGATAACC-TCCTCTCCTAGGAGCGGGGG-CTCGGGGTAAAAGAACCCACGGCGCCTAAGGCGTCAAGGAACACTGTGCCTAACTTGGGGACGCGGCTGGCTTGCTAGCTG-------CCCCCCGTGTTGCAATGCTATTTAATCCACACGACTCTCGGCAACGGATATCTCGGCTCTCGCATCGATGAAGAACGCAGC-
>67-G-20
AACCTTATCATTTAGAGGAAGGAGAAGTCGTAACAAGGTTTCCGTAGGTGAACCTGCGGAAGGATCATTGTCGTGACCCTGACCAAAATAGACCGTGCACGCGTTATCTACATTGTCCGGCGGCGGCACTGTTCGTCGCTTGGCCAAAATCCTTGATAACC-TCCTCTCCTAGGAGCGGGGG-CTCGGGGTAAAAGAACCCACGGCGCCTAAGGCGTCAAGGAACACTGTGCCTAACTTGGGGACGCGGCTGGCTTGCTAGCTG--------CCCCCGTGTTGCAATGCTATTTAATCCACACGACTCTCGGCAACGGATATCTCGGCTCTCGCATCGATGAAGAACGCAGC-
>65-G-20
AACCTTATCATTTAGAGGAAGGAGACGTCGTAACAAGGTTTCCGTAGGTGAACCTGCGGAAGGATCATTGTCGTGACCCTGACCAAAATAGACCGTGCACGCGTTATCTACATTGTCCGGCGGCGGCACTGTTCGTCGCTTGGCCAAAATCCTTGATAACC-TCCTCTCCTAGGAGCGGGGG-CTCGGGGTAAAAGAACCCACGGCGCCTAAGGCGTCAAGGAACACTGTGCCTAACTTGGGGACGCGGCTGGCTTGCTAGCTG-------CCCCCCGTGTTGCAATGCTATTTAATCCACACGACTCTCGGCAACGGATATCTCGGCTCTCGCATCGATGAAGAACGCAGC-
>54-G-20
AACCTTATCATTTAGCGGAAGGAGAAGTCGTAACAAGGTTTCCGTAGGTGAACCTGCGGAAGGATCATTGTCGTGACCCTGACCAAAATAGACCGTGCACGCGTTATCTACATTGTCCGGCGGCGGCACTGTTCGTCGCTTGGCCAAAATCCTTGATAACC-TCCTCTCCTAGGAGCGGGGG-CTCGGGGTAAAAGAACCCACGGCGCCTAAGGCGTCAAGGAACACTGTGCCTAACTTGGGGACGCGGCTGGCTTGCTAGCTG-------CCCCCCGTGTTGCAATGCTATTTAATCCACACGACTCTCGGCAACGGATATCTCGGCTCTCGCATCGATGAAGAACGCAGC-
>52-G-20
AACCTTATCATTTAGAGGAAGGAGAAGTCGTAACAAGGTTTCCGTAGGTGAACCTGCGGAAGGATCATTGTCGTGACCCTGACCAAAATAGACCGTGCACGCGTTATCTACATTGTCTGGCGGCGGCACTGTTCGTCGCTTGGCCAAAATCCTTGATAACC-TCCTCTCCTAGGAGCGGGGG-CTCGGGGTAAAAGAACCCACGGCGCCTAAGGCGTCAAGGAACACTGTGCCTAACTTGGGGACGCGGCTGGCTTGCTAGCTG-------CCCCCCGTGTTGCAATGCTATTTAATCCACACGACTCTCGGCAACGGATATCTCGGCTCTCGCATCGATGAAGAACGCAGC-
>50-G-20
AACCTTATCATTTAGAGGAAGGAGAAGTCGTAACAAGGTTTCCGTAGGTGAACCTGCGGAAGGATCATTGTCGTGACCCTGACCAAAATAGACCGTGCACGCGTTATCTACATTGTCCGGCGGCGGCACTGTTCGTCGCTTGGCCAAAATCCTTGATAACC-TCCTCTCCTAGGAGCGGGGG-CTCGGGGTAAAAGAACCCACGGCGCCTAAGGCGTCAAGGAACACTGTGCCTAACTTGGGGACGCGGTTGGCTTGCTAGCTG-------CCCCCCGTGTTGCAATGCTATTTAATCCACACGACTCTCGGCAACGGATATCTCGGCTCTCGCATCGATGAAGAACGCAGC-
>50-G-20 2
AACCTTATCATTTAGAGGAAGGAGAAGTCGTAACAAGGTTTCCGTAGGTGAACCTGCGGAAGGATCATTGTCGTGACCCTGACCAAAATAGACCGTGCACGCGTTATCTACATTGTCCGGCGGCGGCACTGTTCGTCGCTTGGCCAAAATCCTTGATAACC-TCCTCTCCTAGGAGCGGGGG-CTCGGGGTAAAAGAACCCACGGCGCCTAAGGCGTCAAGGAACACTGTGCCTAACTTGGGGACGCGGCTGGCTTGCTAGCTG-------CCCCCCGTGTTGCAATGCTATTTAATCCACACGACTCTCGGCAACGGATATCTCGGCTCGCGCATCGATGAAGAACGCAGC-
>47-G-20
AACCTTATCATTTAGAGGAAGGAGAAGTCGTAACAAGGTTTCCGTAGGTGAACCTGCGGAAGGATCATTGTCGTGACCCTGACCAAAATAGACCGTGCACGTGTTATCTACATTGTCCGGCGGCGGCACTGTTCGTCGCTTGGCCAAAATCCTTGATAACC-TCCTCTCCTAGGAGCGGGGG-CTCGGGGTAAAAGAACCCACGGCGCCTAAGGCGTCAAGGAACACTGTGCCTAACTTGGGGACGCGGCTGGCTTGCTAGCTG-------CCCCCCGTGTTGCAATGCTATTTAATCCACACGACTCTCGGCAACGGATATCTCGGCTCTCGCATCGATGAAGAACGCAGC-
>46-G-20
AACCTTATCATTTAGAGGAAGGAGAAGTCGTAACAAGGTTTCCGTAGGTGAACCTGCGGAAGGATCATTGTCGTGACCCTGACCAAAATAGACCGTGCACGCGTTATCTACATTGTCCGGCGGCGGCACTGTTCGTCGCTTGGCCAAAATCCTTGATAACC-TCCTCTCCTAGGAGCGGGGG-CTCGGGGTAAAAGAACCCACGGCGCCTAAGGCGTCAAGGAACACTGTGCCTAACTTGGGGACGCGGCTGGCTTGCTAGCTG-------CCCCCCGTGTTGCAATGCTATTTAATCCACACGACTCTCGGCAACGGATATCTTGGCTCTCGCATCGATGAAGAACGCAGC-
>45-G-20
AACCTTATCATTTAGAGGAAGGAGAAGTCGTAACAAGGTTTCCGTAGGTGAACCTGCGGAAGGATCATTGTCGTGACCCTGACCAAAATAGACCGTGCACGCGTTATCTACATTGTCCGGCGGCGGCACTGTTCGTCGCTTGGCCAAAATCCTTGATAACC-TCCTCTCCTAGGAGCGGGGG-CTCGGGGTAAAAGAACCCACGGCGCCTAAGGCGTCAAGGAACACTGTGCCTAACTTGGGGACGCGGCTGGCTTGCTAGCTG-------CCCCCCGTGTTGCAATGCTATTTAATCCACACGACTCTCGACAACGGATATCTCGGCTCTCGCATCGATGAAGAACGCAGC-
>45-G-20 2
AACCTTATCATTTAGAGGAAGGAGAAGTCGTAACAAGGTTTCCGTAGGTGAACCTGCGGAAGGATCATTGTCGTGACCCTGACCAAAATAGACCGTGCACGCGTTATCTACATTGTCCGGCGGCGGCACTGTTCGTCGCTTGGCCAAAATCCTTGATAAGC-TCCTCTCCTAGGAGCGGGGG-CTCGGGGTAAAAGAACCCACGGCGCCTAAGGCGTCAAGGAACACTGTGCCTAACTTGGGGACGCGGCTGGCTTGCTAGCTG-------CCCCCCGTGTTGCAATGCTATTTAATCCACACGACTCTCGGCAACGGATATCTCGGCTCTCGCATCGATGAAGAACGCAGC-
>44-G-20
AACCTTATCATTTAGAGGAAGGAGAAGTCGTAACAAGGTTTCCGTAGGTGAACCTGCGGAAGGATCATTGTCGTGACCCTGACCAAAATAGACCGTGCACGCGTTATCTACATTGTCCGGCGGCGGCACTGTTCGTCGCTTGGCCAAAATCCTTGATAACC-TCCTCTCCTAGGAGCGGGTG-CTCGGGGTAAAAGAACCCACGGCGCCTAAGGCGTCAAGGAACACTGTGCCTAACTTGGGGACGCGGCTGGCTTGCTAGCTG-------CCCCCCGTGTTGCAATGCTATTTAATCCACACGACTCTCGGCAACGGATATCTCGGCTCTCGCATCGATGAAGAACGCAGC-
>42-G-20
AACCTTATCATTTAGAGGAAGGAGAAGTCGTAACAAGGTTTCCGTAGGTGAACCTGCGGAAGGATCATTGTCGTGACCCTGACCAAAATAGACCGTGCACGCGTTATCTACATTGTCCGGCGGCGGCACTGTTCGTCGCTTGGCCAAAATCCTTGATAACC-TCCTCTCCTAGGAGCGGGGG-CTCGGGGTAAAAGAACCCACGGCGCCTAAGGCGTCAAGGAACATTGTGCCTAACTTGGGGACGCGGCTGGCTTGCTAGCTG-------CCCCCCGTGTTGCAATGCTATTTAATCCACACGACTCTCGGCAACGGATATCTCGGCTCTCGCATCGATGAAGAACGCAGC-
>37-G-20
AACCTTATCATTTAGAGGAAGGAGAAGTCGTAACAAGGTTTCCGTAGGTGAACCTGCGGAAGGATCATTGTCGTGACCCTGACCAAAATAGACCGTGCACGCGTTATCTACATTGTCCGGCGGCGGCACTGTTCGTCGCTTGGCCAAAATCCTTGATAACC-TCCTCTCCTAGGAGCGGGGG-CTCGGGGTAAAAGAACCCACGGCGCCTAAGGCGTCAAGGAACACTGTGCCTAACTTGGGGACGCGGCTGGCTTGCTAGCTG-------CCCCCCGTGTTGCAATGCTATTTAATCCACACGACTCTCGGCAATGGATATCTCGGCTCTCGCATCGATGAAGAACGCAGC-
>33-G-20
AACCTTATCATTTAGAGGAAGGAGAAGTCGTAACAAGGTTTCCGTAGGTGAATCTGCGGAAGGATCATTGTCGTGACCCTGACCAAAATAGACCGTGCACGCGTTATCTACATTGTCCGGCGGCGGCACTGTTCGTCGCTTGGCCAAAATCCTTGATAACC-TCCTCTCCTAGGAGCGGGGG-CTCGGGGTAAAAGAACCCACGGCGCCTAAGGCGTCAAGGAACACTGTGCCTAACTTGGGGACGCGGCTGGCTTGCTAGCTG-------CCCCCCGTGTTGCAATGCTATTTAATCCACACGACTCTCGGCAACGGATATCTCGGCTCTCGCATCGATGAAGAACGCAGC-
>31-G-20
AACCTTATCATTTAGAGGAAGGAGAAGTCGTAACAAGGTTTCTGTAGGTGAACCTGCGGAAGGATCATTGTCGTGACCCTGACCAAAATAGACCGTGCACGCGTTATCTACATTGTCCGGCGGCGGCACTGTTCGTCGCTTGGCCAAAATCCTTGATAACC-TCCTCTCCTAGGAGCGGGGG-CTCGGGGTAAAAGAACCCACGGCGCCTAAGGCGTCAAGGAACACTGTGCCTAACTTGGGGACGCGGCTGGCTTGCTAGCTG-------CCCCCCGTGTTGCAATGCTATTTAATCCACACGACTCTCGGCAACGGATATCTCGGCTCTCGCATCGATGAAGAACGCAGC-
>30-G-20
AACCTTATCATTTAGAGGAAGGAGAAGTCGTAACAAGGTTTCCGTAGGTGCACCTGCGGAAGGATCATTGTCGTGACCCTGACCAAAATAGACCGTGCACGCGTTATCTACATTGTCCGGCGGCGGCACTGTTCGTCGCTTGGCCAAAATCCTTGATAACC-TCCTCTCCTAGGAGCGGGGG-CTCGGGGTAAAAGAACCCACGGCGCCTAAGGCGTCAAGGAACACTGTGCCTAACTTGGGGACGCGGCTGGCTTGCTAGCTG-------CCCCCCGTGTTGCAATGCTATTTAATCCACACGACTCTCGGCAACGGATATCTCGGCTCTCGCATCGATGAAGAACGCAGC-
>26-G-20
AACCTTATCATTTAGAGGAAGGAGAAGTCGTAACAAGGTTTCCGTAGGTGAACCTGCGGAAGGATCATTGTCGTGACCCTGACCAAAATAGACCGTGCACGCGTTATCTACATTGTCCGGCGGCGGCACTGTTCGTCGCTTGGCCAAAATCCTTGATAACC-TCCTCTCCTAGGAGCAGGGG-CTCGGGGTAAAAGAACCCACGGCGCCTAAGGCGTCAAGGAACACTGTGCCTAACTTGGGGACGCGGCTGGCTTGCTAGCTG-------CCCCCCGTGTTGCAATGCTATTTAATCCACACGACTCTCGGCAACGGATATCTCGGCTCTCGCATCGATGAAGAACGCAGC-
>25-G-20
AACCTTATCATTTAGAGGAAGGAGAAGTCGTAACAAGGTTTCCGTAGGTGAACCTGCGGAAGGATCATTGTCGTGACCCTGACCAAAATAGACCGTGCACGCGTTATCTACATTGTCCGGCGGCGGCACTGTTCGTCGCTTGGCCAAAATCCTTGATAACC-TCCTCTCCTAGGAGCGGGGG-CTCGGGGTAAAAGAACCCACGGCGCCTAAGGCGTCAAGGAACACTGTGCCTAACTTGGGGACGCGGCTGGCTTGCTAGCTG-------CCCCCCGTGTTGCAATGCTATTTAATCCACACGACTCTCGGCAACGGATATCTCGGCTCTCGCATCGATG-AGAACGCAGC-
>25-G-20 2
AACCTTATCATTTAGAGGAAGGAGAAGTCGTAACAAGGTTTCCGTAGGTGAACCTGCGGAAGGATCATTGTCGTGACCCTGACCAAAATAGACCGTGCACGCATTATCTACATTGTCCGGCGGCGGCACTGTTCGTCGCTTGGCCAAAATCCTTGATAACC-TCCTCTCCTAGGAGCGGGGG-CTCGGGGTAAAAGAACCCACGGCGCCTAAGGCGTCAAGGAACACTGTGCCTAACTTGGGGACGCGGCTGGCTTGCTAGCTG-------CCCCCCGTGTTGCAATGCTATTTAATCCACACGACTCTCGGCAACGGATATCTCGGCTCTCGCATCGATGAAGAACGCAGC-
>24-G-20
AACCTTATCATTTAGAGGAAGGAGAAGTCGTAACAAGGTTTCCGTAGGTGAACCTGCGGAAGGATCATTGTCGTGACCCTGACCAAAATAGACCGTGCACGCGTTATCTACATTGTCCGGCGGCGGCACTGTTCGTCGCTTGGCCAAAATCCTTGATAACC-TCCTCTCCTAGGAGCGGGGG-CTCGGGGTAAAAAAACCCACGGCGCCTAAGGCGTCAAGGAACACTGTGCCTAACTTGGGGACGCGGCTGGCTTGCTAGCTG-------CCCCCCGTGTTGCAATGCTATTTAATCCACACGACTCTCGGCAACGGATATCTCGGCTCTCGCATCGATGAAGAACGCAGC-
>23-G-20
AACCTTATCATTTAGAGGAAGGAGAAGTCGTAACAAGGTTTCCGTAGGTGAACCTGCGGAAGGATCATTGTCGTGACCCTGACCAAAATAGACCGTGCACGCGTTATCTACATTGTCCGGCGGCGGCACTGTTCGTCGCTTGGCCAAAATCCTTGATAACC-TCCTCTCCTAGGAGCGGGGG-CTCGGGGTAAAAGAACCCACGACGCCTAAGGCGTCAAGGAACACTGTGCCTAACTTGGGGACGCGGCTGGCTTGCTAGCTG-------CCCCCCGTGTTGCAATGCTATTTAATCCACACGACTCTCGGCAACGGATATCTCGGCTCTCGCATCGATGAAGAACGCAGC-
>23-G-20 2
AACCTTATCATTTAGAGGAAGGAGAAGTCGTAACAAGGTTTCCGTAGGTGAACCTGCGGAAGGATCAGTGTCGTGACCCTGACCAAAATAGACCGTGCACGCGTTATCTACATTGTCCGGCGGCGGCACTGTTCGTCGCTTGGCCAAAATCCTTGATAACC-TCCTCTCCTAGGAGCGGGGG-CTCGGGGTAAAAGAACCCACGGCGCCTAAGGCGTCAAGGAACACTGTGCCTAACTTGGGGACGCGGCTGGCTTGCTAGCTG-------CCCCCCGTGTTGCAATGCTATTTAATCCACACGACTCTCGGCAACGGATATCTCGGCTCTCGCATCGATGAAGAACGCAGC-
>22-G-20
AACCTTATCATTTAGAGGAAGGAGAAGTCGTAACAAGGTTTCCGTAGGTGAACCTGCGGAAGGATCATTGTCGTGACCCTGACCAAAATAGACCGTGCACGCGTTATCTACATTGTCCGGCGGCGGCACTGTTCGTCGCTTGGCCAAAATCCTTGATAACC-TCCTCTCCTAGGAGCGGGGG-CTCGGGGTAAAAGAACCCACGGCGCCTAAGGCGTCAAGGAACACTGTGCCTAACTTGGGGACGCGGCTGGCTTGCTAGCTA-------CCCCCCGTGTTGCAATGCTATTTAATCCACACGACTCTCGGCAACGGATATCTCGGCTCTCGCATCGATGAAGAACGCAGC-
>20-G-20
AACCTTATCATTTAGAGGAAGGAGAAGTCGTAACAAGGTTTCCGTAGGTGAACCTGCGGAAGGATCATTGTCGTGACCCTGACCAAAATAGACCGTGCACGCGTTATCTACATTGTCCGGCGGCGGCACTGTTCGTCGCTTGGCCAAAATCCTTGATAACC-TCCTCTCCTAGGAGCGGGGG-CTCGGGGTAAAAGAACCCACGGCGCCTAAGGCGTCAAGGAACACTGTGCCTAACTTGGGGACGCGGCTGGCTTGCTAGCTG-------CCCCCCGTGTTGCAATGCTATTTAATCCACACGACTCTCGGCAACGGATATCTCGGCTCTCGCATCGATGAAGAACGCAGT-
>18-G-20
AACCTTATCATTTAGAGGAAGGAGAAGTCGTAACAAGGTTTCCGTAGGTGAACCTGCGGAAGGATCATTGTCGTGACCCTGACCAAAATAGACCGTGCACGCGTTATCTACATTGTCCGGCGGTGGCACTGTTCGTCGCTTGGCCAAAATCCTTGATAACC-TCCTCTCCTAGGAGCGGGGG-CTTGGGGTAAAAGAACCCACGGCGCCTAAGGCGTCAAGGAACACTGTGCCTAACTTGGGGACGCGGCTGGCTTGCTAGCTG-------CCCCCCGTGTTGCAATGCTATTTAATCCACACGACTCTCGGCAACGGATATCTCGGCTCTCGCATCGATGAAGAACGCAGC-
>17-G-20
AACCTTATCATTTAGAGGAAGGAGAAGTCGTAACAAGGTTTCCGTAGGTGAACCTGCGGAAGGATCATTGTCGTGACCCTGACCAAAATAGACCGTGCACGCGTTATCTACATTGTCCGGCGGCGGCACTGTTCGTCGCTTGGCCAAAATCCTTGATAACC-TCCTCTCCTAGGAGCGGGGG-CTCGGGGTAAAAGAACCCACGGCGGCTAAGGCGTCAAGGAACACTGTGCCTAACTTGGGGACGCGGCTGGCTTGCTAGCTG-------CCCCCCGTGTTGCAATGCTATTTAATCCACACGACTCTCGGCAACGGATATCTCGGCTCTCGCATCGATGAAGAACGCAGC-
>17-G-20 2
AACCTTATCATTTAGAGGAAGGAGAAGTCGTAACAAGGTTTCCGTAGGTGAACCTGCGGAAGGATCATTGTCGTGACCCTGACCAAAATAGACCGTGCACGCGTTATCTACATTGTCCGGCGGCGGCACTGTTCGTCGCTTGGCCAAAATCCTTGATAACC-TCCTCTCCTAGGAGCGGGGG-CTCGGGGTAAAAGAACCCACGGCGCCTAAGGCGTCAAGGAACACTGTGCCTAACTTGGGGACGCGGCTGGCTTGCTAGCTG-------CCCCCCGTGTTGCAATGCTATTTAATCCACACGACTCTCGGCAACGGATATCTCGGCTCTCGCATCGATGAAGAGCGCAGC-
>21-G-20
AACCTTATCATTTAGAGGAAGGAGAAGTCGTAACAAGGTTTCCGTAGGTGAACCTGTGGAAGGATCATTGTCGTGACCCTGACCAAAATAGACCGTGCACGCGTTATCTACATTGTCCGGCGGCGGCACTGTTCGTCGCTTGGCCAAAATCCTTGATAACC-TCCTCTCCTAGGAGCGGGGG-CTCGGGGTAAAAGAACCCACGGCGCCTAAGGCGTCAAGGAACACTGTGCCTAACTTGGGGACGCGGCTGGCTTGCTAGCTG-------CCCCCCGTGTTGCAATGCTATTTAATCCACACGACTCTCGGCAACGGATATCTCGGCTCTCGCATCGATGAAGAACGCAGC-
>17-G-20 3
AACCTTATCATTTAGAGGAAGGAGAAGTCGTAACAAGGTTTCCGTAGGTGAACCTGCGGAAGGATCATTGTCGTGACCCTGACCAAAATAGACCGTGCACGCGTTATCTACATTGTCCGGCGGCGGCACTGTTCGTCGCTTGGCCAAAATCCTTGATAACC-TCCTCTCCTAGGAGCGGGGG-CTCGGGGTAAAAGAACCCACGGCGCCTAAGGCGTCAATGAACACTGTGCCTAACTTGGGGACGCGGCTGGCTTGCTAGCTG-------CCCCCCGTGTTGCAATGCTATTTAATCCACACGACTCTCGGCAACGGATATCTCGGCTCTCGCATCGATGAAGAACGCAGC-
>16-G-20
AACCTTATCATTTAGAGGAAGGAGAAGTCGTAACAAGGTTTCCGTAGGTGAACCTGCGGAAGGATCATTGTCGTGACCCTGACCAAAATAGACCGTGCACGCGTTATCTACATTGTCCGGCGGCGGCACTGTTCGTCGCTTGGCCAAAATCCTTGATAACC-TCCTCTCCTAGGAGCGGGGG-CTCGGGGTAAAAGAACCCACGGCGCCTAAGGCGTCAAGGAACACTGTGCCTAACTTGGGGACGCGGCTGGCTTGCTAGCTG-------CCCCCCGTGTTGCAATGCTATTTAATCCACACGACTCTCGGCAACGGATATCTCGGCTCTCGCATCGATGAAGAACGCAG--
>16-G-20 2
AACCTTATCATTTAGAGGAAGGAGAAGTCGTAACAAGGTTTCCGTAGGTGAACCTGCGGAAGGATCATTGTCGTGACCCTGACCAAAATAGACCGTGCACGCGTTATCTACATTGTCCGGCGGCGGCACTGTTCGTCGCCTGGCCAAAATCCTTGATAACC-TCCTCTCCTAGGAGCGGGGG-CTCGGGGTAAAAGAACCCACGGCGCCTAAGGCGTCAAGGAACACTGTGCCTAACTTGGGGACGCGGCTGGCTTGCTAGCTG-------CCCCCCGTGTTGCAATGCTATTTAATCCACACGACTCTCGGCAACGGATATCTCGGCTCTCGCATCGATGAAGAACGCAGC-
>16-G-20 3
ACCCTTATCATTTAGAGGAAGGAGAAGTCGTAACAAGGTTTCCGTAGGTGAACCTGCGGAAGGATCATTGTCGTGACCCTGACCAAAATAGACCGTGCACGCGTTATCTACATTGTCCGGCGGCGGCACTGTTCGTCGCTTGGCCAAAATCCTTGATAACC-TCCTCTCCTAGGAGCGGGGG-CTCGGGGTAAAAGAACCCACGGCGCCTAAGGCGTCAAGGAACACTGTGCCTAACTTGGGGACGCGGCTGGCTTGCTAGCTG-------CCCCCCGTGTTGCAATGCTATTTAATCCACACGACTCTCGGCAACGGATATCTCGGCTCTCGCATCGATGAAGAACGCAGC-
>16-G-20 4
AACCTTATCATTTAGAGGAAGGAGAAGTCGTAACAAGGTTTCCGTAGGTGAACCTGCGGAAGGATCATTGTCGTGACCCTGACCAAAATAGACCGTGCACGCGTTATCTACATTGTCCGGCGGCGGCACTGTTCGTCGCTTGGCCAAAATCCTTGATAACC-TCCTCTCCTAGGAGCGGGGG-CTCGGGGTAAAAGAACCTACGGCGCCTAAGGCGTCAAGGAACACTGTGCCTAACTTGGGGACGCGGCTGGCTTGCTAGCTG-------CCCCCCGTGTTGCAATGCTATTTAATCCACACGACTCTCGGCAACGGATATCTCGGCTCTCGCATCGATGAAGAACGCAGC-
>16-G-20 5
AACCTTATCATTTAGAGGAAGGAGAAGTCGTAACAAGGTTTCCGTAGGTGAACCTGCGGAACGATCATTGTCGTGACCCTGACCAAAACGGACCGCCCACGCGTTATCTACATTGTCCGACGGCGGCACCGTCTGTCGCTTGGCCAAAATCCTTGATAACC-TCCTCTCCTCAGAGCGGGGG-CTCGGGGTAAAAGAACCCACGGCGCCTAAGGCGTCAAGGAACATTGTGCCTAACTTGGGGACAGGGCTGGCTTGCTAGCCGCCCCCCACCCCCCGCGTTGCAATGCTATTTAATCCACACGACTCTCAGCAACGGATATCTCGGCTCTCGCATCGATGAAGAACGCAGC-
>16-G-20 6
AACCTTATCATTTAGAGGAAGGAGAAGTCGTAACAAGGTTTCCGTAGGTGAACCTGCGGAAGGATCATTGTCGTGACCCTGACCAAAATAGACCGTGCACGCGTTATCTACATTGTCCGGCGGCGGCACTGTTCGTCGCTTGGCCAAAATCCTTGATAACC-TCCTCTCCTAGGAGCGGGGT-CTCGGGGTAAAAGAACCCACGACGCCTAAGGCGTCAAGGAACACTGTGCCTAACTTGGGGACGCGGCTGGCTTGCTAGCTG-------CCCCCCGTGTTGCAATGCTATTTAATCCACACGACTCTCGGCAACGGATATCTCGGCTCTCGCATCGATGAAGAACGCAGC-
>16-G-20 7
AACCTTATCATTTAGAGGAAGGAGAAGTCGTAACAAGGTTTCCGTAGGTGAACCTGCGGAAGGATCATTGTCGTGACCCTGACCAAAATAGACCGTGCACGCGTTATCTACATTGTCCGGCGGCGGCACTGTTCGTCGCTTGGCCAAAATCCTTGATAACC-TCCTCTCCTAGGAGCGGGGG-CTCGGGGTAAAAGAACCCACGGCGCCTAAGGCGTCAAGGAACACTGTGCCTAACTTGGGGACGCGGCTGGCTTGCTAGCTG-------CCCCCCGTGTTGCAATGCTATTTAATCCACACGACTCTCGGCAACGGATATCTCGGCTCTCGCATCGATGAAGAACGCGGC-
>15-G-20
AACCTTATCATTTAGAGGAAGGAGAAGTCGTAACAAGGTTTCCGTAGGTGAACCTGCGGAAGGATCATTGTCGTGACCCTGACCAAAATAGACCGTGCACGCGTTATCTACATTGTCCGGCGGCGGCACTGTTCGTCGCTTGGCCAAAATCCTTGATAACC-TCCTCTCCTAGGAGCGGGGG-CTCGGGGTAAAAGAACCCACGGCGCCTAAGGCGTCAAGGAACACTGTGCCTAACTTGGGGACGCGGCTGGCTTGCTAGCTG-------CCCCCCGTGTTGCAATGCTATTTAATCCACACGACTCTCGGCAACGGATATCTCGGCTCTCGTATCGATGAAGAACGCAGC-
>15-G-20 2
AACCTTATCATTTAGAGGAAGGAGAAGTCGTAACAAGGTTTCCGTAGGTGAACCTGCGGAAGGATCATTGTCGTGACCCTGACCAAAATAGACCGTGCACGCGTTATCTACATTGTCCGGCGGCGGCACTGTTCGTCGCTTGGCCAAAATCCTTGATAACC-TCCTCTCCTAGGAGCGGGGG-CTCGGGGTAAAAGAACCCACGGCGCCTAAGGCGTCAAGGAACACTGTGCCTAACTTGGGGACGCGGCTGGCTTGCTAGCTG-------CCCCCCGTGTTGCAATGCTATTTAATCCACACGACTCTTGGCAACGGATATCTCGGCTCTCGCATCGATGAAGAACGCAGC-
>15-G-20 3
AACCTTATCATTTAGAGGAAGGAGAAGTCGTAACAAGGTTTCCGTAGGTGAACCTGCGGAAGGATCATTGTCGTGACCCTGACCAAAATAGACCGTGCACGCGTTATCTACATTGTCCGGTGGCGGCACTGTTCGTCGCTTGGCCAAAATCCTTGATAACC-TCCTCTCCTAGGAGCGGGGG-CTCGGGGTAAAAGAACCCACGGCGCCTAAGGCGTCAAGGAACACTGTGCCTAACTTGGGGACGCGGCTGGCTTGCTAGCTG-------CCCCCCGTGTTGCAATGCTATTTAATCCACACGACTCTCGGCAACGGATATCTCGGCTCTCGCATCGATGAAGAACGCAGC-
>15-G-20 4
AACCTTATCATTTAGAGGAAGGAGAAGTCGTAACAAGGTTTCCGTAGGTGAACCTGCGGAAGGATCATTGTCGTGACCCTGACCAAAATAGACCGTGCACGCGTTATCTACATTGTCCGGCGGCGGCACTGTTCGTCGCTTGGCCAAAATCCTTGATAACC-TCCTCTCCTAGGAGCGGGGG-CTCGGGGTAAAAGAACCCACGGCGCCTAAGGCGTCAAGGAACACTGTGCCTAACTTGGGGACGTGGCTGGCTTGCTAGCTG-------CCCCCCGTGTTGCAATGCTATTTAATCCACACGACTCTCGGCAACGGATATCTCGGCTCTCGCATCGATGAAGAACGCAGC-
>15-G-20 5
-ACCTTATCATTTAGAGGAAGGAGAAGTCGTAACAAGGTTTCCGTAGGTGAACCTGCGGAAGGATCATTGTCGTGACCCTGACCAAAATAGACCGTGCACGCGTTATCTACATTGTCCGGCGGCGGCACTGTTCGTCGCTTGGCCAAAATCCTTGATAACC-TCCTCTCCTAGGAGCGGGGG-CTCGGGGTAAAAGAACCCACGGCGCCTAAGGCGTCAAGGAACACTGTGCCTAACTTGGGGACGCGGCTGGCTTGCTAGCTG-------CCCCCCGTGTTGCAATGCTATTTAATCCACACGACTCTCGGCAACGGATATCTCGGCTCTCGCATCGATGAAGAACGCAGC-
>15-G-20 6
AACCTTATCATTTAGAGGAAGGAGAAGTCGTAACAAGGTTTCCGTAGGTGAACCTGCGGAAGGATCATTGTCGTGACCCTGACCAAAATAGACCGTGCACGCGTTATCTACATTGTCCGGCGGCGGCACTGTTCGTCGCTTGGCCAAAATCCTTGATAACC-TCCTCTCCTAGGAGCGGGGG-CTTGGGGTAAAAGAACCCACGGCGCCTAAGGCGTCAAGGAACACTGTGCCTAACTTGGGGACGCGGCTGGCTTGCTAGCTG-------CCCCCCGTGTTGCAATGCTATTTAATCCACACGACTCTCGGCAACGGATATCTCGGCTCTCGCATCGATGAAGAACGCAGC-
>15-G-20 7
AACCTTATCATTTAGAGGAAGGAGAAGTCGTAACAAGGTTTCCGTAGGTGAACCTGCGGAAGGATCATTGTCGTGACCCTGACCAAAATAGACCGTGCACGCGTTATCTACATTGTCCGGCGGCGGCACTGTTCGTCGCTTGGCCAAAATCCTTGATAACC-TCCTCTCCTAGGAGCGGGGG-CTCGGGGTAAAAGAACCCACGGCGCCTAAGGCGTCAAGGAACACTGTGCCTAACTTGGGGACGCGGCTGGCTTGCTAGCTG-------CCCCCCGTGTTGCAATGCTATTTAATCCACACGACTCTCGGCAACGGATATCGCGGCTCTCGCATCGATGAAGAACGCAGC-
>14-G-20
AACCTTATCATTTAGAGGAAGGAGAAGTCGTAACAAGGTTTCCGTAGGTGAACCTGCGGAAGGATCATTGTCGTGACCCTGACCAAAATAGACCGTGCACGCGTTATCTACATTGTCCGGCGGCGGCACTGTTCGTCGCTTGGCCAAAATCCTTGATAACC-TCCTCTCCTAGGAGCGGGGG-CTCGGGGTAAAAGAACCCACGGCGCCTAAGGCGTCAAGGAACACTGTGCCTAACTTGGGGACGCGGCTGGCTTGCTAGCTG-------CCCCCCGTGTTGCAATGCTATTTAATCCACACGACTCTCGGCAACGGATATCTCGGCTCTCGCATTGATGAAGAACGCAGC-
>14-G-20 2
AACCTTATCATTTAGAAGAAGGAGAAGTCGTAACAAGGTTTCCGTAGGTGAACCTGCGGAAGGATCATTGTCGTGACCCTGACCAAAATAGACCGTGCACGCGTTATCTACATTGTCCGGCGGCGGCACTGTTCGTCGCTTGGCCAAAATCCTTGATAACC-TCCTCTCCTAGGAGCGGGGG-CTCGGGGTAAAAGAACCCACGGCGCCTAAGGCGTCAAGGAACACTGTGCCTAACTTGGGGACGCGGCTGGCTTGCTAGCTG-------CCCCCCGTGTTGCAATGCTATTTAATCCACACGACTCTCGGCAACGGATATCTCGGCTCTCGCATCGATGAAGAACGCAGC-
>14-G-20 3
AACCTTATCATTTAGAGGAAGGAGAAGTCGTAACAAGGTTTCCGTAGGTGAACCTGCGGAAGGATCATTGTCGTGACCCTGACCAAAATAGACCGTGCACGCGTTATCTACATTGTCCGGCGGCGGCACTGTTTGTCGCTTGGCCAAAATCCTTGATAACC-TCCTCTCCTAGGAGCGGGGG-CTCGGGGTAAAAGAACCCACGGCGCCTAAGGCGTCAAGGAACACTGTGCCTAACTTGGGGACGCGGCTGGCTTGCTAGCTG-------CCCCCCGTGTTGCAATGCTATTTAATCCACACGACTCTCGGCAACGGATATCTCGGCTCTCGCATCGATGAAGAACGCAGC-
>14-G-20 4
AACCTTATCATTTAGAGGAAGGAGAAGTCGTAACAAGGTTTCCGTAGGTGAACCTGCGGAAGGATCATTGTCGTGACCCTGACCAAAATAGACCGTGCACGCGTTATCTACATTGTCCGGCGGCGGCACTGTTCGTCGCTTGGCCAAAATCCTTGATAACC-TCCTCTCCTAGGAGCGGGGG-CTCGGGGTAAAAGAACCCACGGCGCCTAAGGCGTCAAGGAACACTGTGCCTAACTTGGGGACGCGGCTGGCTTGCTAGCTG-------CCCCCCGTGTTGCAATGCTATTTAATCCACACGACTCTCGGCAACGGATATCTCGGCTCTCGAATCGATGAAGAACGCAGC-
>14-G-20 5
AACCTTATCATTTAGAGGAAGGAGAAGTCGTAACAAGGTTTCCGTAGGTGAACCTGCGGAAGGATCATTGTCGTGACCCTGACCAAAATAGACCGTGCACGCGTTATCTACATTGTCCGGCGGCGGCACTGTTCGTCGCTTGGCCAAAATCCTTGATAACC-TCCTCTCCTAGGAGCGGGGG-CTCGGGGTAAAAGAACCCACGGCGCCTAAGGCGTCAAGGAACACTGTGCCTAACTTGGGGACGCGGCTGGCTTGCTAGCTG-------CCCCCCGTGTTGCAATGCTATTTAATCCACACGACTCTCGGCAACGGATATCTCGGCTCTCGCATCGATGAAGAACGCAGCC
>14-G-20 6
AAC-TTATCATTTAGAGGAAGGAGAAGTCGTAACAAGGTTTCCGTAGGTGAACCTGCGGAAGGATCATTGTCGTGACCCTGACCAAAATAGACCGTGCACGCGTTATCTACATTGTCCGGCGGCGGCACTGTTCGTCGCTTGGCCAAAATCCTTGATAACC-TCCTCTCCTAGGAGCGGGGG-CTCGGGGTAAAAGAACCCACGGCGCCTAAGGCGTCAAGGAACACTGTGCCTAACTTGGGGACGCGGCTGGCTTGCTAGCTG-------CCCCCCGTGTTGCAATGCTATTTAATCCACACGACTCTCGGCAACGGATATCTCGGCTCTCGCATCGATGAAGAACGCAGC-
>13-G-20
AACCTTATCATTTAGAGGAAGGAGAAGTCGTAACAAGGTTTCCGTAGGTGAACCTGCGGAAGGATCATTGTCGTGACCCTGACCAAAATAGACCGTGCACGCGTTATCTACATTGTCCGGCGGCGGCACTGTTCGTCGCTTGGCCAAAATCCTTGATAACC-TCCTCTCCTAGGAGCGGGGG-CTCGGGGTAAAAGAACCCATGGCGCCTAAGGCGTCAAGGAACACTGTGCCTAACTTGGGGACGCGGCTGGCTTGCTAGCTG-------CCCCCCGTGTTGCAATGCTATTTAATCCACACGACTCTCGGCAACGGATATCTCGGCTCTCGCATCGATGAAGAACGCAGC-
>13-G-20 2
AACCTTATCATTTAAAGGAAGGAGAAGTCGTAACAAGGTTTCCGTAGGTGAACCTGCGGAAGGATCATTGTCGTGACCCTGACCAAAATAGACCGTGCACGCGTTATCTACATTGTCCGGCGGCGGCACTGTTCGTCGCTTGGCCAAAATCCTTGATAACC-TCCTCTCCTAGGAGCGGGGG-CTCGGGGTAAAAGAACCCACGGCGCCTAAGGCGTCAAGGAACACTGTGCCTAACTTGGGGACGCGGCTGGCTTGCTAGCTG-------CCCCCCGTGTTGCAATGCTATTTAATCCACACGACTCTCGGCAACGGATATCTCGGCTCTCGCATCGATGAAGAACGCAGC-
>13-G-20 3
AACCTTATCATTTAGAGGAAGGAGAAGTCGTAACAAGGTTTCCGTAGGTGAACCTGCGGAAGGATCATTGTCGTGACCCTGACCAAAATAGACCGTGCACGCGTTATCTACATTGTCCGGCGGCGGCACTGTTCGTCGCTTGGCCAAAATCCTTGATAACC-TCCTCTCCTAGGAGCGGGGG-CTCGGGGTAAAAGAACCCACGGCGCCTAAGGCGTCAAGGAACACTGTGCCTAACTTGGGGACGCGGCTGGCTTGCTAGCTG-------CCCCCCGTGTTGCAATGCTATTTAATCCACACGACTCTCGGCAACGGATATCTCGGCTCTCGCATCGATGAAGA-CGCAGC-
>13-G-20 4
AACCTTATCATTTAGAGGAAGGAGAAGTCGTAACAAGGTTTCCGTAGGTGAACCTGCGGAAGGATCATTGTCGTGACCCTGACCAAAATAGACCGTGCACGCGTTATCTACATTGTCCGGCGGCGGCACTGTTCGTCGCTTGGCCAAAATCCTTGATAACC-TCCTCTCCTAGGAGCGGGGG-CTCGGGGTAAAAGAACCCACGGCGCCTAAGGCGTCAAGGAACACTGTGCCTAACTTGGGGACGCGGCTGGCTTGCTAGCTG-------TCCCCCGTGTTGCAATGCTATTTAATCCACACGACTCTCGGCAACGGATATCTCGGCTCTCGCATCGATGAAGAACGCAGC-
>13-G-20 5
AACCTTATCATTTAGAGGAAGGAGAAGTCGTAACAAGGTTTCCGTAGGTGAACCTGCGGAAGGATCATTGTCGTGACCCTGACCAAAATAGACCGTGCACGCGTTATCTACATTGTCCGGCGGCGGCACTGTTCGTCGCTTGGCCAAAATCCTTGATAACC-TCCTCTCCTAGGAGCGGGGT-CTCGGGGTAAAAGAACCCACGGCGCCTAAGGCGTCAAGGAACAATGTGCCTAACTTGGGGACGCGGCTGGCTTGCTAGCTG-------CCCCCCGTGTTGCAATGCTATTTAATCCACACGACTCTCGGCAACGGATATCTCGGCTCTCGCATCGATGAAGAACGCAGC-
>7-G-20 18
AACCTTATCATTTAGAGGAAGGAGAAGTCGTAACAAGGTTTCCGTAGGTGAACCTGCGGAAGGAACATTGTCGTGACCCTGATCAAAATAGACTGTGCACGCGTTATCTACATTGTCCGGCGGCGGCACCGTTCGTCGCTTGGCCAAAATCCTTGATAACC-TCCTCTCCTAGGAGCGGGGG-CTCGGGGTAAAAGAACCCATGGCGCCTAAGGCATCAAGGAACACTGTTCCTAACTTGGGGACGCGGCTGGCTTGCTAGCCG--------CCCCCGTGTTGCAATGCTATTTAATCCACACGACTCTCGGCAACGGATATCTCGGCTCTCGCATCGATGAAGAACGCAGC-
>13-G-20 6
AACCTTATCATTTAGAGGAAGGAGAAGTCGTAACAAGGTTTCCGTAGGTGAACCTGCGGAAGGATCATTGTCGTGACCCTGACCAAAATAGACCGTGCACGCGTTATCTACATTGTCCGGCGGCGGCACTGTTCGTCGCTTGGCCAAAATCCTTGATAACC-TCCTCTCCTAGGAGCGGGGG-CTCGGGGTAAAAGAACCCACGGCGCCTAAGGCGTCAAGGAACACTGTGCCTAACTTGGGGACGCGGCTTGCTTGCTAGCTG-------CCCCCCGTGTTGCAATGCTATTTAATCCACACGACTCTCGGCAACGGATATCTCGGCTCTCGCATCGATGAAGAACGCAGC-
>12-G-20
AACCTTATCATTTAGAGGAAGGAGAAGTCGTAACAAGGTTTCCGTAGGTGAACCTGCGGAAGGATCATTGTCGTGACCCTGACCAAAATAGACCGTGCACGCGTTATCTACATTGTCCGGCGGTGGCACTGTCCGTCGCTTGGCCAAAATCCTTGATAACC-TCCTCTCCTAAGAGCGGGGG-CTCGGGGTAAAAGAACCCACGGCGCCTAAGGCGTCAAGGAACACTGTGCCTAACTTGGGGACGCGGCTGGCTTGCTAGCTG-------CCCCCCGTGTTGCAATGCTATTTAATCCACACGACTCTCGGCAACGGATATCTCGGCTCTCGCATCGATGAAGAACGCAGC-
>12-G-20 2
AACCTTATCATTTAGAGGAAGGAGAAGTCGTAACAAGGTTTCCGTAGGTGAACCTGCGGAAGGATCATTGTCGTGACCCTGACCAAAATAGACCGTGCACGCGTTATCTACATTGTCCGGCGGCGGCACTGTTCGTCGCTTGGCCAAAATCCTTGATAACC-TCCTCTCCTAGGAGCGGGGG-CTCGGGGTAAAAGAACCCACGGCGCCTAAGGCGTCAAGGAACACTGTGCCTAACTTGGGGACGCGGCTGGCTTGCTAGCTG-------CCCCCCGTGTTGCAATGCTATTTAATCCACACGACTCTCGGCAACGGATATCTCGGCTCTCGCATCGATGAAGAACGCA-C-
>12-G-20 3
AACCTTATCATTTAGAGGAAGGAGAAGTCGTAACAAGGTTTCCGTAGGTGAACCTGCGGAAGGATCATTGTCGTGACCCTGACCAAAATAGACCGTGCACGCGTTATCTACATTGTCCGGCGGCGGCACTGTTCGTCGCTTGGCCAAAATCCTTGATAACC-TCCTCTCCTAGGAGCGGGGG-CTCGGGGTAAAAGAACCCACGGCGCTTAAGGCGTCAAGGAACACTGTGCCTAACTTGGGGACGCGGCTGGCTTGCTAGCTG-------CCCCCCGTGTTGCAATGCTATTTAATCCACACGACTCTCGGCAACGGATATCTCGGCTCTCGCATCGATGAAGAACGCAGC-
>12-G-20 4
AACCTTATCATTTAGAGGAAGGAGAAGTCGTAACAAGGTTTCCGTAGGTGAACCTGCGGAAGGATCATTGTCGTGACCCTAACCAAAATAGACCGTGCACGCGTTATCTACATTGTCCGGCGGCGGCACTGTTCGTCGCTTGGCCAAAATCCTTGATAACC-TCCTCTCCTAGGAGCGGGGG-CTCGGGGTAAAAGAACCCACGGCGCCTAAGGCGTCAAGGAACACTGTGCCTAACTTGGGGACGCGGCTGGCTTGCTAGCTG-------CCCCCCGTGTTGCAATGCTATTTAATCCACACGACTCTCGGCAACGGATATCTCGGCTCTCGCATCGATGAAGAACGCAGC-
>12-G-20 5
AACCTTATCATTTAGAGGAAGGAGAAGTCGTAACAAGGTTTCCGTAGGTGAACCTGCGGAAGGATCATTGTCGTGACCCTGACCAAAATAGACCGTGCACGCGTTATCTACATTGTCCGGCGGCGGCACTGTTCGTCGCTTGGCCAAAATCCTTGATAACC-TCCTCTCCTAGGAGCGGGGG-CTCAGGGTAAAAGAACCCACGGCGCCTAAGGCGTCAAGGAACACTGTGCCTAACTTGGGGACGCGGCTGGCTTGCTAGCTG-------CCCCCCGTGTTGCAATGCTATTTAATCCACACGACTCTCGGCAACGGATATCTCGGCTCTCGCATCGATGAAGAACGCAGC-
>12-G-20 6
AACCTTATCATTTAGAGGAAGGAGAAGTCGTAACAAGGTTTCCGTAGGTGAACCTGCGGAAGGATCATTGTCGTGACCCTGACCAAAATAGACCGTGCACGCGTTATCTACATTGTCCGGCGGCAGCACTGTTCGTCGCTTGGCCAAAATCCTTGATAACC-TCCTCTCCTAGGAGCGGGGG-CTCGGGGTAAAAGAACCCACGGCGCCTAAGGCGTCAAGGAACACTGTGCCTAACTTGGGGACGCGGCTGGCTTGCTAGCTG-------CCCCCCGTGTTGCAATGCTATTTAATCCACACGACTCTCGGCAACGGATATCTCGGCTCTCGCATCGATGAAGAACGCAGC-
>12-G-20 7
AACCTTATCATTTAGAGGAAGGAGAAGTCGTAACAAGGTTTCCGTAGGTGAACCTGCGGAAGGATCATTGTCGTGACCCTGACCAAAATAGACCGTGCACGCGTTATCTACATTGTCCGGCGGCGGCACTGTTCGTCGCTTGGCCAAAATCCTTGATAACC-TCCTCTCCTAGGAGCGGGGG-CTCGGGGTAAAAGAACCCACGGCGCCTAAGGCGTCAAGGAACACTGTGCCTAACTTGGGGACGCGGCTGGCTTGCTAGCTG-------CCCCCCGTGTTGCAATGCTATTTAATCGACACGACTCTCGGCAACGGATATCTCGGCTCTCGCATCGATGAAGAACGCAGC-
>12-G-20 8
CACCTTATCATTTAGAGGAAGGAGAAGTCGTAACAAGGTTTCCGTAGGTGAACCTGCGGAAGGATCATTGTCGTGACCCTGACCAAAATAGACCGTGCACGCGTTATCTACATTGTCCGGCGGCGGCACTGTTCGTCGCTTGGCCAAAATCCTTGATAACC-TCCTCTCCTAGGAGCGGGGG-CTCGGGGTAAAAGAACCCACGGCGCCTAAGGCGTCAAGGAACACTGTGCCTAACTTGGGGACGCGGCTGGCTTGCTAGCTG-------CCCCCCGTGTTGCAATGCTATTTAATCCACACGACTCTCGGCAACGGATATCTCGGCTCTCGCATCGATGAAGAACGCAGC-
>12-G-20 9
AACCTTATCATTTAGAGGAAGGAGAAGTCGTAACAAGGTTTCCGTAGGTGAACCTGCGGAAGGATCATTGTCGTGACCCTGACCAAAATAGACCGTGCACGCGTTATCTACATTGTCCGGCGGCGGCACTGTTCGTCGCTTGGCCAAAATCCTTGATAACC-TCCTCTCCTAGGAGCGGGGG-CTCGGGGTAAAAGAACCCACGGCGCCTAAGGCGTCAAAGAACACTGTGCCTAACTTGGGGACGCGGCTGGCTTGCTAGCTG-------CCCCCCGTGTTGCAATGCTATTTAATCCACACGACTCTCGGCAACGGATATCTCGGCTCTCGCATCGATGAAGAACGCAGC-
>12-G-20 10
AACCTTATCATTTAGAGGAAGGAGAAGTCGTAACAAGGTTTCCGTAGGTGAACCTGCGGAAGGATCATTGTCGTGACCCTGACCAAAATAGACCGTGCACGCGTTATCTACATTGTCCGGCGGCGGCACTGTTCGTCGCTTGGCCAAAATCCTTGATAACC-TCCTCTCCTAGGAGCGGGGG-CTCGGGGTAAAAGAACCCACGGCGCCTAAGGCGTCAAGGAACACTGTGCCTAACTTGGGGACGCGGCTGGCTTGCTAGCTG-------CCCCCCGTGTTGCAATGCTATTTAATCCACACGACTCTCGGCAACGGATATCTCGGCTCTCGCATCGATGAAGAACG-AGC-
>12-G-20 11
AACCTTATCATTTAGAGGAAGGAGAAGTCGTAACAAGGTTTCCGTAGGTGAACCTGCGGAAGGATCATTGTCGTGACCCTGACCAAAATAGACCGTGCACGCGTTATCTACATTGTCCGGCGGCGGCACTGTTCGTCGCTTGGCCAAAATCCTTGATAACC-TCCTCTCCTAGGAGCGGGGG-CTCGTGGTAAAAGAACCCACGGCGCCTAAGGCGTCAAGGAACACTGTGCCTAACTTGGGGACGCGGCTGGCTTGCTAGCTG-------CCCCCCGTGTTGCAATGCTATTTAATCCACACGACTCTCGGCAACGGATATCTCGGCTCTCGCATCGATGAAGAACGCAGC-
>12-G-20 12
AACCTTATCATTTAGAGGAAGGAGAAGTCGTAACAAGGTTTCCGTAGGTGAACCTGCGGAAGGATCATTGTCGTGACCCTGACCAAAATAGACCGTGCACGCGTTATCTACATTGTCCGGCGGTGGCACTGTTCGTCGCTTGGCCAAAATCCTTGATAACC-TCCTCTCCTAGGAGCGGGGG-CTCGGGGTAAAAGAACCCACGACGCCTAAGGCGTCAAGGAACACTGTGCCTAACTTGGGGACGCGGCTGGCTTGCTAGCTG-------CCCCCCGTGTTGCAATGCTATTTAATCCACACGACTCTCGGCAACGGATATCTCGGCTCTCGCATCGATGAAGAACGCAGC-
>12-G-20 13
AACCTTATCATTTAGAGGAAGGAGAAGTCGTAACAAGGTTTTCGTAGGTGAACCTGCGGAAGGATCATTGTCGTGACCCTGACCAAAATAGACCGTGCACGCGTTATCTACATTGTCCGGCGGCGGCACTGTTCGTCGCTTGGCCAAAATCCTTGATAACC-TCCTCTCCTAGGAGCGGGGG-CTCGGGGTAAAAGAACCCACGGCGCCTAAGGCGTCAAGGAACACTGTGCCTAACTTGGGGACGCGGCTGGCTTGCTAGCTG-------CCCCCCGTGTTGCAATGCTATTTAATCCACACGACTCTCGGCAACGGATATCTCGGCTCTCGCATCGATGAAGAACGCAGC-
>12-G-20 14
AACCTTATCATTTAGAGGAAGGAGAAGTCGTAACAAGGTTTCCGTAGGTGAACCTGCGGAAGGATCATTGTCGCGACCCTGACCAAAATAGACCGTGCACGCGTTATCTACATTGTCCGGCGGCGGCACTGTTCGTCGCTTGGCCAAAATCCTTGATAACC-TCCTCTCCTAGGAGCGGGGG-CTCGGGGTAAAAGAACCCACGGCGCCTAAGGCGTCAAGGAACACTGTGCCTAACTTGGGGACGCGGCTGGCTTGCTAGCTG-------CCCCCCGTGTTGCAATGCTATTTAATCCACACGACTCTCGGCAACGGATATCTCGGCTCTCGCATCGATGAAGAACGCAGC-
>12-G-20 15
AACCTTATCATTTAGAGGAAGGAGAAGTCGTAACAAGGTTTCCGTAGGTGAACCTGCGGAAGGATCATTGTCGTGACCCTGACCAAAATAGACCGTGCACGCGTTATCTACATTGTCCGGCGGCGGCACTGTTCGTCGCTTGGCCAAAATCCTTGATAACC-TCCTCTCCTAGGAGCGGGGG-CTCGGGGTAAAAGAACCCACGGCGCCTAAGGCGTCAAGGAACACTGTGCCTAACTTGGGGACGCGGCTGGCTTGCTAGCTG-------CCCCCCGTGTTGCAATGCTATTTAATCCACACGACTCTCGGCAACGGATATCTCGGCTCTCGCATCGATGAAGAACGTAGC-
>12-G-20 16
AACCTTATCATTTAGAGGAAGGAGAAGTCGTAACAAGGTTTCCGTAGGTGAACCTGCGGAAGGATCATTGTCGTGACCCTGACCAAAATAGACCGTGCACGCGTTATCTACATTGTCCGGCGGCGGCACTATTCGTCGCTTGGCCAAAATCCTTGATAACC-TCCTCTCCTAGGAGCGGGGG-CTCGGGGTAAAAGAACCCACGGCGCCTAAGGCGTCAAGGAACACTGTGCCTAACTTGGGGACGCGGCTGGCTTGCTAGCTG-------CCCCCCGTGTTGCAATGCTATTTAATCCACACGACTCTCGGCAACGGATATCTCGGCTCTCGCATCGATGAAGAACGCAGC-
>12-G-20 17
AACCTTATCA-TTAGAGGAAGGAGAAGTCGTAACAAGGTTTCCGTAGGTGAACCTGCGGAAGGATCATTGTCGTGACCCTGACCAAAATAGACCGTGCACGCGTTATCTACATTGTCCGGCGGCGGCACTGTTCGTCGCTTGGCCAAAATCCTTGATAACC-TCCTCTCCTAGGAGCGGGGG-CTCGGGGTAAAAGAACCCACGGCGCCTAAGGCGTCAAGGAACACTGTGCCTAACTTGGGGACGCGGCTGGCTTGCTAGCTG-------CCCCCCGTGTTGCAATGCTATTTAATCCACACGACTCTCGGCAACGGATATCTCGGCTCTCGCATCGATGAAGAACGCAGC-
>M36 1size 473
AACCTTATCATTTAGAGGAAGGAGAAGTCGTAACAAGGTTTCCGTAGGTGAACCTGCGGAAGGATCATTGTCGTGACCCTGACCAAAACAGACCGCGCACGCGTTATCTAACTTG-CCGGTGGCGGCACTGTCCGTCGCTTGGCCAAAGTCCTCGATAACC-TTCTCTTCTCGGAGAGGGGGCCTCGGGGTAAAAGAACCCACGGCGCCGAAGGCGTCAAGGAACACTGTGCCTAACTCGGGGATGCGGCTGGCTTGCTAGCCG-------CCCCTCGTGTTGCAATGCTATTTAATCCACATGACTCTCGGCAACGGATATCTCGGCTCTCGCATCGATGAAGAACGCAGC-
>M36 2size 169
AACCTTATCATTTAGAGGAAGGAGAAGTCGTAACAAGGTTTCCGTAGGTGAACCTGCGGAAGGATCATTGTCGTGACCCTGACCAAAACAGACCGCGCACACGTTATCTAACTTG-CCGGTGGCGGCACTGTCCGTCGCTTGGCCAAAGTCCTCGATAACC-TTCTCTTCTCGGAGAGGGGGCCTCGGGGTAAAAGAACCCACGGCGCCGAAGGCGTCAAGGAACACTGTGCCTAACTCGGGGATGCGGCTGGCTTGCTAGCCG-------CCCCTCGTGTTGCAATGCTATTTAATCCACATGACTCTCGGCAACGGATATCTCGGCTCTCGCATCGATGAAGAACGCAGC-
>M36 3size 161
AACCTTATCATTTAGAGGAAGGAGAAGTCGTAACAAGGTTTCCGTAGGTGAACCTGCGGAAGGATCATTGTCGTGACCCTGACCAAAACAGACCGCGCACGCGTTATCTAACTTG-CCGGTGGCGGCACTGTCCGTCGCTTGGCCAAAGTCCTCGATAACC-TTCTCTTCTCGTAGAGGGGGCCTCGGGGTAAAAGAACCCACGGCGCCGAAGGCGTCAAGGAACACTGTGCCTAACTCGGGGATGCGGCTGGCTTGCTAGCCG-------CCCCTCGTGTTGCAATGCTATTTAATCCACATGACTCTCGGCAACGGATATCTCGGCTCTCGCATCGATGAAGAACGCAGC-
>M36 4size 140
AACCTTATCATTTAGAGGAAGGAGAAGTCGTAACAAGGTTTCCGTAGGTGAACCTGCGGAAGGATCATTGTCGTGACCCTGACCAAAACAGACCGCGCACGCGTTATCTACCTTG-CCGGCGGCGGCACTGTCCGTCGCTTGGCCAAAGTCCTCGATAACC-TTCTCCTCTCGGAGAGGGGGCCTCGGGGTAAAAGAACCCACGGCGCCGAAGGCGTCAAGGAACACTGTGCCTAACTCGGGGATGCGGCTGGCTTGCTAGCCG-------CCCCTCGTGTTGCAATGCTATTTAATCCACATGACTCTCGGCAACGGATATCTCGGCTCTCGCATCGATGAAGAACGCAGC-
>M36 5size 75
AACCTTATCATTTAGAGGAAGGAGAAGTCGTAACAAGGTTTCCGTAGGTGAACCTGCGGAAGGATCATTGTCGTGACCCTGACCAAAACAGACCGCGCACGCGTTATCTACCTTG-CCGGCGGCGGCACTGTCCGTCGCTTGGCCAAAGTCCTCGATAACC-TTCTCCTCTCGGAGAGGGGGCCTCGGGGTAAAAGAACCCACGGCGCCAAAGGCGTCAAGGAACACTGTGCCTTACTCGGGGATGCGGCTGGCTTGCTAGCCG-------CCCCCCGTGTTGCAATGCTATTTAATCCACACGACTCTCGGCAACGGATATCTCGGCTCTCGCATCGATGAAGAACGCAGC-
>M36 6size 59
AACCTTATCATTTAGAGGAAGGAGAAGTCGTAACAAGGTTTCCGTAGGTGAACCTGCGGAAGGATCATTGTCGTGACCCTGACCAAAACAGACCGCGCACGCGTTATCTAACTTG-CCGGTGGCGGCACTGTCCGTCGCTTGGCCAAAGTCCTCGATAACC-TTCTCTTCTCGGAGAGGGGGCCTCGGGGTAAAAGAACCCACGGCGCCAAAGGCGTCAAGGAACACTGTGCCTTACTCGGGGATGCGGCTGGCTTGCTAGCCG-------CCCCCCGTGTTGCAATGCTATTTAATCCACACGACTCTCGGCAACGGATATCTCGGCTCTCGCATCGATGAAGAACGCAGC-
>M36 7size 35
AACCTTATCATTTAGAGGAAGGAGAAGTCGTAACAAGGTTTCCGTAGGTGAACCTGCGGAAGGATCATTGTCGTGACCCTGACCAAAACAGACCGCGCACGCGTTATCTAACTTG-CCGGTGGCGGCACTGTCCGTCGCTTGGCCAAAGTCCTCGATAACC-TTCTCTTCTCGGAGAGGGGGCCTCGGGGTAAAAGAACCCACGGCGCCGAAGGCGTCAAGGAACACTGTGCCTAACTCGGGGATGCGGCTGGCTTGCTAGCCG-------CCCCTCGTGTTGCAATGCTATTTAATCCACACGACTCTCGGCAACGGATATCTCGGCTCTCGCATCGATGAAGAACGCAGC-
>M36 8size 34
AACCTTATCATTTAGAGGAAGGAGAAGTCGTAACAAGGTTTCCGTAGGTGAACCTGCGGAAGGATCATTGTCGTGACCCTGACCAAAACAGACCGCGCACGCGTTATCTACCTTG-CCGGCGGCGGCACTGTCCGTCGCTTGGCCAAAGTCCTCGATAACC-TTCTCTTCTCGGAGAGGGGGCCTCGGGGTAAAAGAACCCACGGCGCCGAAGGCGTCAAGGAACACTGTGCCTAACTCGGGGATGCGGCTGGCTTGCTAGCCG-------CCCCTCGTGTTGCAATGCTATTTAATCCACATGACTCTCGGCAACGGATATCTCGGCTCTCGCATCGATGAAGAACGCAGC-
>M36 9size 27
AACCTTATCATTTAGAGGAAGGAGAAGTCGTAACAAGGTTTCCGTAGGTGAACCTGCGGAAGGATCATTGTCGTGACCCTGACCAAAACAGACCGCGCACACGTTATCTAACTTG-CCGGTGGCGGCACTGTCCGTCGCTTGGCCAAAGTCCTCGATAACC-TTCTCTTCTCGTAGAGGGGGCCTCGGGGTAAAAGAACCCACGGCGCCGAAGGCGTCAAGGAACACTGTGCCTAACTCGGGGATGCGGCTGGCTTGCTAGCCG-------CCCCTCGTGTTGCAATGCTATTTAATCCACATGACTCTCGGCAACGGATATCTCGGCTCTCGCATCGATGAAGAACGCAGC-
>M36 10size 25
AACCTTATCATTTAGAGGAAGGAGAAGTCGTAACAAGGTTTCCGTAGGTGAACCTGCGGAAGGATCATTGTCGTGACCCTGACCAAAACAGACCGCGCACGCGTTATCTACCTTG-CCGGCGGCGGCACTGTCCGTCGCTTGGCCAAAGTCCTCGATAACC-TTCTCCTCTCGTAGAGGGGGCCTCGGGGTAAAAGAACCCACGGCGCCGAAGGCGTCAAGGAACACTGTGCCTAACTCGGGGATGCGGCTGGCTTGCTAGCCG-------CCCCTCGTGTTGCAATGCTATTTAATCCACATGACTCTCGGCAACGGATATCTCGGCTCTCGCATCGATGAAGAACGCAGC-
>M36 11size 20
AACCTTATCATTTAGAGGAAGGAGAAGTCGTAACAAGGTTTCCGTAGGTGAACCTGCGGAAGGATCATTGTCGTGACCCTGACCAAAACAGACCGCGCACGCGTTATCTACCTTG-CCGGCGGCGGCACTGTCCGTCGCTTGGCCAAAGTCCTCGATAACC-TTCTCCTCTCGGAGAGGGGGCCTCGGGGTAAAAGAACCCACGGCGCCAAAGGCGTCAAGGAACACTGTGCCTAACTCGGGGATGCGGCTGGCTTGCTAGCCG-------CCCCTCGTGTTGCAATGCTATTTAATCCACATGACTCTCGGCAACGGATATCTCGGCTCTCGCATCGATGAAGAACGCAGC-
>M36 12size 19
AACCTTATCATTTAGAGGAAGGAGAAGTCGTAACAAGGTTTCCGTAGGTGAACCTGCGGAAGGATCATTGTCGTGACCCTGACCAAAACAGACCGCGCACACGTTATCTAACTTG-CCGGTGGCGGCACTGTCCGTCGCTTGGCCAAAGTCCTCGATAACC-TTCTCTTCTCGGAGAGGGGGCCTCGGGGTAAAAGAACCCACGGCGCCAAAGGCGTCAAGGAACACTGTGCCTTACTCGGGGATGCGGCTGGCTTGCTAGCCG-------CCCCCCGTGTTGCAATGCTATTTAATCCACACGACTCTCGGCAACGGATATCTCGGCTCTCGCATCGATGAAGAACGCAGC-
>M36 13size 17
AACCTTATCATTTAGAGGAAGGAGAAGTCGTAACAAGGTTTCCGTAGGTGAACCTGCGGAAGGATCATTGTCGTGACCCTGACCAAAACAGACCGCGCACGCGTTATCTAACTTG-CCGGTGGCGGCACTGTCCGTCGCTTGGCCAAAGTCCTCGATAACC-TTCTCTTCTCGGAGAGGGGGCCTCGGGGTAAAAGAACCCACGGCGCCAAAGGCGTCAAGGAACACTGTGCCTAACTCGGGGATGCGGCTGGCTTGCTAGCCG-------CCCCTCGTGTTGCAATGCTATTTAATCCACATGACTCTCGGCAACGGATATCTCGGCTCTCGCATCGATGAAGAACGCAGC-
>M36 14size 16
AACCTTATCATTTAGAGGAAGGAGAAGTCGTAACAAGGTTTCCGTAGGTGAACCTGCGGAAGGATCATTGTCGTGACCCTGACCAAAACAGACCGCGCACACGTTATCTAACTTG-CCGGTGGCGGCACTGTCCGTCGCTTGGCCAAAGTCCTCGATAACC-TTCTCTTCTCGGAGAGGGGGCCTCGGGGTAAAAGAACCCACGGCGCCGAAGGCGTCAAGGAACACTGTGCCTAACTCGGGGATGCGGCTGGCTTGCTAGCCG-------CCCCTCGTGTTGCAATGCTATTTAATCCACACGACTCTCGGCAACGGATATCTCGGCTCTCGCATCGATGAAGAACGCAGC-
>M36 15size 13
AACCTTATCATTTAGAGGAAGGAGAAGTCGTAACAAGGTTTCCGTAGGTGAACCTGCGGAAGGATCATTGTCGTGACCCTGACCAAAACAGACCGCGCACGCGTTATCTAACTTG-CCGGTGGCGGCACTGTCCGTCGCTTGGCCAAAGTCCTCGATAACC-TTCTCTTCTCGGAGAGGGGGCCTCGGGGTAAAAGAACCCACGGCGCCGAAGGCGTCAAGGAACACTGTGCCTAACTCGGGGATGCGGCTGGCTTGCTAGCCG-------CCCCCCGTGTTGCAATGCTATTTAATCCACACGACTCTCGGCAACGGATATCTCGGCTCTCGCATCGATGAAGAACGCAGC-
>M36 16size 13
AACCTTATCATTTAGAGGAAGGAGAAGTCGTAACAAGGTTTCCGTAGGTGAACCTGCGGAAGGATCATTGTCGTGACCCTGACCAAAACAGACCGCGCACGCGTTATCTAACTTG-CCGGTGGCGGCACTGTCCGTCGCTTGGCCAAAGTCCTCGATAACC-TTCTCCTCTCGGAGAGGGGGCCTCGGGGTAAAAGAACCCACGGCGCCAAAGGCGTCAAGGAACACTGTGCCTTACTCGGGGATGCGGCTGGCTTGCTAGCCG-------CCCCCCGTGTTGCAATGCTATTTAATCCACACGACTCTCGGCAACGGATATCTCGGCTCTCGCATCGATGAAGAACGCAGC-
>M36 17size 11
AACCTTATCATTTAGAGGAAGGAGAAGTCGTAACAAGGTTTCCGTAGGTGAACCTGCGGAAGGATCATTGTCGTGACCCTGACCAAAACAGACCGCGCACGCGTTATCTAACTTG-CCGGTGGCGGCACTGTCCGTCGCTTGGCCAAAGTCCTCGATAACC-TTCTCTTCTCGGAGAGGGGGCCTCGGGGTAAAAGAACCCACGGCGCCGAAGGCGTCAAGGAACACTGTGCCTTACTCGGGGATGCGGCTGGCTTGCTAGCCG-------CCCCCCGTGTTGCAATGCTATTTAATCCACACGACTCTCGGCAACGGATATCTCGGCTCTCGCATCGATGAAGAACGCAGC-
>M36 18size 11
AACCTTATCATTTAGAGGAAGGAGAAGTCGTAACAAGGTTTCCGTAGGTGAACCTGCGGAAGGATCATTGTCGTGACCCTGACCAAAACAGACCGCGCACGCGTTATCTAACTTG-CCGGTGGCGGCACTGTCCGTCGCTTGGCCAAAGTCCTCGATAACC-TTCTCCTCTCGGAGAGGGGGCCTCGGGGTAAAAGAACCCACGGCGCCGAAGGCGTCAAGGAACACTGTGCCTAACTCGGGGATGCGGCTGGCTTGCTAGCCG-------CCCCTCGTGTTGCAATGCTATTTAATCCACATGACTCTCGGCAACGGATATCTCGGCTCTCGCATCGATGAAGAACGCAGC-
>M36 19size 10
AACCTTATCATTTAGAGGAAGGAGAAGTCGTAACAAGGTTTCCGTAGGTGAACCTGCGGAAGGATCATTGTCGTGACCCTGACCAAAACAGACCGCGCACGCGTTATCTAACTTG-CCGGTGGCGGCACTGTCCGTCGCTTGGCCAAAGTCCTCGATAACC-TTCTCTTCTCGGAGAGGGGGCCTCGGGGTAAAAGAACCCACGGCGCCAAAGGCGTCAAGGAACACTGTGCCTAACTCGGGGATGCGGCTGGCTTGCTAGCCG-------CCCCCCGTGTTGCAATGCTATTTAATCCACACGACTCTCGGCAACGGATATCTCGGCTCTCGCATCGATGAAGAACGCAGC-
>M36 20size 10
AACCTTATCATTTAGAGGAAGGAGAAGTCGTAACAAGGTTTCCGTAGGTGAACCTGCGGAAGGATCATTGTCGTGACCCTGACCAAAACAGACCGCGCACGCGTTATCTACCTTG-CCGGTGGCGGCACTGTCCGTCGCTTGGCCAAAGTCCTCGATAACC-TTCTCTTCTCGGAGAGGGGGCCTCGGGGTAAAAGAACCCACGGCGCCGAAGGCGTCAAGGAACACTGTGCCTAACTCGGGGATGCGGCTGGCTTGCTAGCCG-------CCCCTCGTGTTGCAATGCTATTTAATCCACATGACTCTCGGCAACGGATATCTCGGCTCTCGCATCGATGAAGAACGCAGC-
>M36 21size 10
AACCTTATCATTTAGAGGAAGGAGAAGTCGTAACAAGGTTTCCGTAGGTGAACCTGCGGAAGGATCATTGTCGTGACCCTGACCAAAACAGACCGCGCACGCGTTATCTAACTTG-CCGGTGGCGGCACTGTCCGTCGCTTGGCCAAAGTCCTCGATAACC-TTCTCTTCTCGTAGAGGGGGCCTCGGGGTAAAAGAACCCACGGCGCCGAAGGCGTCAAGGAACACTGTGCCTAACTCGGGGATGCGGCTGGCTTGCTAGCCG-------CCCCTCGTGTTGCAATGCTATTTAATCCACACGACTCTCGGCAACGGATATCTCGGCTCTCGCATCGATGAAGAACGCAGC-
>L18 1size 1809
AACCTTATCATTTAGAGGAAGGAGAAGTCGTAACAAGGTTTCCGTAGGTGAACCTGCGGAAGGATCATTGTCGTGACCCTGACCAAAACAGACCGCGCACGCGTTATCTAACTTG-CCGGTGGCGGCACTGTCCGTCGCTTGGCCAAAGTCCTCGATAACC-TTCTCTTCTCGGAGAGGGGGCCTCGGGGTAAAAGAACCCACGGCGCCGAAGGCGTCAAGGAACACTGTGCCTAACTCGGGGATGCGGCTGGCTTGCTAGCCG-------CCCCTCGTGTTGCAATGCTATTTAATCCACATGACTCTCGGCAACGGATATCTCGGCTCTCGCATCGATGAAGAACGCAGC-
>L18 2size 1072
AACCTTATCATTTAGAGGAAGGAGAAGTCGTAACAAGGTTTCCGTAGGTGAACCTGCGGAAGGATCATTGTCGTGACCCTGACCAAAACAGACCGCGCACGCGTTATCTAACTTG-CCGGTGGCGGCACTGTCCGTCGCTTGGCCAAAGTCCTCGATAACC-TTCTCTTCTTGGAGAGGGGGCCTCGGGGTAAAAGAACCCACGGCGCCGAAGGCGTCAAGGAACACTGTGCCTAACTCGGGGATGCGGCTGGCTTGCTAGCCG-------CCCCTCGTGTTGCAATGCTATTTAATCCACATGACTCTCGGCAACGGATATCTCGGCTCTCGCATCGATGAAGAACGCAGC-
>L18 3size 862
AACCTTATCATTTAGAGGAAGGAGAAGTCGTAACAAGGTTTCCGTAGGTGAACCTGCGGAAGGATCATTGTCGTGACCCTGACCAAAACAGACCGCGCACGCGTTATCTAACTTG-CCGGTGGCGGCACTGTCCGTCGCTTGGCCAAAGTCCTCGATAACC-TTCTCTTCTCGTAGAGGGGGCCTCGGGGTAAAAGAACCCACGGCGCCGAAGGCGTCAAGGAACACTGTGCCTAACTCGGGGATGCGGCTGGCTTGCTAGCCG-------CCCCTCGTGTTGCAATGCTATTTAATCCACATGACTCTCGGCAACGGATATCTCGGCTCTCGCATCGATGAAGAACGCAGC-
>L18 4size 110
AACCTTATCATTTAGAGGAAGGAGAAGTCGTAACAAGGTTTCCGTAGGTGAACCTGCGGAAGGATCATTGTCGTGACCCTGACCAAAACAGGCTGCGCACGCGTTATCTAACTTG-CCGGTGGCGGCACTGTCCGTCGCTTGGCCAAAGTCCTCGATAACC-TTCTCTTCTCGTAGAGGGGGCCTCGGGGTAAAAGAACCCACGGCGCCGAAGGCGTCAAGGAACACTGTGCCTAACTCGGGGATGCGGCTGGCTTGCTAGCCG-------CCCCTCGTGTTGCAATGCTATTTAATCCACATGACTCTCGGCAACGGATATCTCGGCTCTCGCATCGATGAAGAACGCAGC-
>L18 5size 76
AACCTTATCATTTAGAGGAAGGAGAAGTCGTAACAAGGTTTCCGTAGGTGAACCTGCGGAAGGATCATTGTCGTGACCCTGACCAAAACAGGCTGCGCACGCGTTATCTAACTTG-CCGGTGGCGGCACTGTCCGTCGCTTGGCCAAAGTCCTCGATAACC-TTCTCTTCTCGGAGAGGGGGCCTCGGGGTAAAAGAACCCACGGCGCCGAAGGCGTCAAGGAACACTGTGCCTAACTCGGGGATGCGGCTGGCTTGCTAGCCG-------CCCCTCGTGTTGCAATGCTATTTAATCCACATGACTCTCGGCAACGGATATCTCGGCTCTCGCATCGATGAAGAACGCAGC-
>L18 6size 27
AACCTTATCATTTAGAGGAAGGAGAAGTCGTAACAAGGTTTCCGTAGGTGAACCTGCGGAAGGATCATTGTCGTGACCCTGACCAAAACAGACCGCGCACGCGTTATCTAACTTG-CCGGTGGCGGCACTGTCCGTCGCTTGGCCAAAGTCCTCGATAACC-TTCTCTTCTTGGAGAGGGGGCCTCTGGGTAAAAGAACCCACGGCGCCGAAGGCGTCAAGGAACACTGTGCCTAACTCGGGGATGCGGCTGGCTTGCTAGCCG-------CCCCTCGTGTTGCAATGCTATTTAATCCACATGACTCTCGGCAACGGATATCTCGGCTCTCGCATCGATGAAGAACGCAGC-
>L18 7size 27
AACCTTATCATTTAGAGGAAGGAGAAGTCGTAACAAGGTTTCCGTAGGTGAACCTGCGGAAGGATCATTGTCGTGACCCTGACCAAAACAGACCGCGCACGCGTTATCTAACTTG-CCGGTGGCGGCACTGTCCGTCGCTTGGCCAAAGTCCTCGATAACC-TTCTCTTCTTGGAGAGGGGGCCTCGGGGTAAAAGAACCCACGGCGCCGAAGGCGTCAAGGAACACTGTGCCTAACTCGGGGATGCGGCTGGCTTGCTAGCCG-------CCCCTCGTGTTGCAATGCTATTTAATCCACATGACTCTCGGCAATGGATATCTCGGCTCTCGCATCGATGAAGAACGCAGC-
>L18 8size 14
AACCTTATCATTTAGAGGAAGGAGAAGTCGTAACAAGGTTTCCGTAGGTGAACCTGCGGAAGGATCATTGTCGTGACCCTGACCAAAACAGACCGCGCACGCGTTATCTAACTTG-CCGGTGGCGGCACTGTCCGTCGCTTGGCCAAAGTCCTCGATAACC-TTCTCTTCTCGGAGAGGGGGCCTCGGGGTAAAAGAACCCACGGCGCCGAAGGCGTCAAGGAACACTGTGCCTAACTCGGGGATGCGGCTGGCTTGCTAGCCG-------CCCCTCGTGTTGCAATGCTATTTAATCCACATGACTCTCGGCAATGGATATCTCGGCTCTCGCATCGATGAAGAACGCAGC-
>L18 9size 12
AACCTTATCATTTAGAGGAAGGAGAAGTCGTAACAAGGTTTCCGTAGGTGAACCTGCGGAAGGATCATTGTCGTGACCCTGACCAAAACAGACCGCGCACGCGTTATCTAACTTG-CCGGTGGCGGCACTGTCCGTCGCTTGGCCAAAGTCCTCGATAACC-TTCTCTTCTCGGAGAGGGGGCCTCGGGGTAAAAGAACCCACGGCGCCGAAGGCGTCAAGGAACACTGTGCCTAACTCGGGGATGCGGCTGGCTTGCTAGCCG-------CCCCTCGTGTTGCAATGCTATTTAATCCACATGACTCTCGGCAACGGATATCTCGGCTCTCGCATCGATGAAGAACGCAGA-
>L18 10size 10
AACCTTATCATTTAGAGGAAGGAGAAGTCGTAACAAGGTTTCCGTAGGTGAACCTGCGGAAGGATCATTGTCGTGACCCTGACCAAAACAGACCGCGCACGCGTTATCTACCTTG-CCGGTGGCGGCACTGTCCGTCGCTTGGCCAAAGTCCTCGATAACC-TTCTCTTCTCGGAGAGGGGGCCTCGGGGTAAAAGAACCCACGGCGCCGAAGGCGTCAAGGAACACTGTGCCTAACTCGGGGATGCGGCTGGCTTGCTAGCCG-------CCCCTCGTGTTGCAATGCTATTTAATCCACATGACTCTCGGCAACGGATATCTCGGCTCTCGCATCGATGAAGAACGCAGC-
>L18 11size 9
AACCTTATCATTTAGAGGAAGGAGAAGTCGTAACAAGGTTTCCGTAGGTGAACCTGCGGAAGGATCATTGTCGTGACCCTGACCAAAACAGACCGCGCACGCGTTATCTAACTTG-CCGGTGGTGGCACTGTCCGTCGCTTGGCCAAAGTCCTCGATAACC-TTCTCTTCTCGGAGAGGGGGCCTCGGGGTAAAAGAACCCACGGCGCCGAAGGCGTCAAGGAACACTGTGCCTAACTCGGGGATGCGGCTGGCTTGCTAGCCG-------CCCCTCGTGTTGCAATGCTATTTAATCCACATGACTCTCGGCAACGGATATCTCGGCTCTCGCATCGATGAAGAACGCAGC-
>L18 12size 8
AACCTTATCATTTAGAGGAAGGAGAAGTCGTAACAAGGTTTCCGTAGGTGAACCTGCGGAAGGATCATTGTCGTGACCCTGACCAAAACAGACCGCGCACGCGTTATCTAACTTG-CCGGTGGCGGCACTGTCCGTCGCTTGGCCAAAGTCCTCGATAACC-TTCTCTTCTCGGAGAGGGGGCCTCGGGGTAAAAGAACCCACGGCGCCGAAGGCGTCAAGGAACACTGTGCCTAACTCGGGGATGCGGCTGGCTTGCTAGCCG-------CCCCTCGTGTTGTAATGCTATTTAATCCACATGACTCTCGGCAACGGATATCTCGGCTCTCGCATCGATGAAGAACGCAGC-
>L18 13size 8
AACCTTATCATTTAGAGGAAGGAGAAGTCGTAACAAGGTTTCCGTAGGTGAACCTGCGGAAGGATCATTGTCGTGACCCTGACCAAAACAGACCGCGCACGCGTTATCTAACTTG-CCGGTGGCGGCACTGTCCGTCGCTTGGCCAAAGTCCTCGATAACC-TTCTCTTCTCGTAGAGGGGGCCTCGGGGTAAAAGAACCCACGGCGCCGAAGGCGTCAAGGAACACTGTGCCTAACTCGGGGATGCGGCTGGCTTGCTAGCCG-------CCCCTCGTGTTGCAATGCTATTTAATCCACATGACTCTCGGCAATGGATATCTCGGCTCTCGCATCGATGAAGAACGCAGC-
>L18 14size 7
AACCTTATCATTTAGAGGAAGGAGAAGTCGTAACAAGGTTTCCGTAGGTGAACCTGCGGAAGGATCATTGTCGTGACCCTGACCAAAACAGACCGCGCACGCGTTATCTACCTTG-CCGGTGGCGGCACTGTCCGTCGCTTGGCCAAAGTCCTCGATAACC-TTCTCTTCTCGTAGAGGGGGCCTCGGGGTAAAAGAACCCACGGCGCCGAAGGCGTCAAGGAACACTGTGCCTAACTCGGGGATGCGGCTGGCTTGCTAGCCG-------CCCCTCGTGTTGCAATGCTATTTAATCCACATGACTCTCGGCAACGGATATCTCGGCTCTCGCATCGATGAAGAACGCAGC-
>L18 15size 7
AACCTTATCATTTAGAGGAAGGAGAAGTCGTAACAAGGTTTCCGTAGGTGAACCTGCGGAAGGATCATTGTCGTGACCCTGACCAAAACAGACCGCGCACGCGTTATCTACCTTG-CCGGTGGCGGCACTGTCCGTCGCTTGGCCAAAGTCCTCGATAACC-TTCTCTTCTTGGAGAGGGGGCCTCGGGGTAAAAGAACCCACGGCGCCGAAGGCGTCAAGGAACACTGTGCCTAACTCGGGGATGCGGCTGGCTTGCTAGCCG-------CCCCTCGTGTTGCAATGCTATTTAATCCACATGACTCTCGGCAACGGATATCTCGGCTCTCGCATCGATGAAGAACGCAGC-
>L18 16size 7
AACCTTATCATTTAGAGGAAGGAGAAGTCGTAACAAGGTTTCCGTAGGTGAACCTGCGGAAGGATCATTGTCGTGACCCTGACCAAAACAGACCGCGCACGCGTTATCTAACTTG-CCGGTGGCGGCACTGTCCGTCGCTTGGCCAAAGTCCTCGATAACC-TTCTCTTCTTGTAGAGGGGGCCTCGGGGTAAAAGAACCCACGGCGCCGAAGGCGTCAAGGAACACTGTGCCTAACTCGGGGATGCGGCTGGCTTGCTAGCCG-------CCCCTCGTGTTGCAATGCTATTTAATCCACATGACTCTCGGCAACGGATATCTCGGCTCTCGCATCGATGAAGAACGCAGC-
>L18 17size 7
AACCTTATCATTTAGAGGAAGGAGAAGTCGTAACAAGGTTTCCGTAGGTGAACCTGCGGAAGGATCATTGTCGTGACCCTGACCAAAACAGGCTGCGCACGCGTTATCTAACTTG-CCGGTGGCGGCACTGTCCGTCGCTTGGCCAAAGTCCTCGATAACC-TTCTCTTCTTGGAGAGGGGGCCTCGGGGTAAAAGAACCCACGGCGCCGAAGGCGTCAAGGAACACTGTGCCTAACTCGGGGATGCGGCTGGCTTGCTAGCCG-------CCCCTCGTGTTGCAATGCTATTTAATCCACATGACTCTCGGCAACGGATATCTCGGCTCTCGCATCGATGAAGAACGCAGC-
>L18 18size 6
AACCTTATCATTTAGATGAAGGAGAAGTCGTAACAAGGTTTCCGTAGGTGAACCTGCGGAAGGATCATTGTCGTGACCCTGACCAAAACAGACCGCGCACGCGTTATCTAACTTG-CCGGTGGCGGCACTGTCCGTCGCTTGGCCAAAGTCCTCGATAACC-TTCTCTTCTCGGAGAGGGGGCCTCGGGGTAAAAGAACCCACGGCGCCGAAGGCGTCAAGGAACACTGTGCCTAACTCGGGGATGCGGCTGGCTTGCTAGCCG-------CCCCTCGTGTTGCAATGCTATTTAATCCACATGACTCTCGGCAACGGATATCTCGGCTCTCGCATCGATGAAGAACGCAGC-
>L18 19size 6
AACCTTATCATTTAGAGGAAGGAGAAGTCGTAACAAGGTTTCCGTAGGTGAACCTGCGGAAGGATCATTGTCGTGACCCTGACCAAAACAGACCGCGCACGTGTTATCTAACTTG-CCGGTGGCGGCACTGTCCGTCGCTTGGCCAAAGTCCTCGATAACC-TTCTCTTCTCGGAGAGGGGGCCTCGGGGTAAAAGAACCCACGGCGCCGAAGGCGTCAAGGAACACTGTGCCTAACTCGGGGATGCGGCTGGCTTGCTAGCCG-------CCCCTCGTGTTGCAATGCTATTTAATCCACATGACTCTCGGCAACGGATATCTCGGCTCTCGCATCGATGAAGAACGCAGC-
>L18 20size 6
AACCTTATCATTTAGAGGAAGGAGAAGTCGTAACAAGGTTTCCGTAGGTGAACCTGCGGAAGGATCATTGTCGTGACCCTGACCAAAACAGACCGCGCACGCGTTATCTAACTTG-CCGGTGGCGGCACTGTCCGTCGCTTGGCCAAAGTCCTCGATAACC-TTCTCTTCTCGGAGAGGGGGCCTCTGGGTAAAAGAACCCACGGCGCCGAAGGCGTCAAGGAACACTGTGCCTAACTCGGGGATGCGGCTGGCTTGCTAGCCG-------CCCCTCGTGTTGCAATGCTATTTAATCCACATGACTCTCGGCAACGGATATCTCGGCTCTCGCATCGATGAAGAACGCAGC-
>L18 21size 6
AACCTTATCATTTAGAGGAAGGAGAAGTCGTAACAAGGTTTCCGTAGGTGAACCTGCGGAAGGATCATTGTCGTGACCCTGACCAAAACAGGCCGCGCACGCGTTATCTAACTTG-CCGGTGGCGGCACTGTCCGTCGCTTGGCCAAAGTCCTCGATAACC-TTCTCTTCTCGTAGAGGGGGCCTCGGGGTAAAAGAACCCACGGCGCCGAAGGCGTCAAGGAACACTGTGCCTAACTCGGGGATGCGGCTGGCTTGCTAGCCG-------CCCCTCGTGTTGCAATGCTATTTAATCCACATGACTCTCGGCAACGGATATCTCGGCTCTCGCATCGATGAAGAACGCAGC-
>L18 22size 5
AACCTTATCATTTAGAGGAAGGAGAAGTCGTAACAAGGTTTCCGTAGGTGAACCTGCGGAAGGATCATTGTCGTGACCCTGACCAAAACAGACCGCGCACGCGTTATCTAACTTG-CCGGTGGCGGCACTGTCCGTCGCTTGGCCAAAGTCCTTGATAACC-TTCTCTTCTCGGAGAGGGGGCCTCGGGGTAAAAGAACCCACGGCGCCGAAGGCGTCAAGGAACACTGTGCCTAACTCGGGGATGCGGCTGGCTTGCTAGCCG-------CCCCTCGTGTTGCAATGCTATTTAATCCACATGACTCTCGGCAACGGATATCTCGGCTCTCGCATCGATGAAGAACGCAGC-
>L18 23size 5
AACCTTATCATTTAGAGGAAGGAGAAGTCGTAACAAGGTTTCCGTAGGTGAACCTGCGGAAGGATCATTGTCGTGACCCTGACCAAAACAGACCGCGCACGCGTTATCTAACTTG-CCGGTGGCGGCACTGTCCGTCGCTTGGCCAAAGTCCTCGATAACC-TTCTCTTCTCGGAGAGGGGGCCTCGGGGTAAAAGAACCCACGGCGCCGAAGGCGTCAAGGAACACTGTGCCTAACTCGGGGATGCGGCTGGCTTGCTAGCCG-------CCCCTCGTGTTGCAATGCTATTTAATCCACATGACTCTCGGCAACGGATATCTCGGCTCTCGCATCGATG-AGAACGCAGC-
>L18 24size 5
AACCTTATCATTTAGAGGAAGGAGAAGTCGTAACAAGGTTTCCGTAGGTGAACCTGCGGAAGGATCATTGTCGTGACCCTGACCAAAATAGACCGCGCACGCGTTATCTAACTTG-CCGGTGGCGGCACTGTCCGTCGCTTGGCCAAAGTCCTCGATAACC-TTCTCTTCTCGGAGAGGGGGCCTCGGGGTAAAAGAACCCACGGCGCCGAAGGCGTCAAGGAACACTGTGCCTAACTCGGGGATGCGGCTGGCTTGCTAGCCG-------CCCCTCGTGTTGCAATGCTATTTAATCCACATGACTCTCGGCAACGGATATCTCGGCTCTCGCATCGATGAAGAACGCAGC-
>L18 25size 5
AACCTTATCATTTAGAGGAAGGAGAAGTCGTAACAAGGTTTCCGTAGGTGAACCTGCGGAAGGATCATTGTCGTGACCCTGACCAAAACAGACCGCGCACGCGTTATCTAACTTG-CCGGTGGCGGCACTGTCCGTCGCTTGGCCAAAGTCCTCGATAACC-TTCTCTTCTCGTAGAGGGGGCCTCGGGGTAAAAGAACCCACGGCGCCGAAGGCGTCAAGGAACACTGTGCCTAACTCGGGGATGCGGCTGGCTTGCTAGCCG-------CCCCTCGTGTTGCAATGCTATTTAATCCACATGACTCTCGGCAACGGATATCTCGGCTCTCGCATCGATGAAGAACGCAGA-
>L18 26size 5
AACCTTATCATTTAGAGGAAGGAGAAGTCGTAACAAGGTTTCCGTAGGTGAACCTGCGGAAGGATCATTGTCGTGACCCTGACCAAAACAGACCGCGCACGCGTTATCTAACTTG-CCGGTGGCGGCACTGTCCGTCGCTTGGCCAAAGTCCTCGATAACC-TTCTCTTCTTGGAGAGGGGGCCTCGGGGTAAAAGAACCCACGGCGCCGAAGGCGTCAAGGAACACTGTGCCTAACTCGGGGATGCGGCTGGCTTGCTAGCCG-------CCCCTCGTGTTGCAATGCTATTTAATCCACATGACTCTCGGCAACGGATATCTTGGCTCTCGCATCGATGAAGAACGCAGC-
>L18 27size 5
AACCTTATCATTTAGAGGAAGGAGAAGTCGTAACAAGGTTTCCGTAGGTGAACCTGCGGAAGGATCATTGTCGTGACCCTGACCAAAACAGACCGCGCACGCGTTATCTAACTTG-CCGGTGGCGGCACTGTCCGTTGCTTGGCCAAAGTCCTCGATAACC-TTCTCTTCTCGGAGAGGGGGCCTCGGGGTAAAAGAACCCACGGCGCCGAAGGCGTCAAGGAACACTGTGCCTAACTCGGGGATGCGGCTGGCTTGCTAGCCG-------CCCCTCGTGTTGCAATGCTATTTAATCCACATGACTCTCGGCAACGGATATCTCGGCTCTCGCATCGATGAAGAACGCAGC-
>L18 28size 5
AACCTTATCATTTAGAGGAAGGAGAAGTCGTAACAAGGTTTCCGTAGGTGAACCTGCGGAAGGATCATTGTCGTGACCCTGACCAAAACAGACCGCGCACGCGTTATCTAACTTG-CCGGTGGCGGCACTGTCCGTCGCTTGGCCAAAGTCCTCGATAACC-TTCTCTTCTCGGAGAGGGGGCCTCGGGGTAAAAGAACCCACGGCGCCGAAGGCGTCAAGGAACACTGTGCCTAACTCGGGGATGCGGCTGGCTTGCTAGCCG-------CCCCTCGTGTTGCAATGCTATTTAATCCACATGACTCTCGGCAACGGATATCTTGGCTCTCGCATCGATGAAGAACGCAGC-
>L18 29size 5
AACCTTATCATTTAGAGGAAGGAGAAGTCGTAACAAGGTTTCCGTAGGTGAACCTGCGGAAGGATCATTGTCGTGACCCTGACCAAAACAGACCGCGCACGCGTTATCTAACTTG-CCGGTGGCGGCACTGTCCGTCGCTTGGCCAAAGTCCTCGATAACC-TTCTCTTCTTGGAGAGGGGGCCTCGGGGTAAAAGAACCCACGGCGCCGAAGGCGTCAAGGAACACTGTGCCTAACTCGGGGATGCGGCTGGCTTGCTAGCCG-------CCCCTCGTGTTGCAATGCTATTTAATCCACATGACTCTCGGCAACGGATATCTCGGCTCTCGCATCGATGAAGAACGCAGA-
>L18 30size 5
AACCTTATCATTTAGAGGAAGGAGAAGTCGTAACAAGGTTTCCGTAGGTGAACCTGCGGAAGGATCATTGTCGTGACCCTGACCAAAACAGACCGCGCACGCGTTATCTAACTTG-CCGGTGGCGGCACTGTCCGTCGCTTGGCCAAAGTCCTCGATAACC-TTCTCTTCTCGGAGAGGGGGCCCCGGGGTAAAAGAACCCACGGCGCCGAAGGCGTCAAGGAACACTGTGCCTAACTCGGGGATGCGGCTGGCTTGCTAGCCG-------CCCCTCGTGTTGCAATGCTATTTAATCCACATGACTCTCGGCAACGGATATCTCGGCTCTCGCATCGATGAAGAACGCAGC-
>M17 1 size=364
AACCTTATCATTTAGAGGAAGGAGAAGTCGTAACAAGGTTTCCGTAGGTGAACCTGCGGAAGGATCATTGTCGTGACCCTGACCAAAACAGACCGCGCACGCGTTATCTAGCTTG-CCGGCGGCGGCACCGTCCGTCGCTTGGCCAAAGTCCTCGATAACC-TCCTCTCCTCGGAGCGGGGG-CTCGGGGTAAAAGAACCCACGGCGCCGAAGGCGTCAAGGAACACTGTGCCTAACTCGGGGACGCGGCTGGCTTGCTAGCCG-------CCCCCCGTGTTGCAATGCTATTTAATCCACACGACTCTCGGCAACGGATATCTCGGCTCTCGCATCGATGAAGAACGCAGC-
>M17 2 size=303
AACCTTATCATTTAGAGGAAGGAGAAGTCGTAACAAGGTTTCCGTAGGTGAACCTGCGGAAGGATCATTGTCGTGACCCTGACCAAAACAGACCGCGCACGCGTTATCTAGCTTG-CCGGCGGCGGCACCGTTCGTCGCTTGGCCAAAGTCCTCGATAACC-TCCTCTCCTCGGAGCGGGGG-CTCGGGGTAAAAGAACCCACGGCGCCGAAGGCGTCAAGGAACACTGTGCCTAACTCGGGGACGCGGCTGGCTTGCTAGCCG-------CCCCCCGTGTTGCAATGCTATTTAATCCACACGACTCTCGGCAACGGATATCTCGGCTCTCGCATCGATGAAGAACGCAGC-
>M17 3 size=195
AACCTTATCATTTAGAGGAAGGAGAAGTCGTAACAAGGTTTCCGTAGGTGAACCTGCGGAAGGATCATTGTCGTGACCCTGACCAAAATAGACCGCGCACGCGTTATCTAGCTTG-CCGGCGGCGGCACCGTCCGTCGCTTGGCCAAAGTCCTCGATAACC-TCCTCTCCTCGGAGCGGGGG-CTCGGGGTAAAAGAACCCACGGCGCCGAAGGCGTCAAGGAACACTGTGCCTAACTCGGGGACGCGGCTGGCTTGCTAGCCG-------CCCCCCGTGTTGCAATGCTATTTAATCCACACGACTCTCGGCAACGGATATCTCGGCTCTCGCATCGATGAAGAACGCAGC-
>M17 4 size=145
AACCTTATCATTTAGAGGAAGGAGAAGTCGTAACAAGGTTTCCGTAGGTGAACCTGCGGAAGGATCATTGTCGTGACCCTGACCAAAACAGACCGCGCACGCGTTATCTAGCTTG-CCGGCGGCGGCACAGTCCGTCGCTTGGCCAAAGTCCTCGATAACC-TCCTCTCCTCGGAGCGGGGG-CTCGGGGTAAAAGAACCCACGGCGCCGAAGGCGTCAAGGAACACTGTGCCTAACTCGGGGACGCGGCTGGCTTGCTAGCCG-------CCCCCCGTGTTGCAATGCTATTTAATCCACACGACTCTCGGCAACGGATATCTCGGCTCTCGCATCGATGAAGAACGCAGC-
>M17 5 size=80
AACCTTATCATTTAGAGGAAGGAGAAGTCGTAACAAGGTTTCCGTAGGTGAACCTGCGGAAGGATCATTGTCGTGACCCTGACCAAAACAGACCGCGCACGCGTTATCTAGCTTG-CCGGCGGCGGCACCGTCCGTCGCTTGGCCAAAGTCCTCGATAACCTTCCTCTCCTCGGAGCGGGGG-CTCGGGGTAAAAGAACCCACGGCGCCGAAGGCGTCAAGGAACACTGTGCCTAACTCGGGGACGCGGCTGGCTTGCTAGCCG-------CCCCCCGTGTTGCAATGCTATTTAATCCACACGACTCTCGGCAACGGATATCTCGGCTCTCGCATCGATGAAGAACGCAGC-
>M17 6 size=22
AACCTTATCATTTAGAGGAAGGAGAAGTCGTAACAAGGTTTCCGTAGGTGAACCTGCGGAAGGATCATTGTCGTGACCCTGACCAAAACAGACCGCGCACGCGTTATCTAGCTTG-CCGGCGGCGGCACCGTTCGTCGCTTGGCCAAAGTCCTCGATAACC-TCCTCTCCTCGGAGCGGGGG-CTCGGGGTAAAAGAACCCACGGCGCCGAAGGCGTCAAGGAACACTGTGCCTAACTCGGGGACGCGGCTGGCTTGCTAGGCG-------CCCCCCGTGTTGCAATGCTATTTAATCCACACGACTCTCGGCAACGGATATCTCGGCTCTCGCATCGATGAAGAACGCAGC-
>M17 7 size=21
AACCTTATCATTTAGAGGAAGGAGAAGTCGTAACAAGGTTTCCGTAGGTGAACCTGCGGAAGGATCATTGTCGTGACCCTGACCAAAACAGACCGCGCACGCGTTATCTAGCTTG-CCGGTGGCGGCACCGTTCGTCGCTTGGCCAAAGTCCTCGATAACC-TCCTCTCCTCGGAGCGGGGG-CTCGGGGTAAAAGAACCCACGGCGCCGAAGGCGTCAAGGAACACTGTGCCTAACTCGGGGACGCGGCTGGCTTGCTAGCCG-------CCCCCCGTGTTGCAATGCTATTTAATCCACACGACTCTCGGCAACGGATATCTCGGCTCTCGCATCGATGAAGAACGCAGC-
>M17 8 size=13
AACCTTATCATTTAGAGGAAGGAGAAGTCGTAACAAGGTTTCCGTAGGTGAACCTGCGGAAGGATCATTGTCGTGACCCTGACCAAAACAGACCGCGCACGCGTTATCTAGCTTG-CCGGCGGCGGCACCGTCCGTCGCTTGGCCAAAGTCCTCGATAACC-TCCTCTCCTCGGAGCGGGGG-CTCGGGGTAAAAGAACCCACGGCGCCGAAGGCGTCAAGGAACACTGTGCCTAACTCGGGGACGCGGCTGGCTTGCTAGGCG-------CCCCCCGTGTTGCAATGCTATTTAATCCACACGACTCTCGGCAACGGATATCTCGGCTCTCGCATCGATGAAGAACGCAGC-
>M17 9 size=11
AACCTTATCATTTAGAGGAAGGAGAAGTCGTAACAAGGTTTCCGTAGGTGAACCTGCGGAAGGATCATTGTCGTGACCCTGACCAAAACAGACCGCGCACGCGTTATCTAGCTTG-CCGGCGGCGGCACCGTTCGTCGCTTGGCCAAAGTCCTCGATAACC-TCCTCTCCTCGGAGCGGGGG-CTCGGGGTAAAAGAACCCACGGCGCCGAAGGCGTCAAGGAACACTGTGCCTAACTCGGGGACGTGGCTGGCTTGCTAGCCG-------CCCCCCGTGTTGCAATGCTATTTAATCCACACGACTCTCGGCAACGGATATCTCGGCTCTCGCATCGATGAAGAACGCAGC-
>M17 10 size=8
AACCTTATCATTTAGAGGAAGGAGAAGTCGTAACAAGGTTTCCGTAGGTGAACCTGCGGAAGGATCATTGTCGTGACCCTGACCAAAACAGACCGCGCACGCGTTATCTAGCTTG-CCGGCGGCGGCACCGTCCGTCGCTTGGCCAAAGTCCTCGATAACC-TCCTCTCCTCGGAGCGGGGG-CTCGGGGTAAAAGAACCCACGGCGCCGAAGGCGTCAAGGAACACTGTGCCTAACTCGGGGACGTGGCTGGCTTGCTAGCCG-------CCCCCCGTGTTGCAATGCTATTTAATCCACACGACTCTCGGCAACGGATATCTCGGCTCTCGCATCGATGAAGAACGCAGC-
>M17 11 size=7
AACCTTATCATTTAGAGGAAGGAGAAGTCGTAACAAGGTTTCCGTAGGTGAACCTGCGGAAGGATCATTGTCGTGACCCTGACCAAAATAGACCGCGCACGCGTTATCTAGCTTG-CCGGCGGCGGCACCGTTCGTCGCTTGGCCAAAGTCCTCGATAACC-TCCTCTCCTCGGAGCGGGGG-CTCGGGGTAAAAGAACCCACGGCGCCGAAGGCGTCAAGGAACACTGTGCCTAACTCGGGGACGCGGCTGGCTTGCTAGCCG-------CCCCCCGTGTTGCAATGCTATTTAATCCACACGACTCTCGGCAACGGATATCTCGGCTCTCGCATCGATGAAGAACGCAGC-
>M17 12 size=7
AACCTTATCATTTAGAGGAAGGAGAAGTCGTAACAAGGTTTCCGTAGGTGAACCTGCGGAAGGATCATTGTCGTGACCCTGACCAAAACAGACCGCGCACGCGTTATCTAGCTTG-CCGGCGGCGGCACCGTCCGTCGCTTGGCCAAAGTCCTCGATAACCTTCCTCTCCTCGGAGCGGGGG-CTCGGGGTAAAAGAACCCACGGCGCCGAAGGCGTCAAGGAACACTGTGCCTAACTCGAGGACGCGGCTGGCTTGCTAGCCG-------CCCCCCGTGTTGCAATGCTATTTAATCCACACGACTCTCGGCAACGGATATCTCGGCTCTCGCATCGATGAAGAACGCAGC-
>M17 13 size=6
AACCTTATCATTTAGAGGAAGGAGAAGTCGTAACAAGGTTTCCGTAGGTGAACCTGCGGAAGGATCATTGTCGTGACCCTGACCAAAATAGACCGCGCACGCGTTATCTAGCTTG-CCGGCGGCGGCACCGTCCGTCGCTTGGCCAAAGTCCTCGATAACC-TCCTCTCCTCGGAGCGGGGG-CTCGGGGTAAAAGAACCCACGGCGCCGAAGGCGTCAAGGAACACTGTGCCTAACTCGGGGACGTGGCTGGCTTGCTAGCCG-------CCCCCCGTGTTGCAATGCTATTTAATCCACACGACTCTCGGCAACGGATATCTCGGCTCTCGCATCGATGAAGAACGCAGC-
>M17 14 size=6
AACCTTATCATTTAGAGGAAGGAGAAGTCGTAACAAGGTTTCCGTAGGTGAACCTGCGGAAGGATCATTGTCGAGACCCTGACCAAAACAGACCGCGCACGCGTTATCTAACTTG-CCGGCGGCGGCACCGTCCGTCGCTTGGCCAAAGTCCTCGATAACCTTCCTCTCCTCGGAGCGGGGG-CTCGGGGTAAAAGAACCCACGGCGCCGAAGGCGTCAAGGAACACTGTGCCTAACTCGGGGACGCGGCTGGCTTGCTAGCCG-------CCCCCCGTGTTGCAATGCTATTTAATCCACACGACTCTCGGCAACGGATATCTCGGCTCTCGCATCGATGAAGAACGCAGC-
>M17 15 size=5
AACCTTATCATTTAGAGGAAGGAGAAGTCGTAACAAGGTTTCCGTAGGTGAACCTGCGGAAGGATCATTGTCGTGACCCTGACCAAAATAGACCGCGCACGCGTTATCTAGCTTG-CCGGCGGCGGCACCGTCCGTCGCTTGGCCAAAGTCCTCGATAACC-TCCTCTCCTCGGAGCGGGGG-CTCGGGGTAAAAGAACCCACGGCGCCGAAGGCGTCAAGGAACACTGTGCCTAACTCGGGGACGCGGCTGGCTTGCTAGGCG-------CCCCCCGTGTTGCAATGCTATTTAATCCACACGACTCTCGGCAACGGATATCTCGGCTCTCGCATCGATGAAGAACGCAGC-
>M17 16 size=5
AACCTTATCATTTAGAGGAAGGAGAAGTCGTAACAAGGTTTCCGTAGGTGAACCTGCGGAAGGATCATTGTCGTGACCCTGACCAAAACAGACCGCGCACGCGTTATCTAGCTTG-CCGGCGGCGGCATCGTCCGTCGCTTGGCCAAAGTCCTCGATAACCTTCCTCTCCTCGGAGCGGGGG-CTCGGGGTAAAAGAACCCACGGCGCCGAAGGCGTCAAGGAACACTGTGCCTAACTCGGGGACGCGGCTGGCTTGCTAGCCG-------CCCCCCGTGTTGCAATGCTATTTAATCCACACGACTCTCGGCAACGGATATCTCGGCTCTCGCATCGATGAAGAACGCAGC-
>M17 17 size=5
AACCTTATCATTTAGAGGAAGGAGAAGTCGTAACAAGGTTTCCGTAGGTGAACCTGCGGAAGGATCATTGTCGTGACCCTGACCAAAACAGACCGCGCACGCGTTATCTAGCTTG-CCGGCGGCGGCACAGTCCGTCGCTTGGCCAAAGTCCTCGATAACC-TCCTCTCCTCGGAGCGGGGG-CTCGGGGTAAAAGAACCCACGGCGCCGAAGGCGTCAAGGAACACTGTGCCTAACTCGGGGACGCGGCTGGCTTGCTAGGCG-------CCCCCCGTGTTGCAATGCTATTTAATCCACACGACTCTCGGCAACGGATATCTCGGCTCTCGCATCGATGAAGAACGCAGC-
>L14 1 size=2051
AACCTTATCATTTAGAGGAAGGAGAAGTCGTAACAAGGTTTCCGTAGGTGAACCTGCGGAAGGATCATTGTCGTGACCCTGACCAAAACAGACCGCGCACGCGTTATCTACCTTG-CCGGCGGCGGCACTGTCCGTCGCTTGGCCAAAGTCCTCGATAACC-TCCTCTCCTCGGAGCGGGGG-CTCGGGGTAAAAGAACCCACGGCGCCGAAGGCGTCAAGGAACACTGTGCCTAACTCGGGGACGCGGCTGGCTTGCTAGCCG-------CCCCCCGTGTTGCAATGCTATTTAATCCACACGACTCTCGGCAACGGATATCTCGGCTCTCGCATCGATGAAGAACGCAGC-
>L14 2 size=447
AACCTTATCATTTAGAGGAAGGAGAAGTCGTAACAAGGTTTCCGTAGGTGAACCTGCGGAAGGATCATTGTCGTGACCCTGACCAAAACAGACCGTGCACGCGTTATCTACCTTG-CCGGCGGCGGCACTGTCCGTCGCTTGGCCAAAGTCCTCGATAACC-TCCTCTCCTCGGAGCGGGGG-CTCGGGGTAAAAGAACCCACGGCGCCGAAGGCGTCAAGGAACACTGTGCCTAACTCGGGGACGCGGCTGGCTTGCTAGCCG-------CCCCCCGTGTTGCAATGCTATTTAATCCACACGACTCTCGGCAACGGATATCTCGGCTCTCGCATCGATGAAGAACGCAGC-
>L14 3 size=235
AACCTTATCATTTAGAGGAAGGAGAAGTCGTAACAAGGTTTCCGTAGGTGAACCTGCGGAAGGATCATTGTCGTGACCCTGACCAAAACAGACCGCGCACGCGTTATCTACCTTG-CCGGCGGCGGCACTGTCCGTCGCTTGGCCAATGTCCTCGATAACC-TCCTCTCCTCGGAGCGGGGG-CTCGGGGTAAAAGAACCCACGGCGCCGAAGGCGTCAAGGAACACTGTGCCTAACTCGGGGACGCGGCTGGCTTGCTAGCCG-------CCCCCCGTGTTGCAATGCTATTTAATCCACACGACTCTCGGCAACGGATATCTCGGCTCTCGCATCGATGAAGAACGCAGC-
>L14 4 size=75
AACCTTATCATTTAGAGGAAGGAGAAGTCGTAACAAGGTTTCCGTAGGTGAACCTGCGGAAGGATCATTGTCGTGACCCTGACCAAAACAGACCGCGCACGCGTTATCTACCTTG-CCGGCGGCGGCACTGTCCGTCGCTTGGCCAAAGTCCTCGATAACC-TCCTCTCCTCGGAGCGGGGG-CTCGGGGTAAAAGAACCCATGGCGCCGAAGGCGTCAAGGAACACTGTGCCTAACTCGGGGACGCGGCTGGCTTGCTAGCCG-------CCCCCCGTGTTGCAATGCTATTTAATCCACACGACTCTCGGCAACGGATATCTCGGCTCTCGCATCGATGAAGAACGCAGC-
>L14 5 size=67
AACCTTATCATTTAGAGGAAGGAGAAGTCGTAACAAGGTTTCCGTAGGTGAACCTGCGGAAGGATCATTGTCGTGACCCTGACCAAAACAGACCGCGCACGCGTTATCTACCTTG-CCGGCGGCGGCATTGTCCGTCGCTTGGCCAAAGTCCTCGATAACC-TCCTCTCCTCGGAGCGGGGG-CTCGGGGTAAAAGAACCCACGGCGCCGAAGGCGTCAAGGAACACTGTGCCTAACTCGGGGACGCGGCTGGCTTGCTAGCCG-------CCCCCCGTGTTGCAATGCTATTTAATCCACACGACTCTCGGCAACGGATATCTCGGCTCTCGCATCGATGAAGAACGCAGC-
>L14 6 size=49
AACCTTATCATTTAGAGGAAGGAGAAGTCGTAACAAGGTTTCCGTAGGTGAACCTGCGGAAGGATCATTGTCGTGACCCTGACCAAAACAGACCGCGCACGCGTTATCTACCTTG-CCGGCGGCGGCACTGTCCGTCGCTTGGCCAAAGTCCTCGATAACC-TCCTCTCCTCGGAGCGGGGG-CTCGGGGTAAAAGAACCCACGGCGCTGAAGGCGTCAAGGAACACTGTGCCTAACTCGGGGACGCGGCTGGCTTGCTAGCCG-------CCCCCCGTGTTGCAATGCTATTTAATCCACACGACTCTCGGCAACGGATATCTCGGCTCTCGCATCGATGAAGAACGCAGC-
>L14 7 size=45
AACCTTATCATTTAGAGGAAGGAGAAGTCGTAACAAGGTTTCCGTAGGTGAACCTGCGGAAGGATCATTGTCGTGACCCTGACCAAAACAGACCGCGCACGCGTTATCTACCTTG-CCGGCGGCGGCACTGTCCGTCGCTTGGCCAAAGTCCTCGATAACC-TCCTCTCCTCGGAGCGGGGG-CTCGGGGTAAAAGAACCCACGGCGCCGAAGGCGTCAAGGAACACTGTGCCTAACTCGGGGACGCGGCTGGCTTGCTAGCCG-------CCCCTCGTGTTGCAATGCTATTTAATCCACACGACTCTCGGCAACGGATATCTCGGCTCTCGCATCGATGAAGAACGCAGC-
>L14 8 size=42
AACCTTATCATTTAGAGGAAGGAGAAGTCGTAACAAGGTTTCCGTAGGTGAACCTGCGGAAGGATCATTGTCGTGACCCTGACCAAAATAGACCGCGCACGCGTTATCTACCTTG-CCGGCGGCGGCACTGTCCGTCGCTTGGCCAAAGTCCTCGATAACC-TCCTCTCCTCGGAGCGGGGG-CTCGGGGTAAAAGAACCCACGGCGCCGAAGGCGTCAAGGAACACTGTGCCTAACTCGGGGACGCGGCTGGCTTGCTAGCCG-------CCCCCCGTGTTGCAATGCTATTTAATCCACACGACTCTCGGCAACGGATATCTCGGCTCTCGCATCGATGAAGAACGCAGC-
>L14 9 size=31
AACCTTATCATTTAGAGGAAGGAGAAGTCGTAACAAGGTTTCCGTAGGTGAACCTGCGGAAGGATCATTGTCGTGACCCTGACCAAAACAGACCGCGCACGCGTTATCTACCTTG-CCGGCGGCGGCACTGTCCGTCGCTTGGCCAAAGTCCTCGGTAACC-TCCTCTCCTCGGAGCGGGGG-CTCGGGGTAAAAGAACCCACGGCGCCGAAGGCGTCAAGGAACACTGTGCCTAACTCGGGGACGCGGCTGGCTTGCTAGCCG-------CCCCCCGTGTTGCAATGCTATTTAATCCACACGACTCTCGGCAACGGATATCTCGGCTCTCGCATCGATGAAGAACGCAGC-
>L14 10 size=26
AACCTTATCATTTAGAGGAAGGAGAAGTCGTAACAAGGTTTCCGTAGGTGAACCTGCGGAAGGATCATTGTCGTGACCCTGACCAAAACAGACCGCGCACGCGTTATCTACCTAC-CCGGCGGCAGCACTGTCCGTCGCTTGGCCAAAGTCCTCGATAACC-TCCTCTCCTCGGAGCGGGGG-CTCGGGGTAAAAGAACCCACGGCGCCGAAGGCGTCAAGGAACACTGTGCCTAACTCGGGGACGCGGCTGGCTTGCTAGCCG-------CCCCCCGTGTTGCAATGCTATTTAATCCACACGACTCTCGGCAACGGATATCTCGGCTCTCGCATCGATGAAGAACGCAGC-
>L14 11 size=26
AACCTTATCATTTAGAGGAAGGAGAAGTCGTAACAAGGTTTCCGTAGGTGAACCTGCGGAAGGATCATTGTCGTGACCCTGACCAAAACAGACCGCGCACGCGTTATCTACCTTG-CCGGTGGCGGCACTGTCCGTCGCTTGGCCAAAGTCCTCGATAACC-TCCTCTCCTCGGAGCGGGGG-CTCGGGGTAAAAGAACCCACGGCGCCGAAGGCGTCAAGGAACACTGTGCCTAACTCGGGGACGCGGCTGGCTTGCTAGCCG-------CCCCCCGTGTTGCAATGCTATTTAATCCACACGACTCTCGGCAACGGATATCTCGGCTCTCGCATCGATGAAGAACGCAGC-
>L14 12 size=19
AACCTTATCATTTAGAGGAAGGAGAAGTCGTAACAAGGTTTCCGTAGGTGAACCTGCGGAAGGATCATTGTCGTGACCCTGACCAAAACAGACCGCGCACGCGTTATCTACCTTG-CCGGCGGCGGCACTGTCCGTCGCTTGGCCAAAGTCCTCGGTAACC-TCCTCTCCTCGGAGCGGGGG-CTCGGGGTAAAAGAACCCACGGCGCCGAAGGCGTCAAGGAACACTGTGCCTAACTCGGGGATGCGGCTGGCTTGCTAGCCG-------CCCCCCGTGTTGCAATGCTATTTAATCCACACGACTCTCGGCAACGGATATCTCGGCTCTCGCATCGATGAAGAACGCAGC-
>L14 13 size=15
AACCTTATCATTTAGAGGAAGGAGAAGTCGTAACAAGGTTTCCGTAGGTGAACCTGCGGAAGGATCATTGTCGTGACCCTGACCAAAACAGACCGCGCACGCGTTATCTACCTTG-CCGGCGGCGGCACTGTCTGTCGCTTGGCCAAAGTCCTCGATAACC-TCCTCTCCTCGGAGCGGGGG-CTCGGGGTAAAAGAACCCACGGCGCCGAAGGCGTCAAGGAACACTGTGCCTAACTCGGGGACGCGGCTGGCTTGCTAGCCG-------CCCCCCGTGTTGCAATGCTATTTAATCCACACGACTCTCGGCAACGGATATCTCGGCTCTCGCATCGATGAAGAACGCAGC-
>L14 14 size=15
AACCTTATCATTTAGAGGAAGGAGAAGTCGTAACAAGGTTTCCGTAGGTGAACCTGCGGAAGGATCATTGTCGTGACCCTGACCAAAACAGACCGCGCACGCGTTATCTACCTTG-CCGGCGGCGGCACTGTCCGTCGCTTGGCCAAAGTCCTCGATAACC-TCCTCTCCTCGGAGCGGGGG-CTCGGGGTAAAAGAACCCACGGCGCCGAAGGCGTCAAGGAACACTGTGCCTAACTCGGGGACGCGGCTGGCTTGCTAGCCG-------CCCCCCGTGTTGCAATGCTATTTAATCCACATGACTCTCGGCAACGGATATCTCGGCTCTCGCATCGATGAAGAACGCAGC-
>L14 15 size=15
AACCTTATCATTTAGAGGAAGGAGAAGTCGTAACAAGGTTTCCGTAGGTGAACCTGCGGAAGGATCATTGTCGTGACCCTGACCAAAACAGACCGTGCACGCGTTATCTACCTTG-CCGGCGGCGGCACTGTCCGTCGCTTGGCCAAAGTCCTCGATAACC-TCCTCTCCTCGGAGCGGGGG-CTCGGGGTAAAAGAACCCATGGCGCCGAAGGCGTCAAGGAACACTGTGCCTAACTCGGGGACGCGGCTGGCTTGCTAGCCG-------CCCCCCGTGTTGCAATGCTATTTAATCCACACGACTCTCGGCAACGGATATCTCGGCTCTCGCATCGATGAAGAACGCAGC-
>L14 16 size=15
AACCTTATCATTTAGAGGAAGGAGAAGTCGTAACAAGGTTTCCGTAGGTGAACCTGCGGAAGGATCATTGTCGTGACCCTGACCAAAACAGACCGCGCACGCGTTATCTACCTTG-CCGGCGGTGGCACTGTCCGTCGCTTGGCCAAAGTCCTCGATAACC-TCCTCTCCTCGGAGCGGGGG-CTCGGGGTAAAAGAACCCACGGCGCCGAAGGCGTCAAGGAACACTGTGCCTAACTCGGGGACGCGGCTGGCTTGCTAGCCG-------CCCCCCGTGTTGCAATGCTATTTAATCCACACGACTCTCGGCAACGGATATCTCGGCTCTCGCATCGATGAAGAACGCAGC-
>L14 17 size=13
AACCTTATCATTTAGAGGAAGGAGAAGTCGTAACAAGGTTTCCGTAGGTGAACCTGCGGAAGGATCATTGTCGTGACCCTGACCAAAACAGACCGCACACGCGTTATCTACCTTG-CCGGCGGCGGCACTGTCCGTCGCTTGGCCAAAGTCCTCGATAACC-TCCTCTCCTCGGAGCGGGGG-CTCGGGGTAAAAGAACCCACGGCGCCGAAGGCGTCAAGGAACACTGTGCCTAACTCGGGGACGCGGCTGGCTTGCTAGCCG-------CCCCCCGTGTTGCAATGCTATTTAATCCACACGACTCTCGGCAACGGATATCTCGGCTCTCGCATCGATGAAGAACGCAGC-
>L14 18 size=11
AACCTTATCATTTAGAGGAAGGAGAAGTCGTAACAAGGTTTCCGTAGGTGAACCTGCGGAAGGATCATTGTCGTGACCCTGACCAAAACAGACCGCGCACGCGTTATCTACCTTG-CCGGCGGCGGCACTGTCCATCGCTTGGCCAAAGTCCTCGATAACC-TCCTCTCCTCGGAGCGGGGG-CTCGGGGTAAAAGAACCCACGGCGCCGAAGGCGTCAAGGAACACTGTGCCTAACTCGGGGACGCGGCTGGCTTGCTAGCCG-------CCCCCCGTGTTGCAATGCTATTTAATCCACACGACTCTCGGCAACGGATATCTCGGCTCTCGCATCGATGAAGAACGCAGC-
>L14 19 size=9
AACCTTATCATTTAGAGGAAGGAGAAGTCGTAACAAGGTTTCCGTAGGTGAACCTGCGGAAGGATCATTGTCGTGACCCTGACCAAAACAGACCGCGCACGCGTTATCTACCTTG-CCGGCGGCGGCACTGTCCGTCGCTTGGCCAAAGTCCTCGATAACC-TCCTCTCCTCGGAGCGGGGG-CTCGGGGTAAAAGAACCCACGGCGCCGAAGGCGTCAAGGAACACTGTGCCTAACTCGGGGACGCGGCTGGCTTGCTAGCCG-------CCCCCCGTGTTGCAATGCTATTTAATCCACACGACTCTTGGCAACGGATATCTCGGCTCTCGCATCGATGAAGAACGCAGC-
>L14 20 size=9
AACCTTATCATTTAGAGGAAGGAGAAGTCGTAACAAGGTTTCCGTAGGTGAACCTGCGGAAGGATCATTGTCGTGACCCTGACCAAAACAGACCGTGCACGCGTTATCTACCTTG-CCGGCGGCGGCACTGTCCGTCGCTTGGCCAAAGTCCTCGATAACC-TCCTCTCCTCGGAGCGGGGG-CTCGGGGTAAAAGAACCCACGGCGCCGAAGGCGTCAAGGAACACTGTGCCTAACTCGGGGACGCGGCTGGCTTGCTAGCCG-------CCCCTCGTGTTGCAATGCTATTTAATCCACACGACTCTCGGCAACGGATATCTCGGCTCTCGCATCGATGAAGAACGCAGC-
>L14 21 size=9
AACCTTATCATTTAGAGGAAGGAGAAGTCGTAACAAGGTTTCCGTAGGTGAACCTGCGGAAGGATCATTGTCGTGACCCTGACCAAAACAGACCGCGCACGCGTTATCTACCTTG-CCGGCGGCGGCACTGTCCGTCGCTTGGCCAAAGTCCTCGATAACC-TCCTCTCCTCGGAGCGGGGG-CTCGGGGTAAAAGAACCCACGGCGCCGAAGGCGTCAAGGAACACTGTGCCTAACTCGGGGACGCGGCTGGCTTGCTAGCCG-------CCCCCCGTGTTGCAATGCTATTTAATCCACACGACTCTCGGCAATGGATATCTCGGCTCTCGCATCGATGAAGAACGCAGC-
>L14 22 size=9
AACCTTATCATTTAGAGGAAGGAGAAGTCGTAACAAGGTTTCCGTAGGTGAACCTGCGGAAGGATCATTGTCGTGACCCTGACCAAAACAGACCGCGCACGCGTTATCTACCTTG-CCGGCGGCGGCACTGTCCGTCGCTTGGCCAAAGTCCTCGATAACC-TCCTCTCCTCGGAGCGGGGG-CTCGGGGTAAAAGAACCCACGGCGCCGAAGGCGTCAAGGAACACTGTGCCTAACTCGGGGATGCGGCTGGCTTGCTAGCCG-------CCCCCCGTGTTGCAATGCTATTTAATCCACACGACTCTCGGCAACGGATATCTCGGCTCTCGCATCGATGAAGAACGCAGC-
>L22 1 size=3709
AACCTTATCATTTAGAGGAAGGAGAAGTCGTAACAAGGTTTCCGTAGGTGAACCTGCGGAAGGATCATTGTCGTGACCCTGACCAAAACAGACCGCGCACGCGTTATCTACCTTG-CCGGCGGCGGCACTGTCCGTCGCTTGGCCAAAGTCCCCGATAACC-TCCTCTCCTCGGAGCGGGGG-CTCGGGGTAAAAGAACCCACGGCGCCGAAGGCGTCAAGGAACACTGTGCCTAACTCGGGGACGCGGCTGGCTTGCTAGCCG-------CCCCCCGTGTTGCAATGCTATTTAATCCACACGACTCTCGGCAACGGATATCTCGGCTCTCGCATCGATGAAGAACGCAGC-
>L22 2 size=2396
AACCTTATCATTTAGAGGAAGGAGAAGTCGTAACAAGGTTTCCGTAGGTGAACCTGCGGAAGGATCATTGTCGTGACCCTGACCAAAACAGACCGCGCACGCGTTATCTACCTTG-CCGGCGGCGGCACTGTCCGTCGCTTGGCCAAAGTCCCCGATAACC-TCCTCTCCTCGGAGCGGGGG-CTCGGGGTAAAAGAACCAACGGCGCCGAAGGCGTCAAGGAACACTGTGCCTAACTCGGGGACGCGGCTGGCTTGCTAGCCG-------CCCCCCGTGTTGCAATGCTATTTAATCCACACGACTCTCGGCAACGGATATCTCGGCTCTCGCATCGATGAAGAACGCAGC-
>L22 3 size=329
AACCTTATCATTTAGAGGAAGGAGAAGTCGTAACAAGGTTTCCGTAGGTGAACCTGCGGAAGGATCATTGTCGTGACCCTGACCAAAACAGACCGCGCACGCGTTATCTACCTTG-CCGGCGGCGGCACTGTCCGTCGCTTGGCCAAAGTCCCCGGTAACC-TCCTCTCCTCGGAGCGGGGG-CTCGGGGTAAAAGAACCAACGGCGCCGAAGGCGTCAAGGAACACTGTGCCTAACTCGGGGACGCGGCTGGCTTGCTAGCCG-------CCCCCCGTGTTGCAATGCTATTTAATCCACACGACTCTCGGCAACGGATATCTCGGCTCTCGCATCGATGAAGAACGCAGC-
>L22 4 size=274
AACCTTATCATTTAGAGGAAGGAGAAGTCGTAACAAGGTTTCCGTAGGTGAACCTGCGGAAGGATCATTGTCGTGACCCTGACCAAAACAGACCGCGCACGCGTTATCTACCTTG-CCGGCGGCGGCACTGTCCGTCGCTTGGCCAAAGTCCTCGATAACC-TCCTCTCCTCGGAGCGGGGG-CTCGGGGTAAAAGAACCCACGGCGCCGAAGGCGTCAAGGAACACTGTGCCTAACTCGGGGACGCGGCTGGCTTGCTAGCCG-------CCCCCCGTGTTGCAATGCTATTTAATCCACACGACTCTCGGCAACGGATATCTCGGCTCTCGCATCGATGAAGAACGCAGC-
>L22 5 size=123
AACCTTATCATTTAGAGGAAGGAGAAGTCGTAACAAGGTTTCCGTAGGTGAACCTGCGGAAGGATCATTGTCGTGACCCTGACCAAAACAGACCGCGCACGCGTTATCTACCTTG-CCGGCGGCGGCACTGTCCGTCGCTTGGCCAAAGTCCCCGGTAACC-TCCTCTCCTCGGAGCGGGGG-CTCGGGGTAAAAGAACCCACGGCGCCGAAGGCGTCAAGGAACACTGTGCCTAACTCGGGGACGCGGCTGGCTTGCTAGCCG-------CCCCCCGTGTTGCAATGCTATTTAATCCACACGACTCTCGGCAACGGATATCTCGGCTCTCGCATCGATGAAGAACGCAGC-
>L22 6 size=123
AACCTTATCATTTAGAGGAAGGAGAAGTCGTAACAAGGTTTCCGTAGGTGAACCTGCGGAAGGATCATTGTCGTGACCCTGACCAAAACAGACCGTGCACGCGTTATCTACCTTG-CCGGCGGCGGCACTGTCCATCGCTTGGCCAAAGTCCCCGATAACC-TCCTCTCCTCGGAGCGGGGG-CTCGGGGTAAAAGAACCCACGGCGCCGAAGGCGTCAAGGAACACTGTGCCTAACTCGGGGACGCGGCTGGCTTGCTAGCCG-------CCCCCCGTGTTGCAATGCTATTTAATCCACACGACTCTCGGCAACGGATATCTCGGCTCTCGCATCGATGAAGAACGCAGC-
>L22 7 size=102
AACCTTATCATTTAGAGGAAGGAGAAGTCGTAACAAGGTTTCCGTAGGTGAACCTGCGGAAGGATCATTGTCGTGACCCTGACCAAAACAGACCGCGCACACGTTATCTACCTTG-CCGGCGGCGGCACTGTCCGTCGCTTGGCCAAAGTCCCCGATAACC-TCCTCTCCTCGGAGCGGGGG-CTCGGGGTAAAAGAACCCACGGCGCCGAAGGCGTCAAGGAACACTGTGCCTAACTCGGGGACGCGGCTGGCTTGCTAGCCG-------CCCCCCGTGTTGCAATGCTATTTAATCCACACGACTCTCGGCAACGGATATCTCGGCTCTCGCATCGATGAAGAACGCAGC-
>L22 8 size=93
AACCTTATCATTTAGAGGAAGGAGAAGTCGTAACAAGGTTTCCGTAGGTGAACCTGCGGAAGGATCATTGTCGTGACCCTGACCAAAACAGACCGTGCACGCGTTATCTACCTTG-CCGGCGGCGGCACTGTCCGTCGCTTGGCCAAAGTCCCCGATAACC-TCCTCTCCTCGGAGCGGGGG-CTCGGGGTAAAAGAACCCACGGCGCCGAAGGCGTCAAGGAACACTGTGCCTAACTCGGGGACGCGGCTGGCTTGCTAGCCG-------CCCCCCGTGTTGCAATGCTATTTAATCCACACGACTCTCGGCAACGGATATCTCGGCTCTCGCATCGATGAAGAACGCAGC-
>L22 9 size=62
AACCTTATCATTTAGAGGAAGGAGAAGTCGTAACAAGGTTTCCGTAGGTGAACCTGCGGAAGGATCATTGTCGTGACCCTGACCAAAACAGACCGCGCACGCGTTATCTACCTTG-CCGGCGGCGGCACTGTCCGTCGCTTGGCCAAAGTCCTCGATAACC-TCCTCTCCTCGGAGCGGGGG-CTCGGGGTAAAAGAACCAACGGCGCCGAAGGCGTCAAGGAACACTGTGCCTAACTCGGGGACGCGGCTGGCTTGCTAGCCG-------CCCCCCGTGTTGCAATGCTATTTAATCCACACGACTCTCGGCAACGGATATCTCGGCTCTCGCATCGATGAAGAACGCAGC-
>L22 10 size=40
AACCTTATCATTTAGAGGAAGGAGAAGTCGTAACAAGGTTTCCGTAGGTGAACCTGCGGAAGGATCATTGTCGTGACCCTGACCAAAACAGACCGCGCACGCGTTATCTACCTTG-CCGGCGGCGGCACTGTCCGTCGCTTGGCCAAAGTCCCCGATAACC-TCCTCTCCTCGGAGCGGGGG-CTCGGGGTAAAAGAACCCACGGCGCCGAAGGCGTCAAGGAACACTGTGCCTAACTCGGGGACGCGGCTGGCTTGCTAGCCG-------CCCCCCGTGTTGCAATGCTATTTAATCCACATGACTCTCGGCAACGGATATCTCGGCTCTCGCATCGATGAAGAACGCAGC-
>L22 11 size=37
AACCTTATCATTTAGAGGAAGGAGAAGTCGTAACAAGGTTTCCGTAGGTGAACCTGCGGAAGGATCATTGTCGTGACCCTGACCAAAACAGACCGCGCACGCGTTATCTACCTTG-CCGGCGGCGGCACTGTCCGTCGCTTGGCCAAAGTCCCCGATAACC-TCCTCTCCTCGGAGCGGGGG-CTCGGGGTAAAAGAACCCACGGCGCCGAAGGCGTCAAGGAACACTGTGCCTAACTCGGGGACGCGGCTGGCTTGCTAGCCG-------CCCCCCGTGTTGCAATGCTATTTAATCCACACGACTCTCGGCAACGGATATCTTGGCTCTCGCATCGATGAAGAACGCAGC-
>L22 12 size=36
AACCTTATCATTTAGAGGAAGGAGAAGTCGTAACAAGGTTTCCGTAGGTGAACCTGCGGAAGGATCATTGTCGTGACCCTGACCAAAACAGACCGTGCACGCGTTATCTACCTTG-CCGGCGGCGGCACTGTCCGTCGCTTGGCCAAAGTCCCCGATAACC-TCCTCTCCTCGGAGCGGGGG-CTCGGGGTAAAAGAACCAACGGCGCCGAAGGCGTCAAGGAACACTGTGCCTAACTCGGGGACGCGGCTGGCTTGCTAGCCG-------CCCCCCGTGTTGCAATGCTATTTAATCCACACGACTCTCGGCAACGGATATCTCGGCTCTCGCATCGATGAAGAACGCAGC-
>L22 13 size=34
AACCTTATCATTTAGAGGAAGGAGAAGTCGTAACAAGGTTTCCGTAGGTGAACCTGCGGAAGGATCATTGTCGTGACCCTGACCAAAACAGACCGCGCACACGTTATCTACCTTG-CCGGCGGCGGCACTGTCCGTCGCTTGGCCAAAGTCCCCGATAACC-TCCTCTCCTCGGAGCGGGGG-CTCGGGGTAAAAGAACCAACGGCGCCGAAGGCGTCAAGGAACACTGTGCCTAACTCGGGGACGCGGCTGGCTTGCTAGCCG-------CCCCCCGTGTTGCAATGCTATTTAATCCACACGACTCTCGGCAACGGATATCTCGGCTCTCGCATCGATGAAGAACGCAGC-
>L22 14 size=27
AACCTTATCATTTAGAGGAAGGAGAAGTCGTAACAAGGTTTCCGTAGGTGAACCTGCGGAAGGATCATTGTCGTGACCCTGACCAAAACAGACCGCGCACGCGTTATCTACCTTG-CCGGCGGCGGCACTGTCCGTCGCTTGGCCAAAGTCCCCGATAACC-TCCTCTCCTCGGAGCGGGGG-CTCGGGGTAAAAGAACCCACGGCGCCGAAGGCGTCAAGGAACACTGTGCCTAACTCGGGGACGTGGCTGGCTTGCTAGCCG-------CCCCCCGTGTTGCAATGCTATTTAATCCACACGACTCTCGGCAACGGATATCTCGGCTCTCGCATCGATGAAGAACGCAGC-
>L22 15 size=25
AACCTTATCATTTAGAGGAAGGAGAAGTCGTAACAAGGTTTCCGTAGGTGAACCTGCGGAAGGATCATTGTCGTGACCCTGACCAAAACAGACCGTGCACGCGTTATCTACCTTG-CCGGCGGCGGCACTGTCCATCGCTTGGCCAAAGTCCCCGATAACC-TCCTCTCCTCGGAGCGGGGG-CTCGGGGTAAAAGAACCAACGGCGCCGAAGGCGTCAAGGAACACTGTGCCTAACTCGGGGACGCGGCTGGCTTGCTAGCCG-------CCCCCCGTGTTGCAATGCTATTTAATCCACACGACTCTCGGCAACGGATATCTCGGCTCTCGCATCGATGAAGAACGCAGC-
>L22 16 size=23
AACCTTATCATTTAGAGGAAGGAGAAGTCGTAACAAGGTTTCCGTAGGTGAACCTGCGGAAGGATCATTGTCGTGACCCTGACCAAAACAGACCGCGCACGCGTTATCTACCTTG-CCGGCGGCGGCACTGTCCGTCGCTTGGCCAAAGTCCCCGATAACC-TCCTCTCCTCGGAGCGGGGG-CTCGGGGTAAAAGAACCAACGGTGCCGAAGGCGTCAAGGAACACTGTGCCTAACTCGGGGACGCGGCTGGCTTGCTAGCCG-------CCCCCCGTGTTGCAATGCTATTTAATCCACACGACTCTCGGCAACGGATATCTCGGCTCTCGCATCGATGAAGAACGCAGC-
>L22 17 size=21
AACCTTATCATTTAGAGGAAGGAGAAGTCGTAACAAGGTTTCCGTAGGTGAACCTGCGGAAGGATCATTGTCGTGACCCTGACCAAAACAGACCGCGCACGCGTTATCTACCTTG-CCGGCGGCGGCACTGTCCGTTGCTTGGCCAAAGTCCTCGATAACC-TCCTCTCCTCGGAGCGGGGG-CTCGGGGTAAAAGAACCCACGGCGCCGAAGGCGTCAAGGAACACTGTGCCTAACTCGGGGACGCGGCTGGCTTGCTAGCCG-------CCCCCCGTGTTGCAATGCTATTTAATCCACACGACTCTCGGCAACGGATATCTCGGCTCTCGCATCGATGAAGAACGCAGC-
>L22 18 size=21
AACCTTATCATTTAGAGGAAGGAGAAGTCGTAACAAGGTTTCCGTAGGTGAACCTGCGGAAGGATCATTGTCGTGACCCTGACCAAAACAGACCGTGCACGCGTTATCTACCTTG-CCGGCGGTGGCACTGTCCGTCGCTTGGCCAAAGTCCCCGATAACC-TCCTCTCCTCGGAGCGGGGG-CTCGGGGTAAAAGAACCCACGGCGCCGAAGGCGTCAAGGAACACTGTGCCTAACTCGGGGACGCGGCTGGCTTGCTAGCCG-------CCCCCCGTGTTGCAATGCTATTTAATCCACACGACTCTCGGCAACGGATATCTCGGCTCTCGCATCGATGAAGAACGCAGC-
>L22 19 size=21
AACCTTATCATTTAGAGGAAGGAGAAGTCGTAACAAGGTTTCCGTAGGTGAACCTGCGGAAGGATCATTGTCGTGACCCTGACCAAAACAGACCGCGCACGCGTTATCTACCTTG-CCGGCGGCGGCACTGTCCGTCGCTTGGCCAAAGTCCCCGATAACC-TCCTCTCCTCGGAGCGGGGG-CTCGGGGTAAAAGAACCAACGGCGCCGAAGGCGTCAAGGAACACTGTGCCTAACTCGGGGACGCGGCTGGCTTGCTAGCCG-------CCCCCCGTGTTGCAATGCTATTTAATCCACACGACTCTCGGCAACGGATATCTTGGCTCTCGCATCGATGAAGAACGCAGC-
>L22 20 size=19
AACCTTATCATTTAGAGGAAGGAGAAGTCGTAACAAGGTTTCCGTAGGTGAACCTGCGGAAGGATCATTGTCGTGACCCTGACCAAAACAGACCGCGCACGCGTTATCTACCTTG-CCGGCGGCGGCACTGTCCGTCGCTTGGCCAAAGTCCCTGATAACC-TCCTCTCCTCGGAGCGGGGG-CTCGGGGTAAAAGAACCAACGGCGCCGAAGGCGTCAAGGAACACTGTGCCTAACTCGGGGACGCGGCTGGCTTGCTAGCCG-------CCCCCCGTGTTGCAATGCTATTTAATCCACACGACTCTCGGCAACGGATATCTCGGCTCTCGCATCGATGAAGAACGCAGC-
>L22 21 size=19
AACCTTATCATTTAGAGGAAGGAGAAGTCGTAACAAGGTTTCCGTAGGTGAACCTGCGGAAGGATCATTGTCGTGACCCTGACCAAAACAGACCGCGCACGCGTTATCTACCTTG-CCGGCGGCGGCACTGTCCGTCGCTTGGCCAAAGTCCCCGATAACC-TCCTCTCCTCGGAGCGGGGG-CTCGGGGTAAAAGAACCAACGGCGCCGAAGGCGTCAAGGAACACTGTGCCTAACTCGGGGACGCGGCTGGCTTGCTAGCCG-------CCCCCCGTGTTGCAATGCTATTTAATCCACATGACTCTCGGCAACGGATATCTCGGCTCTCGCATCGATGAAGAACGCAGC-
>L22 22 size=18
AACCTTATCATTTAGAGGAAGGAGAAGTCGTAACAAGGTTTCCGTAGGTGAACCTGCGGAAGGATCATTGTCGTGACCCTGACCAAAACAGACCGCGCACGCGTTATCTACCTTG-CCGGCGGTGGCACTGTCCGTCGCTTGGCCAAAGTCCCCGATAACC-TCCTCTCCTCGGAGCGGGGG-CTCGGGGTAAAAGAACCCACGGCGCCGAAGGCGTCAAGGAACACTGTGCCTAACTCGGGGACGCGGCTGGCTTGCTAGCCG-------CCCCCCGTGTTGCAATGCTATTTAATCCACACGACTCTCGGCAACGGATATCTCGGCTCTCGCATCGATGAAGAACGCAGC-
>L22 23 size=16
AACCTTATCATTTAGAGGAAGGAGAAGTCGTAACAAGGTTTCCGTAGGTGAACCTGCGGAAGGATCATTGTCGTGACCCTGACCAAAACAGACCGCGCACGCGTTATCTACCTTG-CCGGCGGCGGCACTGTCCGTCGCTTGGCCAAAGTCCCCGATAACC-TCCTCTCCTCGGAGCGGGGG-CTCGGGGTAAAAGAACCAACGGCGCCGAAGGCGTCAAGGAACACTGTGCCTAACTCGGGGACGTGGCTGGCTTGCTAGCCG-------CCCCCCGTGTTGCAATGCTATTTAATCCACACGACTCTCGGCAACGGATATCTCGGCTCTCGCATCGATGAAGAACGCAGC-
>L22 24 size=16
AACCTTATCATTTAGAGGAAGGAGAAGTCGTAACAAGGTTTCCGTAGGTGAACCTGCGGAAGGATCATTGTCGTGACCCTGACCAAAACAGACCGCGCACGCGTTATCTACCTTG-CCGGCGGCGGCACTGTCCATCGCTTGGCCAAAGTCCCCGATAACC-TCCTCTCCTCGGAGCGGGGG-CTCGGGGTAAAAGAACCCACGGCGCCGAAGGCGTCAAGGAACACTGTGCCTAACTCGGGGACGCGGCTGGCTTGCTAGCCG-------CCCCCCGTGTTGCAATGCTATTTAATCCACACGACTCTCGGCAACGGATATCTCGGCTCTCGCATCGATGAAGAACGCAGC-
>L22 25 size=15
AACCTTATCATTTAGAGGAAGGAGAAGTCGTAACAAGGTTTCCGTAGGTGAACCTGCGGAAGGATCATTGTCGTGACCCTGACCAAAACAGACCGCGCACGCGTTATCTACCTTG-CCGGCGGCGGCACTGTCCGTCGCTTGGCCAAAGTCCCCGATAACC-TCCTCTCCTCGGAGCGGGGG-CTCGGGGTAAAAGAACCCACGGCGCCGAAGGCGTCAAGGAACACTGTGCCTAACTCGGGGACGCGGCTGGCTTGCTAGCCG-------CCCCCCGTGTTGCAATGCTATTTAATCCACACGACTCTCGGCAATGGATATCTCGGCTCTCGCATCGATGAAGAACGCAGC-
>L22 26 size=15
AACCTTATCATTTAGAGGAAGGAGAAGTCGTAACAAGGTTTCCGTAGGTGAACCTGCGGAAGGATCATTGTCGTGACCCTGACCAAAACAGACCGCGCACGCGTTATCTACCTTG-CCGGCGGCGGCACTGTCCGTCGCTTGGCCAAAGTCCCTGATAACC-TCCTCTCCTCGGAGCGGGGG-CTCGGGGTAAAAGAACCCACGGCGCCGAAGGCGTCAAGGAACACTGTGCCTAACTCGGGGACGCGGCTGGCTTGCTAGCCG-------CCCCCCGTGTTGCAATGCTATTTAATCCACACGACTCTCGGCAACGGATATCTCGGCTCTCGCATCGATGAAGAACGCAGC-
>L22 27 size=14
AACCTTATCATTTAGAGGAAGGAGAAGTCGTAACAAGGTTTCCGTAGGTGAACCTGCGGAAGGATCATTGTCGTGACCCTGACCAAAACAGACCGCGCACGCGTTATCTACCTTG-CCGGCGGCGGCACTGTCCGTCGCTTGGCCAAAGTCCTCGATAACC-TCCTCTCCTCGGAGCGGGGG-CTCGGGGTAAAAGAACCCACGGCGCCGAAGGCGTCAAGGAACACTGTGCCTAACTCGGGGACGTGGCTGGCTTGCTAGCCG-------CCCCCCGTGTTGCAATGCTATTTAATCCACACGACTCTCGGCAACGGATATCTCGGCTCTCGCATCGATGAAGAACGCAGC-
>L22 28 size=13
AACCTTATCATTTAGAGGAAGGAGAAGTCGTAACAAGGTTTCCGTAGGTGAACCTGCGGAAGGATCATTGTCGTGACCCTGACCAAAACAGACCGCGCACGCGTTATCTACCTTG-CCGGCGGCGGCACTGTCCGTCGCTTGGCCAAAGTCCCCGATAACC-TCCTCTCCTCGGAGCGGGGG-CTCGGGGTAAAAGAACCAACGGCGCCGAAGGCGTCAAGGAACACTGTGCCTAACTCGGGGACGCGGCTGGCTTGCTAGCCG-------CCCCCCGTGTTGCAATGCTATTTAATCCACACGACTCTCGGCAATGGATATCTCGGCTCTCGCATCGATGAAGAACGCAGC-
>L22 29 size=13
AACCTTATCATTTAGAGGAAGGAGAAGTCGTAACAAGGTTTCCGTAGGTGAACCTGCGGAAGGATCATTGTCGTGACCCTGACCAAAATAGACCGCGCACGCGTTATCTACCTTG-CCGGCGGCGGCACTGTCCGTCGCTTGGCCAAAGTCCCCGATAACC-TCCTCTCCTCGGAGCGGGGG-CTCGGGGTAAAAGAACCCACGGCGCCGAAGGCGTCAAGGAACACTGTGCCTAACTCGGGGACGCGGCTGGCTTGCTAGCCG-------CCCCCCGTGTTGCAATGCTATTTAATCCACACGACTCTCGGCAACGGATATCTCGGCTCTCGCATCGATGAAGAACGCAGC-
>L22 30 size=12
AACCTTATCATTTAGAGGAAGGAGAAGTCGTAACAAGGTTTCCGTAGGTGAACCTGCGGAAGGATCATTGTCGTGACCCTGACCAAAACAGACCGCGCACGCGTTATCTACCTTG-CCGGCGGCGGCACTGTCCGTCGCTTGGCCAAAGTCCCCGATAACC-TCCTCTCCTCGGAGCGGGGG-CTCGGGGTAAAAGAACCCACGGCGCCGAAGGCGTCAAGGAACACTGTGCCTAACTCGGGGACGCGTCTGGCTTGCTAGCCG-------CCCCCCGTGTTGCAATGCTATTTAATCCACACGACTCTCGGCAACGGATATCTCGGCTCTCGCATCGATGAAGAACGCAGC-
>L22 31 size=12
AACCTTATCATTTAGAGGAAGGAGAAGTCGTAACAAGGTTTCCGTAGGTGAACCTGCGGAAGGATCATTGTCGTGACCCTGACCAAAACAGACCGCGCACGCGTTATCTACCTTG-CCGGCGGCGGCACTGTCCGTCGCTTGGCCAAAGTCCCCGATAACC-TCCTCTCCTCGGAGCGCGGG-CTCGGGGTAAAAGAACCAACGGCGCCGAAGGCGTCAAGGAACACTGTGCCTAACTCGGGGACGCGGCTGGCTTGCTAGCCG-------CCCCCCGTGTTGCAATGCTATTTAATCCACACGACTCTCGGCAACGGATATCTCGGCTCTCGCATCGATGAAGAACGCAGC-
>L22 32 size=11
AACCTTATCATTTAGAGGAAGGAGAAGTCGTAACAAGGTTTCCGTAGGTGAACCTGCGGAAGGATCATTGTCGTGACCCTGACCAAAACAGACCGCGCACGCGTTATCTACCTTG-CCGGCGGCGGCACTGTCCGTTGCTTGGCCAAAGTCCCCGATAACC-TCCTCTCCTCGGAGCGGGGG-CTCGGGGTAAAAGAACCCACGGCGCCGAAGGCGTCAAGGAACACTGTGCCTAACTCGGGGACGCGGCTGGCTTGCTAGCCG-------CCCCCCGTGTTGCAATGCTATTTAATCCACACGACTCTCGGCAACGGATATCTCGGCTCTCGCATCGATGAAGAACGCAGC-
>L30 1 size=2965
AACCTTATCATTTAGAGGAAGGAGAAGTCGTAACAAGGTTTCCGTAGGTGAACCTGCGGAAGGATCATTGTCGTGACCCTGACCAAAACAGACCGCGCACGCGTTATCTACCTTG-CCGGCGGCGGCATTGTCCGTCGCTTGGCCAAAGTCCTCGATAACC-TTCTCCTCTCGGAGAGGGGGCCTCGGGGTAAAAGAACCCACGGCGCCAAAGGCGTCAAGGAACACTGTGCCTAACTCGGGGATGCGGCTGGCTTGCTAGCCG-------CCCCCCGTGTTGCAATGCTATTTAATCCACACGACTCTCGGCAACGGATATCTCGGCTCTCGCATCGATGAAGAACGCAGC-
>L30 2 size=2873
AACCTTATCATTTAGAGGAAGGAGAAGTCGTAACAAGGTTTCCGTAGGTGAACCTGCGGAAGGATCATTGTCGTGACCCTGACCAAAACAGACCGCGCACGCGTTATCTACCTTG-CCGGCGGCGGCACTGTCCGTCACTTGGCCAAAGTCCTCGATAACC-TTCTCTTCTCGGAGAGGGGGCCTCGGGGTAAAAGAACCCACGGCGCCAAAGGCGTCAAGGAACACTGTGCCTAACTCGGGGATGCGGCTGGCTTGCTAGCCG-------CCCCCCGTGTTGCAATGCTATTTAATCCACACGACTCTCGGCAACGGATATCTCGGCTCTCGCATCGATGAAGAACGCAGC-
>L30 3 size=1485
AACCTTATCATTTAGAGGAAGGAGAAGTCGTAACAAGGTTTCCGTAGGTGAACCTGCGGAAGGATCATTGTCGTGACCCTGACCAAAACAGACCGCGCACGCGTTATCTACCTTG-CCGGCGGCGGCACTGTCCGTCGCTTGGCCAAAGTCCTCGATAACC-TTCTCCTCTCGGAGAGGGGGCCTCGGGGTAAAAGAACCCACGGCGCCAAAGGCGTCAAGGAACACTGTGCCTAACTCGGGGATGCGGCTGGCTTGCTAGCCG-------CCCCCCGTGTTGCAATGCTATTTAATCCACACGACTCTCGGCAACGGATATCTCGGCTCTCGCATCGATGAAGAACGCAGC-
>L30 4 size=1228
AACCTTATCATTTAGAGGAAGGAGAAGTCGTAACAAGGTTTCCGTAGGTGAACCTGCGGAAGGATCATTGTCGTGACCCTGACCAAAACAGACCGCGCACGCGTTATCTACCTTG-CCGGCGGCGGCACTGTCCGTCACTTGGCCAAAGTCCTCGATAACC-TTCTCCTCTCGGAGAGGGGGCCTCGGGGTAAAAGAACCCACGGCGCCAAAGGCGTCAAGGAACACTGTGCCTAACTCGGGGATGCGGCTGGCTTGCTAGCCG-------CCCCCCGTGTTGCAATGCTATTTAATCCACACGACTCTCGGCAACGGATATCTCGGCTCTCGCATCGATGAAGAACGCAGC-
>L30 5 size=549
AACCTTATCATTTAGAGGAAGGAGAAGTCGTAACAAGGTTTCCGTAGGTGAACCTGCGGAAGGATCATTGTCGTGACCCTGACCAAAACAGACCGCGCACACGTTATCTACCTTG-CCGGCGGCGGCACTGTCCGTCGCTTGGCCAAAGTCCTCGATAACC-TTCTCCTCTCGGAGAGGGGGCCTCGGGGTAAAAGAACCCACGGCGCCAAAGGCGTCAAGGAACACTGTGCCTAACTCGGGGATGCGGCTGGCTTGCTAGCCG-------CCCCCCGTGTTGCAATGCTATTTAATCCACACGACTCTCGGCAACGGATATCTCGGCTCTCGCATCGATGAAGAACGCAGC-
>L30 6 size=275
AACCTTATCATTTAGAGGAAGGAGAAGTCGTAACAAGGTTTCCGTAGGTGAACCTGCGGAAGGATCATTGTCGTGACCCTGACCAAAACAGACCGCGCACGCGTTATCTACCTTG-CCGGCGGCGGCATTGTCCGTCGCTTGGCCAAAGTCCTCGATAACC-TTCTCCTCTCGGAGAGGGGGCCTCGGGGTAAAAGAACCCACGGCGCCAAAGGCGTCAAGGAACACTATGCCTAACTCGGGGATGCGGCTGGCTTGCTAGCCG-------CCCCCCGTGTTGCAATGCTATTTAATCCACACGACTCTCGGCAACGGATATCTCGGCTCTCGCATCGATGAAGAACGCAGC-
>L30 7 size=264
AACCTTATCATTTAGAGGAAGGAGAAGTCGTAACAAGGTTTCCGTAGGTGAACCTGCGGAAGGATCATTGTCGTGACCCTGACCAAAACAGACCGCGCACGCGTTATCTACCTTG-CCGGCGGCGGCACTGTCCGTCGCTTGGCCAAAGTCCTCGATAACC-TTCTCCTCTCGGAGAGGGGGCCTCGGGGTAAAAGAACCCACGGCGCCAAAGGCGTCAAGGAACACTATGCCTAACTCGGGGATGCGGCTGGCTTGCTAGCCG-------CCCCCCGTGTTGCAATGCTATTTAATCCACACGACTCTCGGCAACGGATATCTCGGCTCTCGCATCGATGAAGAACGCAGC-
>L30 8 size=215
AACCTTATCATTTAGAGGAAGGAGAAGTCGTAACAAGGTTTCCGTAGGTGAACCTGCGGAAGGATCATTGTCGTGACCCTGACCAAAACAGACCGCGCACGCGTTATCTACCTTG-CCGGCGGCGGCACTGTCCGTCACTTGGCCAAAGTCCTCGATAACC-TTCTCTTCTCGGAGAGGGGGCCTCGGGGTAAAAGAACCCACGGCGCCAAAGGCGTCAAGGAACACTATGCCTAACTCGGGGATGCGGCTGGCTTGCTAGCCG-------CCCCCCGTGTTGCAATGCTATTTAATCCACACGACTCTCGGCAACGGATATCTCGGCTCTCGCATCGATGAAGAACGCAGC-
>L30 9 size=204
AACCTTATCATTTAGAGGAAGGAGAAGTCGTAACAAGGTTTCCGTAGGTGAACCTGCGGAAGGATCATTGTCGTGACCCTGACCAAAACAGACCGCGCACGCGTTATCTACCTTG-CCGGCGGCGGCATTGTCCGTCGCTTGGCCAAAGTCCTCGATAACC-TTCTCTTCTCGGAGAGGGGGCCTCGGGGTAAAAGAACCCACGGCGCCAAAGGCGTCAAGGAACACTGTGCCTAACTCGGGGATGCGGCTGGCTTGCTAGCCG-------CCCCCCGTGTTGCAATGCTATTTAATCCACACGACTCTCGGCAACGGATATCTCGGCTCTCGCATCGATGAAGAACGCAGC-
>L30 10 size=203
AACCTTATCATTTAGAGGAAGGAGAAGTCGTAACAAGGTTTCCGTAGGTGAACCTGCGGAAGGATCATTGTCGTGACCCTGACCAAAACAGACCGCGCACGCGTTATCTACCTTG-CCGGCGGCGGCATTGTCCGTCGCTTGGCCAAAGTCCTCGATAACC-TTCTCCTCTCGGAGAGGGGGCCTCGGGGTAAAAGAACCCACGGCGCCAAAGGCGTCAAGGAACACTGTGCCTAACTCGGGGATGCGGCTGGCTTGCTAACCG-------CCCCCCGTGTTGCAATGCTATTTAATCCACACGACTCTCGGCAACGGATATCTCGGCTCTCGCATCGATGAAGAACGCAGC-
>L30 11 size=196
AACCTTATCATTTAGAGGAAGGAGAAGTCGTAACAAGGTTTCCGTAGGTGAACCTGCGGAAGGATCATTGTCGTGACCCTGACCAAAACAGACCGCGCACGCGTTATCTACCTTG-CCGGCGGCGGCACTGTCCGTCGCTTGGCCAAAGTCCTCGATAACC-TTCTCTTCTCGGAGAGGGGGCCTCGGGGTAAAAGAACCCACGGCGCCAAAGGCGTCAAGGAACACTGTGCCTAACTCGGGGATGCGGCTGGCTTGCTAGCCG-------CCCCCCGTGTTGCAATGCTATTTAATCCACACGACTCTCGGCAACGGATATCTCGGCTCTCGCATCGATGAAGAACGCAGC-
>L30 12 size=194
AACCTTATCATTTAGAGGAAGGAGAAGTCGTAACAAGGTTTCCGTAGGTGAACCTGCGGAAGGATCATTGTCGTGACCCTGACCAAAACAGACCGCGCACGCGTTATCTACCTTG-CCGGCGGCGGCACTGTCCGTCGCTTGGCCAAAGTCCTCGATAACC-TTCTCCTCTCGGAGAGGGGGCCTCGGGGTAAAAGAACCCACGGCGCCAAAGGCGTCAAGGAACACTGTGCCTAACTCGGGGATGCGGCTGGCTTGCTAACCG-------CCCCCCGTGTTGCAATGCTATTTAATCCACACGACTCTCGGCAACGGATATCTCGGCTCTCGCATCGATGAAGAACGCAGC-
>L30 13 size=164
AACCTTATCATTTAGAGGAAGGAGAAGTCGTAACAAGGTTTCCGTAGGTGAACCTGCGGAAGGATCATTGTCGTGACCCTGACCAAAACAGACCGCGCACGCGTTATCTACCTTG-CCGGCGGCGGCACTGTCCGTCACTTGGCCAAAGTCCTCGATAACC-TTCTCTTCTCGGAGAGGGGGCCTCGGGGTAAAAGAACCCACGGCGCCAAAGGCGTCAAGGAACACTGTGCCTAACTCGGGGATGCGGCTGGCTTGCTAACCG-------CCCCCCGTGTTGCAATGCTATTTAATCCACACGACTCTCGGCAACGGATATCTCGGCTCTCGCATCGATGAAGAACGCAGC-
>L30 14 size=140
AACCTTATCATTTAGAGGAAGGAGAAGTCGTAACAAGGTTTCCGTAGGTGAACCTGCGGAAGGATCATTGTCGTGACCCTGACCAAAACAGACCGCGCACGCGTTATCTACCTTG-CCGGCGGCGGCACTGTCCGTCACTTGGCCAAAGTCCTCGATAACC-TTCTCCTCTCGGAGAGGGGGCCTCGGGGTAAAAGAACCCACGGCGCCAAAGGCGTCAAGGAACACTATGCCTAACTCGGGGATGCGGCTGGCTTGCTAGCCG-------CCCCCCGTGTTGCAATGCTATTTAATCCACACGACTCTCGGCAACGGATATCTCGGCTCTCGCATCGATGAAGAACGCAGC-
>L30 15 size=107
AACCTTATCATTTAGAGGAAGGAGAAGTCGTAACAAGGTTTCCGTAGGTGAACCTGCGGAAGGATCATTGTCGTGACCCTGACCAAAACAGACCGCGCACGCGTTATCTACCTTG-CCGGCGGCGGCACTGTCCGTCACTTGGCCAAAGTCCTCGATAACC-TTCTCCTCTCGGAGAGGGGGCCTCGGGGTAAAAGAACCCACGGCGCCAAAGGCGTCAAGGAACACTGTGCCTAACTCGGGGATGCGGCTGGCTTGCTAACCG-------CCCCCCGTGTTGCAATGCTATTTAATCCACACGACTCTCGGCAACGGATATCTCGGCTCTCGCATCGATGAAGAACGCAGC-
>L30 16 size=88
AACCTTATCATTTAGAGGAAGGAGAAGTCGTAACAAGGTTTCCGTAGGTGAACCTGCGGAAGGATCATTGTCGTGACCCTGACCAAAACAGACCGCGCACGCGTTATCTACCTTG-CCGGCGGCGGCATTGTCCGTCACTTGGCCAAAGTCCTCGATAACC-TTCTCCTCTCGGAGAGGGGGCCTCGGGGTAAAAGAACCCACGGCGCCAAAGGCGTCAAGGAACACTGTGCCTAACTCGGGGATGCGGCTGGCTTGCTAGCCG-------CCCCCCGTGTTGCAATGCTATTTAATCCACACGACTCTCGGCAACGGATATCTCGGCTCTCGCATCGATGAAGAACGCAGC-
>L30 17 size=51
AACCTTATCATTTAGAGGAAGGAGAAGTCGTAACAAGGTTTCCGTAGGTGAACCTGCGGAAGGATCATTGTCGTGACCCTGACCAAAACAGACCGCGCACGCGTTATCTACCTTG-CCGGCGGCGGCATTGTCCGTCACTTGGCCAAAGTCCTCGATAACC-TTCTCTTCTCGGAGAGGGGGCCTCGGGGTAAAAGAACCCACGGCGCCAAAGGCGTCAAGGAACACTGTGCCTAACTCGGGGATGCGGCTGGCTTGCTAGCCG-------CCCCCCGTGTTGCAATGCTATTTAATCCACACGACTCTCGGCAACGGATATCTCGGCTCTCGCATCGATGAAGAACGCAGC-
>L30 18 size=45
AACCTTATCATTTAGAGGAAGGAGAAGTCGTAACAAGGTTTCCGTAGGTGAACCTGCGGAAGGATCATTGTCGTGACCCTGACCAAAACAGACCGCGCACACGTTATCTACCTTG-CCGGCGGCGGCACTGTCCGTCGCTTGGCCAAAGTCCTCGATAACC-TTCTCCTCTCGGAGAGGGGGCCTCGGGGTAAAAGAACCCACGGCGCCAAAGGCGTCAAGGAACACTATGCCTAACTCGGGGATGCGGCTGGCTTGCTAGCCG-------CCCCCCGTGTTGCAATGCTATTTAATCCACACGACTCTCGGCAACGGATATCTCGGCTCTCGCATCGATGAAGAACGCAGC-
>L30 19 size=40
AACCTTATCATTTAGAGGAAGGAGAAGTCGTAACAAGGTTTCCGTAGGTGAACCTGCGGAAGGATCATTGTCGTGACCCTGACCAAAACAGACCGCGCACACGTTATCTACCTTG-CCGGCGGCGGCACTGTCCGTCGCTTGGCCAAAGTCCTCGATAACC-TTCTCCTCTCGGAGAGGGGGCCTCGGGGTAAAAGAACCCACGGCGCCAAAGGCGTCAAGGAACACTGTGCCTAACTCGGGGATGCGGCTGGCTTGCTAACCG-------CCCCCCGTGTTGCAATGCTATTTAATCCACACGACTCTCGGCAACGGATATCTCGGCTCTCGCATCGATGAAGAACGCAGC-
>L30 20 size=40
AACCTTATCATTTAGAGGAAGGAGAAGTCGTAACAAGGTTTCCGTAGGTGAACCTGCGGAAGGATCATTGTCGTGACCCTGACCAAAACAGACCGCGCACACGTTATCTACCTTG-CCGGCGGCGGCACTGTCCGTCGCTTGGCCAAAGTCCTCGATAACC-TTCTCTTCTCGGAGAGGGGGCCTCGGGGTAAAAGAACCCACGGCGCCAAAGGCGTCAAGGAACACTGTGCCTAACTCGGGGATGCGGCTGGCTTGCTAGCCG-------CCCCCCGTGTTGCAATGCTATTTAATCCACACGACTCTCGGCAACGGATATCTCGGCTCTCGCATCGATGAAGAACGCAGC-
>L30 21 size=34
AACCTTATCATTTAGAGGAAGGAGAAGTCGTAACAAGGTTTCCGTAGGTGAACCTGCGGAAGGATCATTGTCGTGACCCTGACCAAAACAGACCGCGCACGCGTTATCTACCTTG-CCGGCGGCGGCACTGTCCGTTGCTTGGCCAAAGTCCTCGATAACC-TTCTCCTCTCGGAGAGGGGGCCTCGGGGTAAAAGAACCCACGGCGCCAAAGGCGTCAAGGAACACTGTGCCTAACTCGGGGATGCGGCTGGCTTGCTAGCCG-------CCCCCCGTGTTGCAATGCTATTTAATCCACACGACTCTCGGCAACGGATATCTCGGCTCTCGCATCGATGAAGAACGCAGC-
>L30 22 size=32
AACCTTATCATTTAGAGGAAGGAGAAGTCGTAACAAGGTTTCCGTAGGTGAACCTGCGGAAGGATCATTGTCGTGACCCTGACCAAAACAGACCGCGCACACGTTATCTACCTTG-CCGGCGGCGGCATTGTCCGTCGCTTGGCCAAAGTCCTCGATAACC-TTCTCCTCTCGGAGAGGGGGCCTCGGGGTAAAAGAACCCACGGCGCCAAAGGCGTCAAGGAACACTGTGCCTAACTCGGGGATGCGGCTGGCTTGCTAGCCG-------CCCCCCGTGTTGCAATGCTATTTAATCCACACGACTCTCGGCAACGGATATCTCGGCTCTCGCATCGATGAAGAACGCAGC-
>L30 23 size=29
AACCTTATCATTTAGAGGAAGGAGAAGTCGTAACAAGGTTTCCGTAGGTGAACCTGCGGAAGGATCATTGTCGTGACCCTGACCAAAACAGACCGCGCACACGTTATCTACCTTG-CCGGCGGCGGCACTGTCCGTCACTTGGCCAAAGTCCTCGATAACC-TTCTCCTCTCGGAGAGGGGGCCTCGGGGTAAAAGAACCCACGGCGCCAAAGGCGTCAAGGAACACTGTGCCTAACTCGGGGATGCGGCTGGCTTGCTAGCCG-------CCCCCCGTGTTGCAATGCTATTTAATCCACACGACTCTCGGCAACGGATATCTCGGCTCTCGCATCGATGAAGAACGCAGC-
>L30 24 size=23
AACCTTATCATTTAGAGGAAGGAGAAGTCGTAACAAGGTTTCCGTAGGTGAACCTGCGGAAGGATCATTGTCGTGACCCTGACCAAAACAGACCGCGCACACGTTATCTACCTTG-CCGGCGGCGGCACTGTCCGTCACTTGGCCAAAGTCCTCGATAACC-TTCTCTTCTCGGAGAGGGGGCCTCGGGGTAAAAGAACCCACGGCGCCAAAGGCGTCAAGGAACACTGTGCCTAACTCGGGGATGCGGCTGGCTTGCTAGCCG-------CCCCCCGTGTTGCAATGCTATTTAATCCACACGACTCTCGGCAACGGATATCTCGGCTCTCGCATCGATGAAGAACGCAGC-
>L30 25 size=18
AACCTTATCATTTAGAGGAAGGAGAAGTCGTAACAAGGTTTCCGTAGGTGAACCTGCGGAAGGATCATTGTCGTGACCCTGACCAAAACAGACCGCGCACGCGTTATCTACCTTG-CCGGCGGCGGCACTGTCCGTCGCTTGGCCAAAGTCCTCGATAACC-TTCTCTTCTCGGAGAGGGGGCCTCGGGGTAAAAGAACCCACGGCGCCAAAGGCGTCAAGGAACACTATGCCTAACTCGGGGATGCGGCTGGCTTGCTAGCCG-------CCCCCCGTGTTGCAATGCTATTTAATCCACACGACTCTCGGCAACGGATATCTCGGCTCTCGCATCGATGAAGAACGCAGC-
>L30 26 size=17
AACCTTATCATTTAGAGGAAGGAGAAGTCGTAACAAGGTTTCCGTAGGTGAACCTGCGGAAGGATCATTGTCGTGACCCTGACCAAAACAGACCGCGCACGCGTTATCTACCTTG-CCGGCGGCGGCACTGTCCGTCACTTGGCCAAAGTCCTTGATAACC-TTCTCTTCTCGGAGAGGGGGCCTCGGGGTAAAAGAACCCACGGCGCCAAAGGCGTCAAGGAACACTGTGCCTAACTCGGGGATGCGGCTGGCTTGCTAGCCG-------CCCCCCGTGTTGCAATGCTATTTAATCCACACGACTCTCGGCAACGGATATCTCGGCTCTCGCATCGATGAAGAACGCAGC-
>L30 27 size=17
AACCTTATCATTTAGAGGAAGGAGAAGTCGTAACAAGGTTTCCGTAGGTGAACCTGCGGAAGGATCATTGTCGTGACCCTGACCAAAACAGACCGCGCACGCGTTATCTACCTTG-CCGGCGGCGGCACTGTCCGTCACTTGGCCAAAGTCCTCGATAACC-TTCTCTTCTCGGAGAGGGGGCCTCGGGGTAAAAGAACCCACGGCGCCAAAGGCGTCAAGGAACACTGTGCCTAACTCGGGGATGCGGCTGGCTTGCTAGCCG-------CCCCCCGTGTTGCAATGCTATTTAATCCACACGACTCTCGGCAACGGATATCTCGGCTCTCGCATCGATGAAGAACGCAGA-
>L30 28 size=15
AACCTTATCATTTAGAGGAAGGAGAAGTCGTAACAAGGTTTCCGTAGGTGAACCTGCGGAAGGATCATTGTCGTGACCCTGACCAAAACAGACCGCGCACGCGTTATCTACCTTG-CCGGCGGCGGCACTGTCCGTCGCTTGGCCAAAGTCCTCGATAACC-TTCTCTTCTCGGAGAGGGGGCCTCGGGGTAAAAGAACCCACGGCGCCAAAGGCGTCAAGGAACACTGTGCCTAACTCGGGGATGCGGCTGGCTTGCTAACCG-------CCCCCCGTGTTGCAATGCTATTTAATCCACACGACTCTCGGCAACGGATATCTCGGCTCTCGCATCGATGAAGAACGCAGC-
>L30 29 size=15
AACCTTATCATTTAGAGGAAGGAGAAGTCGTAACAAGGTTTCCGTAGGTGAACCTGCGGAAGGATCATTGTCGTGACCCTGACCAAAACAGACCGCGCACGCGTTATCTACCTTG-CCGGCGGCGGCACTGTCCGTCGCTTGGCCAAAGTCCACGATAACC-TTCTCCTCTCGGAGAGGGGGCCTCGGGGTAAAAGAACCCACGGCGCCAAAGGCGTCAAGGAACACTGTGCCTAACTCGGGGATGCGGCTGGCTTGCTAGCCG-------CCCCCCGTGTTGCAATGCTATTTAATCCACACGACTCTCGGCAACGGATATCTCGGCTCTCGCATCGATGAAGAACGCAGC-
>L30 30 size=14
AACCTTATCATTTAGAGGAAGGAGAAGTCGTAACAAGGTTTCCGTAGGTGAACCTGCGGAAGGATCATTGTCGTGACCCTAACCAAAACAGACCGCGCACGCGTTATCTACCTTG-CCGGCGGCGGCACTGTCCGTCACTTGGCCAAAGTCCTCGATAACC-TTCTCTTCTCGGAGAGGGGGCCTCGGGGTAAAAGAACCCACGGCGCCAAAGGCGTCAAGGAACACTGTGCCTAACTCGGGGATGCGGCTGGCTTGCTAGCCG-------CCCCCCGTGTTGCAATGCTATTTAATCCACACGACTCTCGGCAACGGATATCTCGGCTCTCGCATCGATGAAGAACGCAGC-
>L30 31 size=13
AACCTTATCATTTAGAGGAAGGAGAAGTCGTAACAAGGTTTCCGTAGGTGAACCTGCGGAAGGATCATTGTCGTGACCCTGACCAAAACAGACCGCGCACGCGTTATCTACCTTG-GCGGCGGCGGCATTGTCCGTCGCTTGGCCAAAGTCCTCGATAACC-TTCTCCTCTCGGAGAGGGGGCCTCGGGGTAAAAGAACCCACGGCGCCAAAGGCGTCAAGGAACACTGTGCCTAACTCGGGGATGCGGCTGGCTTGCTAGCCG-------CCCCCCGTGTTGCAATGCTATTTAATCCACACGACTCTCGGCAACGGATATCTCGGCTCTCGCATCGATGAAGAACGCAGC-
>L30 32 size=12
AACCTTATCATTTAGAGGAAGGAGAAGTCGTAACAAGGTTTCCGTAGGTGAACCTGCGGAAGGATCATTGTCGTGACCCTGACCAAAACAGACCGCGCACGCGTTATCTACCTTG-CCGGCGGCGGCATTGTCCGTCGCTTGGCCAAAGTCCTCGATAACC-TTCTCCTCTCGGAGAGGGGGCCTCGGGGTAAAAGAACCCACGGCGCCAAAGGCGTCAAGGAACACTGTGCCTAACTCGGGGATGCGGCTGGCTTGCTAGCCG-------CCCCCCTTGTTGCAATGCTATTTAATCCACACGACTCTCGGCAACGGATATCTCGGCTCTCGCATCGATGAAGAACGCAGC-
>L30 33 size=10
AACCTTATCATTTAGAGGAAGGAGAAGTCGTAACAAGGTTTCCGTAGGTGAACCTGCGGAAGGATCATTGTCGTGACCCTGACCAAAACAGACCGCGCACGCGTTATCTACCTTG-CCGGCGGCGGCACTGTCCGTCACTTGGCCAAAGTCCTCGATAACC-TTCTCTTCTCGGAGAGGGGGCCTCGGGGTAAAAGAACCCACGGCGCCAAAGGCGTCAAGGAACACTGTGCCTAACTCGGGGATGCGGCTGGCTTGCTAGCCG-------CCCCCCGTGTTGCAATGCTATTTAATCCACACGGCTCTCGGCAACGGATATCTCGGCTCTCGCATCGATGAAGAACGCAGC-
>L30 34 size=10
AACCTTATCATTTAGAGGAAGGAGAAGTCGTAACAAGGTTTCCGTAGGTGAACCTGCGGAAGGATCATTGTCGTGACCCTGACCAAAACAGACCGCGCACGCGTTATCTACCTTG-CCGGCGGCGGCATTGTCCGTCGCTTGGCCAAAGTCCTCGATAACC-TTCTCCTCTCGGAGAGGGGGCCTCGGGGTAAAAGAACCCACGGCGCCAAAGGCGTCAAGGAACACTGTGCCTAACTCGGGGATGCGGCTGGCTTGCTAGCCG-------CCCCCCGTGTTGCAATGCTATTTAATCCACACGACTCTCGGCAACGGATATCTCGGCTCTCGCATCGATGAAGAACGCAGA-
>L30 35 size=10
AACCTTATCATTTAGAGGAAGGAGAAGTCGTAACAAGGTTTCCGTAGGTGAACCTGCGGAAGGATCATTGTCGTGACCCTGACCAAAACAGACCGCGCACGCGTTATCTACCTTG-CCGGTGGCGGCACTGTCCGTCACTTGGCCAAAGTCCTCGATAACC-TTCTCTTCTCGGAGAGGGGGCCTCGGGGTAAAAGAACCCACGGCGCCAAAGGCGTCAAGGAACACTGTGCCTAACTCGGGGATGCGGCTGGCTTGCTAGCCG-------CCCCCCGTGTTGCAATGCTATTTAATCCACACGACTCTCGGCAACGGATATCTCGGCTCTCGCATCGATGAAGAACGCAGC-
>L30 36 size=10
AACCTTATCATTTAGAGGAAGGAGAAGTCGTAACAAGGTTTCCGTAGGTGAACCTGCGGAAGGATCATTGTCGTGACCCTGACCAAAACAGACCGCGCACGCGTTATCTACCTTG-CCGGCGGCGGCACTGTCCGTCAGTTGGCCAAAGTCCTCGATAACC-TTCTCTTCTCGGAGAGGGGGCCTCGGGGTAAAAGAACCCACGGCGCCAAAGGCGTCAAGGAACACTGTGCCTAACTCGGGGATGCGGCTGGCTTGCTAGCCG-------CCCCCCGTGTTGCAATGCTATTTAATCCACACGACTCTCGGCAACGGATATCTCGGCTCTCGCATCGATGAAGAACGCAGC-
