# Supplementary material for: Hybridization in the Subtribe Alopecurinae Dumort. (Poaceae) According to Molecular Phylogenetic Analysis: Different Ploidy Level Tells Different Origin of the Groups
Source: Plants (Basel). 2024 Mar 22;13(7):919. doi: 10.3390/plants13070919 (PMC11013341; doi:10.3390/plants13070919)
Supplement: Supplementary file 1 [file plants-13-00919-s001.zip › Table S8__Alopecurus.fas]

>L15 1 size=9301
AACCTTATCATTTAGAGGAAGGAGAAGTCGTAACAAGGTTTCCGTAGGTGAACCTGCGGAAGGATCATTGTCGTGACCCTGACCAAAACAGACCGCGCACACGTTATCTACCTTGCCGGCGGCGGCACTGTCCGTCGCTTGGCCAAAGTCCTCGATAACCTTCTCCTCTCGGAGAGGGGGCCTCGGGGTAAAAGAACCCACGGCGCCAAAGGCGTCAAGGAACACTGTGCCTAACTCGGGGATGCGGCTGGCTTGCTAGCCG-CCCCCCGTGTTGCAATGCTATTTAATCCACACGACTCTCGGCAACGGATATCTCGGCTCTCGCATCGATGAAGAACGCAGC
>L15 2 size=2889
AACCTTATCATTTAGAGGAAGGAGAAGTCGTAACAAGGTTTCCGTAGGTGAACCTGCGGAAGGATCATTGTCGTGACCCTGACCAAAACAGACCGCGCACGCGTTATCTACCTTGCCGGCGGCGGCATTGTCCGTCGCTTGGCCAAAGTCCTCGATAACCTTCTCCTCTCGGAGAGGGGGCCTCGGGGTAAAAGAACCCACGGCGCCAAAGGCGTCAAGGAACACTGTGCCTAACTCGGGGATGCGGCTGGCTTGCTAGCCG-CCCCCCGTGTTGCAATGCTATTTAATCCACACGACTCTCGGCAACGGATATCTCGGCTCTCGCATCGATGAAGAACGCAGC
>L15 3 size=1903
AACCTTATCATTTAGAGGAAGGAGAAGTCGTAACAAGGTTTCCGTAGGTGAACCTGCGGAAGGATCATTGTCGTGACCCTGACCAAAACAGACCGCGCACGCGTTATCTACCTTGCCGGCGGCGGCACTGTCCGTCGCTTGGCCAAAGTCCTCGATAACCTTCTCCTCTCGGAGAGGGGGCCTCGGGGTAAAAGAACCCACGGCGCCAAAGGCGTCAAGGAACACTGTGCCTAACTCGGGGATGCGGCTGGCTTGCTAGCCG-CCCCCCGTGTTGCAATGCTATTTAATCCACACGACTCTCGGCAACGGATATCTCGGCTCTCGCATCGATGAAGAACGCAGC
>L15 4 size=1611
AACCTTATCATTTAGAGGAAGGAGAAGTCGTAACAAGGTTTCCGTAGGTGAACCTGCGGAAGGATCATTGTCGTGACCCTGACCAAAACAGACCGCGCACGCGTTATCTACCTTGCCGGCGGCGGCACTGTCCGTCACTTGGCCAAAGTCCTCGATAACCTTCTCTTCTCGGAGAGGGGGCCTCGGGGTAAAAGAACCCACGGCGCCAAAGGCGTCAAGGAACACTGTGCCTAACTCGGGGATGCGGCTGGCTTGCTAGCCG-CCCCCCGTGTTGCAATGCTATTTAATCCACACGACTCTCGGCAACGGATATCTCGGCTCTCGCATCGATGAAGAACGCAGC
>L15 5 size=858
AACCTTATCATTTAGAGGAAGGAGAAGTCGTAACAAGGTTTCCGTAGGTGAACCTGCGGAAGGATCATTGTCGTGACCCTGACCAAAACAGACCGCGCACACGTTATCTACCTTGCCGGCGGCGGCACTGTCCGTCGCTTGGCCAAAGTCCTCGATAACCTTCTCCTCTCGGAGAGGGGGCCTCGGGGTAAAAGAACCCACGGCGCCAAAGGCGTCAAGGAACACTGTGCCTTACTCGGGGATGCGGCTGGCTTGCTAGCCG-CCCCCCGTGTTGCAATGCTATTTAATCCACACGACTCTCGGCAACGGATATCTCGGCTCTCGCATCGATGAAGAACGCAGC
>L15 6 size=681
AACCTTATCATTTAGAGGAAGGAGAAGTCGTAACAAGGTTTCCGTAGGTGAACCTGCGGAAGGATCATTGTCGTGACCCTGACCAAAACAGACCGCGCACGCGTTATCTACCTTGCCGGCGGCGGCACTGTCCGTCGCTTGGCCAAAGTCCTCGATAACCTTCTCCTCTCGGAGAGGGGGCCTCGGGGTAAAAGAACCCACGGCGCCAAAGGCGTCAAGGAACACTGTGCCTTACTCGGGGATGCGGCTGGCTTGCTAGCCG-CCCCCCGTGTTGCAATGCTATTTAATCCACACGACTCTCGGCAACGGATATCTCGGCTCTCGCATCGATGAAGAACGCAGC
>L15 7 size=286
AACCTTATCATTTAGAGGAAGGAGAAGTCGTAACAAGGTTTCCGTAGGTGAACCTGCGGAAGGATCATTGTCGTGACCCTGACCAAAACAGACCGCGCACGCGTTATCTACCTTGCCGGCGGCGGCACTGTCCGTCACTTGGCCAAAGTCCTCGATAACCTTCTCCTCTCGGAGAGGGGGCCTCGGGGTAAAAGAACCCACGGCGCCAAAGGCGTCAAGGAACACTGTGCCTAACTCGGGGATGCGGCTGGCTTGCTAGCCG-CCCCCCGTGTTGCAATGCTATTTAATCCACACGACTCTCGGCAACGGATATCTCGGCTCTCGCATCGATGAAGAACGCAGC
>L15 8 size=277
AACCTTATCATTTAGAGGAAGGAGAAGTCGTAACAAGGTTTCCGTAGGTGAACCTGCGGAAGGATCATTGTCGTGACCCTGACCAAAACAGACCGCGCACGCGTTATCTACCTTGCCGGCGGCGGCATTGTCCGTCGCTTGGCCAAAGTCCTCGATAACCTTCTCCTCTCGGAGAGGGGGCCTCGGGGTAAAAGAACCCACGGCGCCAAAGGCGTCAAGGAACACTGTGCCTTACTCGGGGATGCGGCTGGCTTGCTAGCCG-CCCCCCGTGTTGCAATGCTATTTAATCCACACGACTCTCGGCAACGGATATCTCGGCTCTCGCATCGATGAAGAACGCAGC
>L15 9 size=199
AACCTTATCATTTAGAGGAAGGAGAAGTCGTAACAAGGTTTCCGTAGGTGAACCTGCGGAAGGATCATTGTCGTGACCCTGACCAAAACAGACCGCGCACACGTTATCTACCTTGCCGGCGGCGGCACTGTCCGTCGCTTGGCCAAAGTCCTCGATAACCTTCTCCTCTCGGAGAGGGGGCCTCGGGGTAAAAGAACCCACGGCGCCAAAGGCGTCAAGGAACACTGTGCCTAACTCGGGGATGCGGCTGGCTTGCTAGCCG-CCCCCTGTGTTGCAATGCTATTTAATCCACACGACTCTCGGCAACGGATATCTCGGCTCTCGCATCGATGAAGAACGCAGC
>L15 10 size=159
AACCTTATCATTTAGAGGAAGGAGAAGTCGTAACAAGGTTTCCGTAGGTGAACCTGCGGAAGGATCATTGTCGTGACCCTGACCAAAACAGACCGCGCACACGTTATCTACCTTGCCGGCGGCGGCACTGTCCGTCGCTTGGCCAAAGTCCTCGATAACCTTCTCTTCTCGGAGAGGGGGCCTCGGGGTAAAAGAACCCACGGCGCCAAAGGCGTCAAGGAACACTGTGCCTAACTCGGGGATGCGGCTGGCTTGCTAGCCG-CCCCCCGTGTTGCAATGCTATTTAATCCACACGACTCTCGGCAACGGATATCTCGGCTCTCGCATCGATGAAGAACGCAGC
>L15 11 size=112
AACCTTATCATTTAGAGGAAGGAGAAGTCGTAACAAGGTTTCCGTAGGTGAACCTGCGGAAGGATCATTGTCGTGACCCTGACCAAAACAGACCGCGCACGCGTTATCTACCTTGCCGGCGGCGGCACTGTCCGTCACTTGGCCAAAGTCCTCGATAACCTTCTCTTCTCGGAGAGGGGGCCTCGGGGTAAAAGAACCCACGGCGCCAAAGGCGTCAAGGAACACTGTGCCTTACTCGGGGATGCGGCTGGCTTGCTAGCCG-CCCCCCGTGTTGCAATGCTATTTAATCCACACGACTCTCGGCAACGGATATCTCGGCTCTCGCATCGATGAAGAACGCAGC
>L15 12 size=101
AACCTTATCATTTAGAGGAAGGAGAAGTCGTAACAAGGTTTCCGTAGGTGAACCTGCGGAAGGATCATTGTCGTGACCCTGACCAAAACAGACCGCGCACACGTTATCTACCTTGCCGGCGGCGGCATTGTCCGTCGCTTGGCCAAAGTCCTCGATAACCTTCTCCTCTCGGAGAGGGGGCCTCGGGGTAAAAGAACCCACGGCGCCAAAGGCGTCAAGGAACACTGTGCCTAACTCGGGGATGCGGCTGGCTTGCTAGCCG-CCCCCCGTGTTGCAATGCTATTTAATCCACACGACTCTCGGCAACGGATATCTCGGCTCTCGCATCGATGAAGAACGCAGC
>L15 13 size=100
AACCTTATCATTTAGAGGAAGGAGAAGTCGTAACAAGGTTTCCGTAGGTGAACCTGCGGAAGGATCATTGTCGTGACCCTGACCAAAACAGACCGCGCACGCGTTATCTACCTTGCCGGCGGCGGCACTGTCCGTCGCTTGGCCAAAGTCCTCGATAACCTTCTCTTCTCGGAGAGGGGGCCTCGGGGTAAAAGAACCCACGGCGCCAAAGGCGTCAAGGAACACTGTGCCTAACTCGGGGATGCGGCTGGCTTGCTAGCCG-CCCCCCGTGTTGCAATGCTATTTAATCCACACGACTCTCGGCAACGGATATCTCGGCTCTCGCATCGATGAAGAACGCAGC
>L15 14 size=89
AACCTTATCATTTAGAGGAAGGAGAAGTCGTAACAAGGTTTCCGTAGGTGAACCTGCGGAAGGATCATTGTCGTGACCCTGACCAAAACAGACCGCGCACACGTTATCTACCTTGCCGGCGGCGGCACTGTCCGTCACTTGGCCAAAGTCCTCGATAACCTTCTCCTCTCGGAGAGGGGGCCTCGGGGTAAAAGAACCCACGGCGCCAAAGGCGTCAAGGAACACTGTGCCTAACTCGGGGATGCGGCTGGCTTGCTAGCCG-CCCCCCGTGTTGCAATGCTATTTAATCCACACGACTCTCGGCAACGGATATCTCGGCTCTCGCATCGATGAAGAACGCAGC
>L15 15 size=63
AACCTTATCATTTAGAGGAAGGAGAAGTCGTAACAAGGTTTCCGTAGGTGAACCTGCGGAAGGATCATTGTCGTGACCCTGACCAAAACAGACCGCGCACACGTTATCTACCTTGCCGGCGGCGGCACTGTCCGTCACTTGGCCAAAGTCCTCGATAACCTTCTCTTCTCGGAGAGGGGGCCTCGGGGTAAAAGAACCCACGGCGCCAAAGGCGTCAAGGAACACTGTGCCTAACTCGGGGATGCGGCTGGCTTGCTAGCCG-CCCCCCGTGTTGCAATGCTATTTAATCCACACGACTCTCGGCAACGGATATCTCGGCTCTCGCATCGATGAAGAACGCAGC
>L15 16 size=57
AACCTTATCATTTAGAGGAAGGAGAAGTCGTAACAAGGTTTCCGTAGGTGAACCTGCGGAAGGATCATTGTCGTGACCCTGACCAAAACAGACCGCGCACGCGTTATCTACCTTGCCGGCGGCGGCATTGTCCGTCGCTTGGCCAAAGTCCTCGATAACCTTCTCTTCTCGGAGAGGGGGCCTCGGGGTAAAAGAACCCACGGCGCCAAAGGCGTCAAGGAACACTGTGCCTAACTCGGGGATGCGGCTGGCTTGCTAGCCG-CCCCCCGTGTTGCAATGCTATTTAATCCACACGACTCTCGGCAACGGATATCTCGGCTCTCGCATCGATGAAGAACGCAGC
>L15 17 size=52
AACCTTATCATTTAGAGGAAGGAGAAGTCGTAACAAGGTTTCCGTAGGTGAACCTGCGGAAGGATCATTGTCGTGACCCTGACCAAAACAGACCGCGCACACATTATCTACCTTGCCGGCGGCGGCACTGTCCGTCGCTTGGCCAAAGTCCTCGATAACCTTCTCCTCTCGGAGAGGGGGCCTCGGGGTAAAAGAACCCACGGCGCCAAAGGCGTCAAGGAACACTGTGCCTAACTCGGGGATGCGGCTGGCTTGCTAGCCG-CCCCCCGTGTTGCAATGCTATTTAATCCACACGACTCTCGGCAACGGATATCTCGGCTCTCGCATCGATGAAGAACGCAGC
>L15 18 size=46
AACCTTATCATTTAGAGGAAGGAGAAGTCGTAACAAGGTTTCCGTAGGTGAACCTGCGGAAGGATCATTGTCGTGACCCTGACCAAAACAGACCGCGCACGCGTTATCTACCTTGCCGGCGGCGGCATTGTCCGTCGCTTGGCCAAAGTCCTCGATAACCTTCTCCTCTCGGAGAGGGGGCCTCGGGGTAAAAGAACCCACGGCGCCAAAGGCGTCAAGGAACACTGTGCCTAACTCGGGGATGCGGCTGGCTTGCTAGCCG-CCCCCTGTGTTGCAATGCTATTTAATCCACACGACTCTCGGCAACGGATATCTCGGCTCTCGCATCGATGAAGAACGCAGC
>L15 19 size=43
AACCTTATCATTTAGAGGAAGGAGAAGTCGTAACAAGGTTTCCGTAGGTGAACCTGCGGAAGGATCATTGTCGTGACCCTGACCAAAACAGACCGCGCACACGTTATCTACCTTGCCGGCGGCGGCACTGTCCGTCGCTTGGCCAAAGTCCTCGATAACCTTCTCCTCTCGGAGAGGGGGCCTCGGGGTAAAAGAACCCACGGCGCCAAAGGCGTCAAGGAACACTGTGCCTAACTCGGGGATGCGGCTGGCTTGCTAGCCG-CCCCCCGTGTTGCAATGCTATTTAATCCACACGACTCTTGGCAACGGATATCTCGGCTCTCGCATCGATGAAGAACGCAGC
>L15 20 size=43
AACCTTATCATTTAGAGGAAGGAGAAGTCGTAACAAGGTTTCCGTAGGTGAACCTGCGGAAGGATCATTGTCGTGACCCTGACCAAAACAGACCGCGCACACGTTATCTACCTTGCCGGTGGCGGCACTGTCCGTCGCTTGGCCAAAGTCCTCGATAACCTTCTCCTCTCGGAGAGGGGGCCTCGGGGTAAAAGAACCCACGGCGCCAAAGGCGTCAAGGAACACTGTGCCTAACTCGGGGATGCGGCTGGCTTGCTAGCCG-CCCCCCGTGTTGCAATGCTATTTAATCCACACGACTCTCGGCAACGGATATCTCGGCTCTCGCATCGATGAAGAACGCAGC
>L15 21 size=41
AACCTTATCATTTAGAGGAAGGAGAAGTCGTAACAAGGTTTCCGTAGGTGAACCTGCGGAAGGATCATTGTCGTGACCCTGACCAAAACAGACCGCGCACGCGTTATCTACCTTGCCGGCGGCGGCACTGTCCGTCACTTGGCCAAAGTCCTCGATAACCTTCTCCTCTCGGAGAGGGGGCCTCGGGGTAAAAGAACCCACGGCGCCAAAGGCGTCAAGGAACACTGTGCCTTACTCGGGGATGCGGCTGGCTTGCTAGCCG-CCCCCCGTGTTGCAATGCTATTTAATCCACACGACTCTCGGCAACGGATATCTCGGCTCTCGCATCGATGAAGAACGCAGC
>L15 22 size=35
AACCTTATCATTTAGAGGAAGGAGAAGTCGTAACAAGGTTTCCGTAGGTGAACCTGCGGAAGGATCATTGTCGTGACCCTGACCAAAACAGACCGCGCACACGTTATCTACCTTGCCGGCGGCGGCACTGTCCGTCGCTTGGCCAAAGTCCTCGATAACCTTCTCCTCTCGGAGAGGGGGCCTCGGGGTAAAAGAACCCACGGCGCCAAAGGCGTCAAGGAACACTGTGCCTAACTCGGGGATGCGGCTGGCTTGCTAGCCG-CCCCCCGTGTTGCAATGCTATTTAATCCACACAACTCTCGGCAACGGATATCTCGGCTCTCGCATCGATGAAGAACGCAGC
>L15 23 size=35
AACCTTATCATTTAGAGGAAGGAGAAGTCGTAACAAGGTTTCCGTAGGTGAACCTGCGGAAGGATCATTGTCGTGACCCTGACCAAAACAGACCGCGCACGCGTTATCTACCTTGCCGGCGGCGGCACTGTCCGTCACTTGGCCAAAGTCCTCGATAACCTTCTCTTCTCGGAGAGGGGGCCTCGGGGTAAAAGAACCCACGGCGCCAAAGGCGTCAAGGAACACTGTGCCTAACTCGGGGATGCGGCTGGCTTGCTAGCCG-CCCCCTGTGTTGCAATGCTATTTAATCCACACGACTCTCGGCAACGGATATCTCGGCTCTCGCATCGATGAAGAACGCAGC
>L15 24 size=35
AACCTTATCATTTAGAGGAAGGAGAAGTCGTAACAAGGTTTCCGTAGGTGAACCTGCGGAAGGATCATTGTCGTGACCCTGACCAAAACAGACCGCGCACGCGTTATCTACCTTGCCGGCGGCGGCACTGTCCGTCGCTTGGCCAAAGTCCTCGATAACCTTCTCCTCTCGGAGAGGGGGCCTCGGGGTAAAAGAACCCACGGCGCCAAAGGCGTCAAGGAACACTGTGCCTAACTCGGGGATGCGGCTGGCTTGCTAGCCG-CCCCCTGTGTTGCAATGCTATTTAATCCACACGACTCTCGGCAACGGATATCTCGGCTCTCGCATCGATGAAGAACGCAGC
>L15 25 size=30
AACCTTATCATTTAGAGGAAGGAGAAGTCGTAACAAGGTTTCCGTAGGTGAACCTGCGGAAGGATCATTGTCGTGACCCTGACCAAAACAGACCGCGCACACGTTATCTACCTTGCCGGCGGCGGCACTGTCCGTCGCTTGGCCAAAGTCCTCGATAACCTTCTCCTCTCGGAGAGGGGGCCTCGGGGTAAAAGAACCCACGGCGCCAAAGGCGTCAAGGAACACTGTGCCTAACTCGGGGATGCGGCTGGCTTGCTAGCCG-CCCCCCGTGTTGCAATGCTATTTAATCCACACGACTCTCGGCAACGGATATCTCGGCTCTCGCATCGATGAAGAACGCAGA
>L15 26 size=30
AACCTTATCATTTAGAGGAAGGAGAAGTCGTAACAAGGTTTCCGTAGGTGAACCTGCGGAAGGATCATTGTCGTGACCCTGACCAAAACAGACCGCGCACGCGTTATCTACCTTGCCGGCGGCGGCATTGTCCGTCACTTGGCCAAAGTCCTCGATAACCTTCTCCTCTCGGAGAGGGGGCCTCGGGGTAAAAGAACCCACGGCGCCAAAGGCGTCAAGGAACACTGTGCCTAACTCGGGGATGCGGCTGGCTTGCTAGCCG-CCCCCCGTGTTGCAATGCTATTTAATCCACACGACTCTCGGCAACGGATATCTCGGCTCTCGCATCGATGAAGAACGCAGC
>L15 27 size=27
AACCTTATCATTTAGAGGAAGGAGAAGTCGTAACAAGGTTTCCGTAGGTGAACCTGCGGAAGGATCATTGTCGTGACCCTGACCAAAACAGACCGCGCACACGTTATCTACCTTGCCGGCGGCGGCACTGTCCGTCGCTTGGCCAAAGTCCTCGATAACCTTCTCCTCTCGGAGAGGGGGCCTCGGGGTAAAAGAACCCACGGCGCCAAAGGCGTCAAGGAACACTGTGCCTAACTCGGGGATGCGGCTGGCTTGCTAGCCG-CCCCCCGTGTTGCAATGCTATTTAATCCACATGACTCTCGGCAACGGATATCTCGGCTCTCGCATCGATGAAGAACGCAGC
>L15 28 size=25
AACCTTATCATTTAGAGGAAGGAGAAGTCGTAACAAGGTTTCCGTAGGTGAACCTGCGGAAGGATCATTGTCGTGACCCTGACCAAAACAGACCACGCACGCGTTATCTACCTTGCCGGCGGCGGCACTGTCCGTCGCTTGGCCAAAGTCCTCGATAACCTTCTCCTCTCGGAGAGGGGGCCTCGGGGTAAAAGAACCCACGGCGCCAAAGGCGTCAAGGAACACTGTGCCTAACTCGGGGATGCGGCTGGCTTGCTAGCCG-CCCCCCGTGTTGCAATGCTATTTAATCCACACGACTCTCGGCAACGGATATCTCGGCTCTCGCATCGATGAAGAACGCAGC
>L15 29 size=23
AACCTTATCATTTAGATGAAGGAGAAGTCGTAACAAGGTTTCCGTAGGTGAACCTGCGGAAGGATCATTGTCGTGACCCTGACCAAAACAGACCGCGCACACGTTATCTACCTTGCCGGCGGCGGCACTGTCCGTCGCTTGGCCAAAGTCCTCGATAACCTTCTCCTCTCGGAGAGGGGGCCTCGGGGTAAAAGAACCCACGGCGCCAAAGGCGTCAAGGAACACTGTGCCTAACTCGGGGATGCGGCTGGCTTGCTAGCCG-CCCCCCGTGTTGCAATGCTATTTAATCCACACGACTCTCGGCAACGGATATCTCGGCTCTCGCATCGATGAAGAACGCAGC
>L15 30 size=22
AACCTTATCATTTAGAGGAAGGAGAAGTCGTAACAAGGTTTCCGTAGGTGAACCTGCGGAAGGATCATTGTCGTGACCCTGACCAAAACAGACCGCGCACACGTTATCTACCTTGCCGGCGGTGGCACTGTCCGTCGCTTGGCCAAAGTCCTCGATAACCTTCTCCTCTCGGAGAGGGGGCCTCGGGGTAAAAGAACCCACGGCGCCAAAGGCGTCAAGGAACACTGTGCCTAACTCGGGGATGCGGCTGGCTTGCTAGCCG-CCCCCCGTGTTGCAATGCTATTTAATCCACACGACTCTCGGCAACGGATATCTCGGCTCTCGCATCGATGAAGAACGCAGC
>L15 31 size=21
AACCTTATCATTTAGAGGAAGGAGAAGTCGTAACAAGGTTTCCGTAGGTGAACCTGCGGAAGGATCATTGTCGTGACCCTGACCAAAACAGACCGCGCACACGTTATCTACCTTGCCGGCGGCGGCACTGTCCGTCGCTTGGCCAAAGTCCTCGATAACCTTCTCCTCTCGGAGAGGGGGCCTCGGGGTAAAAGAACCCACGGCGCCAAAGGCGTCAAGGAACACTGTGCCTAACTCGGGGATGCGGCTGGCTTGCTAGCCG-CCCCCCATGTTGCAATGCTATTTAATCCACACGACTCTCGGCAACGGATATCTCGGCTCTCGCATCGATGAAGAACGCAGC
>L15 32 size=20
AACCTTATCATTTAGAGGAAGGAGAAGTCGTAACAAGGTTTCCGTAGGTGAACCTGCGGAAGGATCATTGTCGTGACCCTGACCAAAACAGACCGCACACACGTTATCTACCTTGCCGGCGGCGGCACTGTCCGTCGCTTGGCCAAAGTCCTCGATAACCTTCTCCTCTCGGAGAGGGGGCCTCGGGGTAAAAGAACCCACGGCGCCAAAGGCGTCAAGGAACACTGTGCCTAACTCGGGGATGCGGCTGGCTTGCTAGCCG-CCCCCCGTGTTGCAATGCTATTTAATCCACACGACTCTCGGCAACGGATATCTCGGCTCTCGCATCGATGAAGAACGCAGC
>L15 33 size=19
AACCTTATCATTTAGAGGAAGGAGAAGTCGTAACAAGGTTTCCGTAGGTGAACCTGCGGAAGGATCATTGTCGTGACCCTGACCAAAACAGACCGCGCACATGTTATCTACCTTGCCGGCGGCGGCACTGTCCGTCGCTTGGCCAAAGTCCTCGATAACCTTCTCCTCTCGGAGAGGGGGCCTCGGGGTAAAAGAACCCACGGCGCCAAAGGCGTCAAGGAACACTGTGCCTAACTCGGGGATGCGGCTGGCTTGCTAGCCG-CCCCCCGTGTTGCAATGCTATTTAATCCACACGACTCTCGGCAACGGATATCTCGGCTCTCGCATCGATGAAGAACGCAGC
>L15 34 size=18
AACCTTATCATTTAGAGGAAGGAGAAGTCGTAACAAGGTTTCCGTAGGTGAACCTGCGGAAGGATCATTGTCGTGACCCTGACCAAAACAGACCGCGCACACGTTATCTACCTTGCCGGCGGCGGCACTGTCCGTCGCTTGGCCAAAGTCCTCGATAACCTTCTCCTCTCGGAGAGGGGGCCTCGGGGTAAAAGAACCCACGGCGCCAAAGGCGTCAAGGAACACTGTGCCTAACTCGGGGATGCGGCTGGCTTGCTAGCCG-CCCCCCGTGTTGCAATGCTATTTAATCCACACGACTCTCGGCAACGGATATCTCAGCTCTCGCATCGATGAAGAACGCAGC
>L15 35 size=18
AACCTTATCATTTAGAGGAAGGAGAAGTCGTAACAAGGTTTCCGTAGGTGAACCTGCGGAAGGATCATTGTCGTGACCCTGACCAAAACAGACCGCGCACACGTTATCTACCTTGCCGGCGGCGGCACTGTCCGTCGCTTGGCCAAAGTCCTCGATAACCTTCTCCTCTCGGAGAGGGGGCCTCGGGGTAAAAGAACCCACGGCGCCAAAGGCGTCAAGGAACACTGTGCCTAACTCGGGGATGCGGCTGGCTTGCTAGCCG-CCCCCCGTGTTGCAATGCTATTTAATCCACACGACTCTCGGCAACGGATATCTCGGCTCTCGAATCGATGAAGAACGCAGC
>L15 36 size=17
AACCTTATCATTTAGAGGAAGGAGAAGTCGTAACAAGGTTTCCGTAGGTGAACCTGCGGAAGGATCATTGTCGTGACCCTGACCAAAACAGACCGCGCACACGTTATCTACCTTGCCGGCGGCGGCACTGTCCGTCGCTTGGCCAAAGTCCTCGATAACCTTCTCCTCTCGGAGAGGGGGCCTCGGGGTAAAAGAACCCACGGCGCCAAAGGCGTCAAGGAACACTGTGCCTAACTCGGGGATGCGGCTGGCTTGCTAGCCG-CCCCCCGTGTTGCAATGCTATTTAATCCACACGACTCTCGGCAACGGATATCTCGGCTCTCGCATCGATGAAGAGCGCAGC
>L15 37 size=17
AACCTTATCATTTAGAGGAAGGAGAAGTCGTAACAAGGTTTCCGTAGGTGAACCTGCGGAAGGATCATTGTCGTGACCCTGACCAAAACAGACCGCGCACACGTTATCTACCTTGCCGGCGGCGGCACTGTCTGTCGCTTGGCCAAAGTCCTCGATAACCTTCTCCTCTCGGAGAGGGGGCCTCGGGGTAAAAGAACCCACGGCGCCAAAGGCGTCAAGGAACACTGTGCCTAACTCGGGGATGCGGCTGGCTTGCTAGCCG-CCCCCCGTGTTGCAATGCTATTTAATCCACACGACTCTCGGCAACGGATATCTCGGCTCTCGCATCGATGAAGAACGCAGC
>L15 38 size=17
AACCTTATCATTTAGAGGAAGGAGAAGTCGTAACAAGGTTTCCGTAGGTGAACCTGCGGAAGGATCATTGTCGTGACCCTGACCAAAACAGACCGCGCACACGTTATCTACCTTGCCGGCGGCGGCACTGTCCGTCGCTTGGCCAAAGTCCTCGATAACCTTCTCCTCTCGGAGAGGGGGCCTCGGGGTAAAAGAACCCACGGCGCCAAAGGCGTCAAGGAACACTGTGCCTAACTCGGGGATGCGGCTGGCTTGCTAGCCG-CCCCCCGTGTTGCAATGCTATTTAATCCACACGACTCTCGGCAACGGATATCTCGGCTCTTGCATCGATGAAGAACGCAGC
>L15 39 size=17
AACCTTATCATTTAGAGGAAGGAGAAGTGGTAACAAGGTTTCCGTAGGTGAACCTGCGGAAGGATCATTGTCGTGACCCTGACCAAAACAGACCGCGCACGCGTTATCTACCTTGCCGGCGGCGGCATTGTCCGTCGCTTGGCCAAAGTCCTCGATAACCTTCTCCTCTCGGAGAGGGGGCCTCGGGGTAAAAGAACCCACGGCGCCAAAGGCGTCAAGGAACACTGTGCCTAACTCGGGGATGCGGCTGGCTTGCTAGCCG-CCCCCCGTGTTGCAATGCTATTTAATCCACACGACTCTCGGCAACGGATATCTCGGCTCTCGCATCGATGAAGAACGCAGC
>L15 40 size=17
AACCTTATCATTTAGAGGAAGGAGAAGTCGTAACAAGGTTTCCGTAGGTGAACCTGCGGAAGGATCATTGTCGTGACCCTGACCAAAACAGACCGCGCACACGTTATCTACCTTGCCGGCGGCGGCACTGTCCGTCGCTTGGCCAAAGTCCTCGATAACCTTCTCCTCTCGGAGAGGGGGCCTCGGGGTAAAAGAACCCACGGCGCCAAAGGCGTCAAGGAACACTGTGCCTAACTCGGGGATGCGGCTGGCTTGCTAGCCG-CCCCCCGTGTTGCAATGCTATTTAATCCACACGACTCTCGGCAATGGATATCTCGGCTCTCGCATCGATGAAGAACGCAGC
>L15 41 size=16
AACCTTATCATTTAGAGGAAGGAGAAGTCGTAACAAGGTTTCCGTAGGTGAACCTGCGGAAGGATCATTGTCGTGACCCTGACCAAAACAGACCGCGCACGCGTTATCTACCTTGCCGGTGGCGGCATTGTCCGTCGCTTGGCCAAAGTCCTCGATAACCTTCTCCTCTCGGAGAGGGGGCCTCGGGGTAAAAGAACCCACGGCGCCAAAGGCGTCAAGGAACACTGTGCCTAACTCGGGGATGCGGCTGGCTTGCTAGCCG-CCCCCCGTGTTGCAATGCTATTTAATCCACACGACTCTCGGCAACGGATATCTCGGCTCTCGCATCGATGAAGAACGCAGC
>L15 42 size=16
AACCTTATCATTTAGAGGAAGGAGAAGTCGTAACAAGGTTTCCGTAGGTGAACCTGCGGAAGGATCATTGTCGTGACCCTGACCAAAACAGACCGCGCACGCGTTATCTACCTTGCCGGCGGCGGCATTGTCCATCGCTTGGCCAAAGTCCTCGATAACCTTCTCCTCTCGGAGAGGGGGCCTCGGGGTAAAAGAACCCACGGCGCCAAAGGCGTCAAGGAACACTGTGCCTAACTCGGGGATGCGGCTGGCTTGCTAGCCG-CCCCCCGTGTTGCAATGCTATTTAATCCACACGACTCTCGGCAACGGATATCTCGGCTCTCGCATCGATGAAGAACGCAGC
>L15 43 size=16
AACCTTATCATTTAGAGGAAGGAGAAGTCGTAACAAGGTTTCCGTAGGTGAACCTGCGGAAGGATCATTGTCGTGACCCTGACTAAAACAGACCGCGCACACGTTATCTACCTTGCCGGCGGCGGCACTGTCCGTCGCTTGGCCAAAGTCCTCGATAACCTTCTCCTCTCGGAGAGGGGGCCTCGGGGTAAAAGAACCCACGGCGCCAAAGGCGTCAAGGAACACTGTGCCTAACTCGGGGATGCGGCTGGCTTGCTAGCCG-CCCCCCGTGTTGCAATGCTATTTAATCCACACGACTCTCGGCAACGGATATCTCGGCTCTCGCATCGATGAAGAACGCAGC
>L15 44 size=16
AACCTTATCATTTAGAGGAAGGAGAAGTCGTAACAAGGTTTCCGTAGGTGAACCTGCGGAAGGATCATTGTCGTGACCCTGACCAAAACAGACCGCGCACGCGTTATCTACCTTGCCGGCGGCGGCACTGTCCATCGCTTGGCCAAAGTCCTCGATAACCTTCTCCTCTCGGAGAGGGGGCCTCGGGGTAAAAGAACCCACGGCGCCAAAGGCGTCAAGGAACACTGTGCCTAACTCGGGGATGCGGCTGGCTTGCTAGCCG-CCCCCCGTGTTGCAATGCTATTTAATCCACACGACTCTCGGCAACGGATATCTCGGCTCTCGCATCGATGAAGAACGCAGC
>L15 45 size=16
AACCTTATCATTTAGAGGAAGGAGAAGTCGTAACAAGGTTTCCGTAGGTGAACCTGCGGAAGGATCATTGTCGTGACCCTGACCAAAACAGACCGCGCACACGTTATCTACCTTGCCGGCGGCGGCACTGTCCGTCGCTTGGCCAAAGTCCTCGATAACCTTCTCCTCTCGGAGAGGGGGCCTCGGGGTAAAAGAACCCACGGCGCCAAAGGCGTCAAGGAACACTGTGCCTAACTCGGGGATGCGGCTGGCTTGCTAGCCG-CCCCCCGTGTTGCAATGCTATTTAATCCACACGACTCTCGGCAACGGATATCTCGGTTCTCCCATCGATGAAGAACGCAGC
>L15 46 size=15
AACCTTATCATTTAGAGGAAGGAGAAGTCGTAACAAGGTTTCCGTAGGTGAACCTGCGGAAGGATCATTGTCGTGACCCTGACCAAAACAGACCGCGCACACGTTATCTACCTTGCCGGCGGCGGCACTGTCCGTCGCTTGGCCAAAGTCCTCGATAACCTTCTCCTCTCGGAGAGGGGGCCTCGGGGTAAAAGAACCCACGGCGCCAAAGGCGTCAAGGAACACTGTGCCTAACTCGGGGATGCGGCTGGCTTGCTAGCCG-CCCCCCGTGTTGCAATGCTATTTAATCCACACGACTCTCGTCAACGGATATCTCGGCTCTCGCATCGATGAAGAACGCAGC
>L15 47 size=15
AACCTTATCATTTAGAGGAAGGAGAAGTCGTAACAAGGTTTCCGTAGGTGAACCTGCGGAAGGATCATTGTCGTGACCCTGACCAAAACAGACCGCGCACGCGTTATCTACCTTGCCGGCGGCGGCACTGTCCGTCGCTTGGCCAAAGTCCTCGATAACCTTCTCTTCTCGGAGAGGGGGCCTCGGGGTAAAAGAACCCACGGCGCCAAAGGCGTCAAGGAACACTGTGCCTTACTCGGGGATGCGGCTGGCTTGCTAGCCG-CCCCCCGTGTTGCAATGCTATTTAATCCACACGACTCTCGGCAACGGATATCTCGGCTCTCGCATCGATGAAGAACGCAGC
>L15 48 size=15
AACCTTATCATTTAGAGGAAGGAGAAGTCGTAACAAGGTTTCCGTAGGTGAACCTGCAGAAGGATCATTGTCGTGACCCTGACCAAAACAGACCGCGCACACGTTATCTACCTTGCCGGCGGCGGCACTGTCCGTCGCTTGGCCAAAGTCCTCGATAACCTTCTCCTCTCGGAGAGGGGGCCTCGGGGTAAAAGAACCCACGGCGCCAAAGGCGTCAAGGAACACTGTGCCTAACTCGGGGATGCGGCTGGCTTGCTAGCCG-CCCCCCGTGTTGCAATGCTATTTAATCCACACGACTCTCGGCAACGGATATCTCGGCTCTCGCATCGATGAAGAACGCAGC
>L15 49 size=15
AACCTTATCATTTAGAGGAAGGAGAAGTCGTAACAAGGTTTCCGTAGGTGAACCTGCGGAAGGATCATTGTCGTGACCCTGACCAAAACAGACCGCGCACACGTTATCTACCTTGCCGGCGGCGGCACTGTCCGTCGCTTGGCCAAAGTCCTCGATAACCTTCTCCTCTCGGAGAGGGGGCCTCGGGGTAAAAGAACCCACAGCGCCAAAGGCGTCAAGGAACACTGTGCCTAACTCGGGGATGCGGCTGGCTTGCTAGCCG-CCCCCCGTGTTGCAATGCTATTTAATCCACACGACTCTCGGCAACGGATATCTCGGCTCTCGCATCGATGAAGAACGCAGC
>L15 50 size=14
AACCTTATCATTTAGAGGAAGGAGAAGTCGTAACAAGGTTTCCGTAGGTGAACCTGCGGAAGGATCATTGTCGTGACCCTGACCAAAACAGACCGCGCACACGTTATCTACCTTGCCGGCGGCGGCACTGTCCGTCGCTTGGCCAAAGTCCTCGATAACCTTCTCCTCTCGGAGAGGGGGCCTCGGGGTAAAAGAACCCACGGCGCCAAAGGCGTCAAGGAACACTGTGCCTAACTCGGGGATGCGGCTGGCTTGCTAGCCG-CCCCTCGTGTTGCAATGCTATTTAATCCACACGACTCTCGGCAACGGATATCTCGGCTCTCGCATCGATGAAGAACGCAGC
>L15 51 size=14
AACC-TATCATTTAGAGGAAGGAGAAGTCGTAACAAGGTTTCCGTAGGTGAACCTGCGGAAGGATCATTGTCGTGACCCTGACCAAAACAGACCGCGCACACGTTATCTACCTTGCCGGCGGCGGCACTGTCCGTCGCTTGGCCAAAGTCCTCGATAACCTTCTCCTCTCGGAGAGGGGGCCTCGGGGTAAAAGAACCCACGGCGCCAAAGGCGTCAAGGAACACTGTGCCTAACTCGGGGATGCGGCTGGCTTGCTAGCCG-CCCCCCGTGTTGCAATGCTATTTAATCCACACGACTCTCGGCAACGGATATCTCGGCTCTCGCATCGATGAAGAACGCAGC
>L15 52 size=14
-ACCTTATCATTTAGAGGAAGGAGAAGTCGTAACAAGGTTTCCGTAGGTGAACCTGCGGAAGGATCATTGTCGTGACCCTGACCAAAACAGACCGCGCACACGTTATCTACCTTGCCGGCGGCGGCACTGTCCGTCGCTTGGCCAAAGTCCTCGATAACCTTCTCCTCTCGGAGAGGGGGCCTCGGGGTAAAAGAACCCACGGCGCCAAAGGCGTCAAGGAACACTGTGCCTAACTCGGGGATGCGGCTGGCTTGCTAGCCG-CCCCCCGTGTTGCAATGCTATTTAATCCACACGACTCTCGGCAACGGATATCTCGGCTCTCGCATCGATGAAGAACGCAGC
>L15 53 size=14
AACCTTATCATTTAGAGGAAGGAGAAGTCGTAACAAGGTTTCCGTAGGTGAACCTGCGGAAGGATCATTGTCGTGACCCTGACCAAAACAGACCGCGCACACGTTATCTACCTTGCCGGCGGCGGCACTGTCCGTCGCTTGGCCAAAGTCCTCGATAACCTTCTCCTCTCGGAGAGGGGGCCTTGGGGTAAAAGAACCCACGGCGCCAAAGGCGTCAAGGAACACTGTGCCTAACTCGGGGATGCGGCTGGCTTGCTAGCCG-CCCCCCGTGTTGCAATGCTATTTAATCCACACGACTCTCGGCAACGGATATCTCGGCTCTCGCATCGATGAAGAACGCAGC
>L15 54 size=14
AACCTTATCATTTAGAGGAAGGAGAAGTCGTAACAAGGTTTCCGTAGGTGAACCTGCGGAAGGATCATTGTCGTGACCCTGACCAAAACAGACCGCGCACACGTTATCTACCTTGCCGGCGGCGGCACTGTCCGTCGCTTGGCCAAAGTCCTCGATAACCTTCTCCTCTCGGAGAGGGGGCCTCGGGGTAAAAGAACCAACGGCGCCAAAGGCGTCAAGGAACACTGTGCCTAACTCGGGGATGCGGCTGGCTTGCTAGCCG-CCCCCCGTGTTGCAATGCTATTTAATCCACACGACTCTCGGCAACGGATATCTCGGCTCTCGCATCGATGAAGAACGCAGC
>L15 55 size=14
AACCTTATCATTTAGAGGAAGGAGAAGTCGTAACAAGGTTTCCGTAGGTGAACCTGCGGAAGGATCATTGTCGTGACCCTGACCAAAACAGACCGCGCACGCGTTTTCTACCTTGCCGGCGGCGGCACTATCCGTTGCTTGGCCAAAGTCCTCGATAACCTTCTCCTCTCGGAGAGGGGGCCTCGGGGTAAAAGAACCCACGGCGCCAAAGGCGTCAAGGAACACTGTGCCTAACTCGGGGATGCGGCTGGCTTGCTAGCCG-CCCCCCGTGTTGCAATGCTATTTAATCCACACGACTCTCGGCAACGGATATCTCGGCTCTCGCATCGATGAAGAACGCAGC
>L15 56 size=13
AACCTTATCATTTAGAGGAAGGAGAAGTCGTAACAAGGTTTCCGTAGGTGAACCTGCGGAAGGATCATTGTCGTGACCCTGACCAAAACAGACCGCGCACACGTTATCGACCTTGCCGGCGGCGGCACTGTCCGTCGCTTGGCCAAAGTCCTCGATAACCTTCTCCTCTCGGAGAGGGGGCCTCGGGGTAAAAGAACCCACGGCGCCAAAGGCGTCAAGGAACACTGTGCCTAACTCGGGGATGCGGCTGGCTTGCTAGCCG-CCCCCCGTGTTGCAATGCTATTTAATCCACACGACTCTCGGCAACGGATATCTCGGCTCTCGCATCGATGAAGAACGCAGC
>L15 57 size=13
AACCTTATCATTTAGAGGAAGGAGAAGTCGTAACAAGGTTTCCGTAGGTGAACCTGCGGAAGGATCATTGTCGTGACCCTGACCAAAACAGACCGCGCACACGTTATCTACCTTGCCGGCGGCGGCACTGTCCGTCGCTTGGCCAAAGTCCTCGATAACCTTCTCCTCTCGGAGAGGGGGCCTCGGGGTAAAAGAACCCACGGCGCCAAAGGCGTCAAGGAACACTGTGCCTAACTCGGGGATGCGGCTGGCTTGCTAGCCG-CCCCCCGTGTTGCAATGCTATTTAATCCACACGACTCTCGGCAACGGATATCTCGGCTCTCGTATCGATGAAGAACGCAGC
>L15 58 size=12
AACCTTATCATTTAGAGGAAGGAGAAGTCGTAACAAGGTTTCCGTAGGTGAACCTGCGGAAGGATCATTGTCGTGACCCTGACCAAAACAGACCGCGCACACGTTATCTACCTTGCCGGCGGCGGCACTGTCCGTCGCTTGGCCAAAGTCCTCGATAACCTTCTCCTCTCGGAGAGGGGGCCTCGGGGTAAAAGAACCCACGGCGCCAAAGGCGTCAAGGAACACTGTGCCTAACTCGGGGATGCGGCTGGCTTGCTAGCCG-CCCCCCGTGTTGCAATGCTATTTAATCCACACGACTCTCGGCAACGGATATCTCGGCTCTCGCATTGATGAAGAACGCAGC
>L15 59 size=12
AACCTTATCATTTAGAGGAAGGAGAAGTCGTAACAAGGTTTCCGTAGGTGAACCTGCGGAAGGATCATTGTCGTGACCCTGACCAAAACAGACCGCGCACACGTTATCTACCTTGCCGGCGGCGGCACTGTCCGTCGGTTGGCCAAAGTCCTCGATAACCTTCTCCTCTCGGAGAGGGGGCCTCGGGGTAAAAGAACCCACGGCGCCAAAGGCGTCAAGGAACACTGTGCCTAACTCGGGGATGCGGCTGGCTTGCTAGCCG-CCCCCCGTGTTGCAATGCTATTTAATCCACACGACTCTCGGCAACGGATATCTCGGCTCTCGCATCGATGAAGAACGCAGC
>L15 60 size=12
AACCTTATCATTTAGAGGAAGGAGAAGTCGTAACAAGGTTTCCGTAGGTGAACCTGCGGAAGGATCATTGTCGTGACCCTGACCAAAACAGACCGCGCACACGTTATCTACCTTGCCGGCGGCGGCACTGTCCGTCGCTTGGCCAAAGTCCTCGATAACCTTCTCCTCTCGGAGAGGGGGCCTCGGGGTAAAAGAACCCACGGCGCCAAAGGCGTCAAGGAACACTGTGCCTAACTCGGGGATGCGGCTGGCTTGCTAGCCG-CACCCCGTGTTGCAATGCTATTTAATCCACACGACTCTCGGCAACGGATATCTCGGCTCTCGCATCGATGAAGAACGCAGC
>L15 61 size=12
AACCTTATCATTTAGAGGAAGGAGAAGTCGTAACAAGGTTTCCGTAGGTGAACCTGCGGAAGGATCATTGTCGTGACCCTGACCAAAACAGACCGCGCACACGTTATCTACCTTGCCAGCGGCGGCACTGTCCGTCGCTTGGCCAAAGTCCTCGATAACCTTCTCCTCTCGGAGAGGGGGCCTCGGGGTAAAAGAACCCACGGCGCCAAAGGCGTCAAGGAACACTGTGCCTAACTCGGGGATGCGGCTGGCTTGCTAGCCG-CCCCCCGTGTTGCAATGCTATTTAATCCACACGACTCTCGGCAACGGATATCTCGGCTCTCGCATCGATGAAGAACGCAGC
>L15 62 size=12
AACCTTATCATTTAGAGGAAGGAGAAGTCGTAACAAGGTTTCCGTAGGTGAACCTGCGGAAGGATCATTGTCGTGACCCTGACCAAAACAGACCGCGCACACGTTATCTACCTTGCCGGCGGCGGCACTGTCCGTCGCTTGGCCAAAGTCCTCGATAACCTTCTCCTCTCGGAGAGGGGGCCTCGGGGTAAAAGAACCCACGGCGCCAAAGGCGTCAAGGAACACTGTGCCTAACTCGGGGATGCGGCTGGCTTGCTAGCCG-CCCCCCGTGTTGCAATGCTATTTAATCCACACGACTCTCGGCAACGGATATCTCGGCTCTCGCATAGATGAAGAACGCAGC
>L15 63 size=12
AACCTTATCATTTAGAGGAAGGAGAAGTCGTAACAAGGTTTCCGTAGGTGAACCTGCGGAAGGATCATTGTCGTGACCCTGACCAAAACAGACCGTGCACACGTTATCTACCTTGCCGGCGGCGGCACTGTCCGTCGCTTGGCCAAAGTCCTCGATAACCTTCTCCTCTCGGAGAGGGGGCCTCGGGGTAAAAGAACCCACGGCGCCAAAGGCGTCAAGGAACACTGTGCCTAACTCGGGGATGCGGCTGGCTTGCTAGCCG-CCCCCCGTGTTGCAATGCTATTTAATCCACACGACTCTCGGCAACGGATATCTCGGCTCTCGCATCGATGAAGAACGCAGC
>L15 64 size=12
AACCTTATCATTTAGAGGAAGGAGAAGTCGTAACAAGGTTTCCGTAGGTGAACCTGCGGAAGGATCATTGTCGTGACCCTGACCAAAACAGACCGCGCACACGTTATCTACCTTGCCGGCGGCGGCACTGTCCGTCGCTTGGCCAAAGTCCTCGATAACCTTCTCCTCTCGGAGAGGGGGCCTCGGGGTAAAAGAACCCACGGCGCCAAAGGCGTCAAGGAACACTGTGCCTAACTCGGGGATGCGGCTGGCTTGCTAGCCG-CCCCCCGTGTTGCAATGCTATTTAATCCACACGACTCTCGGCAACGGATATCTCGGCTCTCGCATCGATGAAGAACGTAGC
>L15 65 size=11
AACCTTATCATTTAGAGGAAGGAGAAGTCGTAACAAGGTTTCCGTAGGTGAACCTGCGGAAGGATCATTGTCGTGACCCTGACCAAAACAGACCGCGCATGCGTTATCTACCTTGCCGGCGGCGGCACTGTCCGTCGCTTGGCCAAAGTCCTCGATAACCTTCTCCTCTCGGAGAGGGGGCCTCGGGGTAAAAGAACCCACGGCGCCAAAGGCGTCAAGGAACACTGTGCCTAACTCGGGGATGCGGCTGGCTTGCTAGCCG-CCCCCCGTGTTGCAATGCTATTTAATCCACACGACTCTCGGCAACGGATATCTCGGCTCTCGCATCGATGAAGAACGCAGC
>L15 66 size=11
AACCTTATCATTTAGAGGAAGGAGAAGTCGTAACAAGGTTTCCGTAGGTGAACCTGCGGAAGGATCATTGTCGTGACCCTGACCAAAACAGACCGCGCACACGTTATCTACCTTGCCGGCGGCGGCACTGTCCGTCGCTTGGCCAAAGTCCTCGATAACCTTCTCCTCTCGGAGAGGGGGCCTCGGGGTAAAAGAACCCACGGCGCCAAAGGCGTCAAGGAACACTGTGCCTAACTCGGGGATGCGGCTGGCTTGCTAGCCG-CCCCCCGTGTTGCAATGCTATTTAATCCACACGACTCTCGGCAACGGATATCTTGGCTCTCGCATCGATGAAGAACGCAGC
>L15 67 size=11
AACCTTATCATTTAGAGGAAGGAGAAGTCGTAACAAGGTTTCCGTAGGTGAACCTGCGGAAGGATCATTGTCGTGACCCTGACCAAAACAGACCGCGCACACGTTATCTACCTTGCCGGCGGCGGCACTGTCCGTCGCTTGGCCAAAGTCCTCGATAACCTTCTCCTCTCGGAGAGGGAGCCTCGGGGTAAAAGAACCCACGGCGCCAAAGGCGTCAAGGAACACTGTGCCTAACTCGGGGATGCGGCTGGCTTGCTAGCCG-CCCCCCGTGTTGCAATGCTATTTAATCCACACGACTCTCGGCAACGGATATCTCGGCTCTCGCATCGATGAAGAACGCAGC
>L15 68 size=11
AACCTTATCATTTAGAGGAAGGAGAAGTCGTAACAAGGTTTCCGTAGGTGAACCTGCGGAAGGATCATTGTCGTGACCCTGACCAAAACAGACCGCGCACGCGTTATCTACCTTGCCGGCGGCGGCATTGTCCGTCGCTTGGCCAAAGTCCTCGATAACCTTCTCCTCTCGGAGAGGGGGCCTCGGGGTAAAAGAACCCACGGCGCCAAAGGCGTCAAGGAACACTGTGCCTAACTCGGGGATGCGGCTGGCTTGCTAGCCG-CCCCCCGTGTTGCAATGCTATTTAATCCACACGACTCTTGGCAACGGATATCTCGGCTCTCGCATCGATGAAGAACGCAGC
>L15 69 size=11
AACCTTATCATTTAGAGGAAGGAGAAGTCGTAACAAGGTTTCCGTAGGTGAACCTGCGGAAGGATCATTGTCGTGACCCTGACCAAAACAGACTGCGCACGCGTTATCTACCTTGCCGGCGGCGGCATTGTCCGTCGCTTGGCCAAAGTCCTCGATAACCTTCTCCTCTCGGAGAGGGGGCCTCGGGGTAAAAGAACCCACGGCGCCAAAGGCGTCAAGGAACACTGTGCCTAACTCGGGGATGCGGCTGGCTTGCTAGCCG-CCCCCCGTGTTGCAATGCTATTTAATCCACACGACTCTCGGCAACGGATATCTCGGCTCTCGCATCGATGAAGAACGCAGC
>L15 70 size=11
AACCTTATCATTTAGAGGAAGGAGAAGTCGTAACAAGGTTTCCGTAGGTGAACCTGCGGAAGGATCATTGTCGTGACCCTGACCAAAACAGACCGCGCACGCGTTATCTACCTTGCTGGCGGCGGCATTGTCCGTCGCTTGGCCAAAGTCCTCGATAACCTTCTCCTCTCGGAGAGGGGGCCTCGGGGTAAAAGAACCCACGGCGCCAAAGGCGTCAAGGAACACTGTGCCTAACTCGGGGATGCGGCTGGCTTGCTAGCCG-CCCCCCGTGTTGCAATGCTATTTAATCCACACGACTCTCGGCAACGGATATCTCGGCTCTCGCATCGATGAAGAACGCAGC
>L15 71 size=11
AACCTTATCATTTAGAGGAAGGAGAAATCGTAACAAGGTTTCCGTAGGTGAACCTGCGGAAGGATCATTGTCGTGACCCTGACCAAAACAGACCGCGCACACGTTATCTACCTTGCCGGCGGCGGCACTGTCCGTCGCTTGGCCAAAGTCCTCGATAACCTTCTCCTCTCGGAGAGGGGGCCTCGGGGTAAAAGAACCCACGGCGCCAAAGGCGTCAAGGAACACTGTGCCTAACTCGGGGATGCGGCTGGCTTGCTAGCCG-CCCCCCGTGTTGCAATGCTATTTAATCCACACGACTCTCGGCAACGGATATCTCGGCTCTCGCATCGATGAAGAACGCAGC
>L15 72 size=11
AACCTTATCATTTAGAGGAAGGAGAAGTCGTAACAAGGTTTCCGTAGGTGAACCTGCGGAAGGATCATTGTCGTGACCCTGACCAAAACAGACCGCGCACACGTTATCTACCTTGCCGGCGGCGGCACTGTCCGTCGCTTGGCCAAAGTCCTCGATAACCTTCTCCTCTCGGAGAGGGGGCCTCGGGGTAAAAGAACCCACGGTGCCAAAGGCGTCAAGGAACACTGTGCCTAACTCGGGGATGCGGCTGGCTTGCTAGCCG-CCCCCCGTGTTGCAATGCTATTTAATCCACACGACTCTCGGCAACGGATATCTCGGCTCTCGCATCGATGAAGAACGCAGC
>L15 73 size=11
AACCTTATCATTTAGAGGAAGGAGAAGTCGTAACAAGGTTTCCGTAGGTGAACCTGCGGAAGGATCATTGTCGTGACCCTGACCAAAATAGACCGCGCACACGTTATCTACCTTGCCGGCGGCGGCACTGTCCGTCGCTTGGCCAAAGTCCTCGATAACCTTCTCCTCTCGGAGAGGGGGCCTCGGGGTAAAAGAACCCACGGCGCCAAAGGCGTCAAGGAACACTGTGCCTAACTCGGGGATGCGGCTGGCTTGCTAGCCG-CCCCCCGTGTTGCAATGCTATTTAATCCACACGACTCTCGGCAACGGATATCTCGGCTCTCGCATCGATGAAGAACGCAGC
>L15 74 size=11
AACCTTATCATTTAGAGGAAGGAGAAGTCGTAACAAGGTTTCCGTAGGTGAACTTGCGGAAGGATCATTGTCGTGACCCTGACCAAAACAGACCGCGCACGCGTTATCTACCTTGCCGGCGGCGGCACTGTCCGTCGCTTGGCCAAAGTCCTCGATAACCTTCTCCTCTCGGAGAGGGGGCCTCGGGGTAAAAGAACCCACGGCGCCAAAGGCGTCAAGGAACACTGTGCCTAACTCGGGGATGCGGCTGGCTTGCTAGCCG-CCCCCCGTGTTGCAATGCTATTTAATCCACACGACTCTCGGCAACGGATATCTCGGCTCTCGCATCGATGAAGAACGCAGC
>L15 75 size=10
AACCTTATCATTTAGAGGAAGGAGAAGTCGTAACAAGGTTTCCGTAGGTGAACCTGCGGAAGGATCATTGTCGTGACCCTGACCAAAACAGACCGCGCACACGTTATCTACCTTGCCGGCGGCGGCACTGTCCGTCGCTTGGCCAAAGTCCTCGATAACCTTCTCCTCTCGGAGAGGGGGCCTCGGGGTAAAAGAACCCACGGCGCCAAAGGCGTCAAGGAACACTGTGCCTAACTCGGGGATGCGGCTGGCTTGCTAGCCG-CCCCCCGTGTTGCAATGCTATTTAATCCACACGACTCTCGGCAACGGATATCTCGGCTCTCGCATCGATGAAGAATGCAGC
>L15 76 size=10
AACCTTATCATTTAGAGGAAGGAGAAGTCGTAACAAGGTTTCCGTAGGTGAACCTGCGGAAGGATCATTGTCGTGACCCTGACCAAAACAGACCGCGCACGCGTTATCTACCTTGCCGGCGGCGGCATTGTCCGTCGCTTGGCCAAAGTCCTCGATAACCTTCTCCTCTCGGAGAGGGGGCCTCGGGGTAAAAGAACCCACGGCGCCAAAGGCGTCAAGGAACACTGTGCCTAACTCGGGGATGCGGCTGGCTTGCTAGCCG-CCCCCCATGTTGCAATGCTATTTAATCCACACGACTCTCGGCAACGGATATCTCGGCTCTCGCATCGATGAAGAACGCAGC
>L15 77 size=10
AACCTTATCATTTAGAGGAAGGAGAAGTCGTAACAAGGTTTCAGTAGGTGAACCTGCGGAAGGATCATTGTCGTGACCCTGACCAAAACAGACCGCGCACACGTTATCTACCTTGCCGGCGGCGGCACTGTCCGTCGCTTGGCCAAAGTCCTCGATAACCTTCTCCTCTCGGAGAGGGGGCCTCGGGGTAAAAGAACCCACGGCGCCAAAGGCGTCAAGGAACACTGTGCCTAACTCGGGGATGCGGCTGGCTTGCTAGCCG-CCCCCCGTGTTGCAATGCTATTTAATCCACACGACTCTCGGCAACGGATATCTCGGCTCTCGCATCGATGAAGAACGCAGC
>L15 78 size=10
AACCTTATCATTTAGAGGAAGGAGAAGTCGTAACAAGGTTTCCGTAGGTGAACCTGCGGAAGGATCATTGTCGTGACCCTGACCAAAACAGACCGCGCACGCGTTATCTACCTTGCCGGCGGCGGCATTGTCCGTCACTTGGCCAAAGTCCTCGATAACCTTCTCTTCTCGGAGAGGGGGCCTCGGGGTAAAAGAACCCACGGCGCCAAAGGCGTCAAGGAACACTGTGCCTAACTCGGGGATGCGGCTGGCTTGCTAGCCG-CCCCCCGTGTTGCAATGCTATTTAATCCACACGACTCTCGGCAACGGATATCTCGGCTCTCGCATCGATGAAGAACGCAGC
>L15 79 size=10
AACCTTATCATTTAGAGGAAGGAGAAGTCGTAACAAGGTTTCCGTAGGTGAACCTGCGGAAGGATCATTGTCGTGACCCTGACCAAAACAGACCGCGCACACGTTATCTACCTTGCCGGCGGCGGCACTGTCCGTCGCTTGGCCAAAGTCCTCGATAACCTTCTCCTCTCGGAGAGGGGGCCTCGGGGTAAAAGAACCCACGGCGCCAAAGGCGTCAAGGAACACTGTGCCTAACTCGGGGATGCGGCTGGCTTGCTAGCCG-CCCCCCGTGTTGCAATGCTTTTTAATCCACACGACTCTCGGCAACGGATATCTCGGCTCTCGCATCGATGAAGAACGCAGC
>L15 80 size=10
AACCTTATCATTTAGAGGAAGGAGAAGTCGTAACAAGGTTTCCGTAGGTGAACCTGCGGAAGGATCATTGTCGTGACCCTGACCAAAACAGACCGCGCACACGTTATCTACCTTGCCGGCGGCGGCACTGTCCGTCGCTTGGCCAAAGTCCTCGATAACCTTCTCCTCTCGGAGAGGGGGCCTCGGGGTAAAAGAACCCACGGCGCCAAAGGCGTCAAGGAACACTGTGCCTAACTCGGGGATGCGGCTGGCTTGCTAGCCG-CCCCCCGTGTTGCAATGCTATTTAATCCACACGACTCTCGGCAACGGATATCTCGGCTCTCGCATCGATGAAGAACGCAG-
>L15 81 size=10
AACCTTATCATTTAGAGGAAGGAGAAGTCGTAACAAGGTTTCCGTAGGTGAACCTGCGGAAGGATCATTGTCGTGACCCTGACCAAAACAGACCGCGCACACGTTATCTACCTTGCCGGCGGCGGCACTGTCCGTCGCTTGGCCAAAGTCCTCGATAACCTTCTCCTCTCGGAGAGGGGGCCTCGGGGTAAAAGAACCCACGGCGCCAAAGGCGTCAAGGAACACTGTGCCTAACTCGGGGATGCGGCTGGTTTGCTAGCCG-CCCCCCGTGTTGCAATGCTATTTAATCCACACGACTCTCGGCAACGGATATCTCGGCTCTCGCATCGATGAAGAACGCAGC
>L15 82 size=10
AACCTTATCATTTAGAGGAAGGAGAAGTCGTAACAAGGTTTCCGTAGGTGAACCTGCGGAAGGATCATTGTCGTGACCCTGACCAAAACAGACCGCGCACACGTTATCTACCTTGCCGGCGGCGGCACTGTCCGTCGCTTGGCCAAAGTCCTCGATAACCTTCTCCTCTCGGAGAGGGGGCCTCGGGGTAAAAGAACCCACGGCGCCAAAGGCGTCAAGGAACACTGTGCCTAACTCGGGGATGCGGCTGGCTTGCTAGCCA-CCCCCCGTGTTGCAATGCTATTTAATCCACACGACTCTCGGCAACGGATATCTCGGCTCTCGCATCGATGAAGAACGCAGC
>L15 83 size=10
AACCTTATCATTTAGAGGAAGGAGAAGTCGTAACAAGGTTTCCGTAGGTGAACCTGCGAAAGGATCATTGTCGTGACCCTGACCAAAACAGACCGCGCACGCGTTATCTACCTTGCCGGCGGCGGCACTGTCCGTCGCTTGGCCAAAGTCCTCGATAACCTTCTCCTCTCGGAGAGGGGGCCTCGGGGTAAAAGAACCCACGGCGCCAAAGGCGTCAAGGAACACTGTGCCTAACTCGGGGATGCGGCTGGCTTGCTAGCCG-CCCCCCGTGTTGCAATGCTATTTAATCCACACGACTCTCGGCAACGGATATCTCGGCTCTCGCATCGATGAAGAACGCAGC
>L15 84 size=10
AACCTTATCATTTAGAGGAAGGAGAAGTCGTAACAAGGTTTCCGTAGGTGAACCTGCGGAAGGATCATTGTCGTGACCCTGACCAAAACAGACCGCGCACACGTTATCTACCTTGCCGACGGCGGCACTGTCCGTCGCTTGGCCAAAGTCCTCGATAACCTTCTCCTCTCGGAGAGGGGGCCTCGGGGTAAAAGAACCCACGGCGCCAAAGGCGTCAAGGAACACTGTGCCTAACTCGGGGATGCGGCTGGCTTGCTAGCCG-CCCCCCGTGTTGCAATGCTATTTAATCCACACGACTCTCGGCAACGGATATCTCGGCTCTCGCATCGATGAAGAACGCAGC
>L15 85 size=10
AACCTTATCATTTAGAGGAAGGAGAAGTCGTAACAAGGTTTCCGTAGGTCAACCTGCGGAAGGATCATTGTCGTGACCCTGACCAAAACAGACCGCGCACACGTTATCTACCTTGCCGGCGGCGGCACTGTCCGTCGCTTGGCCAAAGTCCTCGATAACCTTCTCCTCTCGGAGAGGGGGCCTCGGGGTAAAAGAACCCACGGCGCCAAAGGCGTCAAGGAACACTGTGCCTAACTCGGGGATGCGGCTGGCTTGCTAGCCG-CCCCCCGTGTTGCAATGCTATTTAATCCACACGACTCTCGGCAACGGATATCTCGGCTCTCGCATCGATGAAGAACGCAGC
>M6 1 size=3153
AACCTTATCATTTAGAGGAAGGAGAAGTCGTAACAAGGTTTCCGTAGGTGAACCTGCGGAAGGATCATTGTCGTGACCCTGACCAAAACAGACCGCGCACGCGTTATCTACCTTGCCGGCGGCGGCACTGTCCGTCGCTTGGCCAAAGTCCTCGATAACCTTCTCCTCTCGGAGAGGGGGCCTCGGGGTAAAAGAACCCACGGCGCCAAAGGCGTCAAGGAACACTGTGCCTAACTCGGGGATGCGGCTGGCTTGCTAGCCG-CCCCCCGTGTTGCAATGCTATTTAATCCACACGACTCTCGGCAACGGATATCTCGGCTCTCGCATCGATGAAGAACGCAGC
>M6 2 size=1732
AACCTTATCATTTAGAGGAAGGAGAAGTCGTAACAAGGTTTCCGTAGGTGAACCTGCGGAAGGATCATTGTCGTGACCCTGACCAAAACAGACCGCGCACGCGTTATCTACCTTGCCGGCGGCGGCATTGTCCGTCGCTTGGCCAAAGTCCTCGATAACCTTCTCCTCTCGGAGAGGGGGCCTCGGGGTAAAAGAACCCACGGCGCCAAAGGCGTCAAGGAACACTGTGCCTAACTCGGGGATGCGGCTGGCTTGCTAGCCG-CCCCCCGTGTTGCAATGCTATTTAATCCACACGACTCTCGGCAACGGATATCTCGGCTCTCGCATCGATGAAGAACGCAGC
>M6 3 size=1041
AACCTTATCATTTAGAGGAAGGAGAAGTCGTAACAAGGTTTCCGTAGGTGAACCTGCGGAAGGATCATTGTCGTGACCCTGACCAAAACAGACCGTGCACGCGTTATCTACCTTGCCGGCGGCGGCACTGTCCGTCGCTTGGCCAAAGTCCTCGATAACCTTCTCCTCTCGGAGAGGGGGCCTCGGGGTAAAAGAACCCACGGCGCCAAAGGCGTCAAGGAACACTGTGCCTAACTCGGGGATGCGGCTGGCTTGCTAGCCG-CCCCCCGTGTTGCAATGCTATTTAATCCACACGACTCTCGGCAACGGATATCTCGGCTCTCGCATCGATGAAGAACGCAGC
>M6 4 size=695
AACCTTATCATTTAGAGGAAGGAGAAGTCGTAACAAGGTTTCCGTAGGTGAACCTGCGGAAGGATCATTGTCGTGACCCTGACCAAAACAGACCGCGCACGCGTTATCTACCTTGCCGGCGGCGGCACTGTCCGTCGCTTGGCCAAAGTCCTTGATAACCTTCTCCTCTCGGAGAGGGGGCCTCGGGGTAAAAGAACCCACGGCGCCAAAGGCGTCAAGGAACACTGTGCCTAACTCGGGGATGCGGCTGGCTTGCTAGCCG-CCCCCCGTGTTGCAATGCTATTTAATCCACACGACTCTCGGCAACGGATATCTCGGCTCTCGCATCGATGAAGAACGCAGC
>M6 5 size=580
AACCTTATCATTTAGAGGAAGGAGAAGTCGTAACAAGGTTTCCGTAGGTGAACCTGCGGAAGGATCATTGTCGTGACCCTGACCAAAACAGACCGCGCACGCGTTATCTACCTTGCCGGCGGCGGCACTGTCCGTCGCTTGGCCAAAGTCCTCGATAACCTTCTCCTCTCGGAGAGGGGGCCTCGGGGTAAAAGAACCCACGGCGCCAAAGGCGTCAAGGAACACTGTGCCTAACTCGGGGATGTGGCTGGCTTGCTAGCCG-CCCCCCGTGTTGCAATGCTATTTAATCCACACGACTCTCGGCAACGGATATCTCGGCTCTCGCATCGATGAAGAACGCAGC
>M6 6 size=489
AACCTTATCATTTAGAGGAAGGAGAAGTCGTAACAAGGTTTCCGTAGGTGAACCTGCGGAAGGATCATTGTCGTGACCCTGACCAAAACAGACCGCGCACGCGTTATCTACCTTGCCGGCGGCGGCACTGTCCGTCACTTGGCCAAAGTCCTCGATAACCTTCTCCTCTCGGAGAGGGGGCCTCGGGGTAAAAGAACCCACGGCGCCAAAGGCGTCAAGGAACACTGTGCCTAACTCGGGGATGCGGCTGGCTTGCTAGCCG-CCCCCCGTGTTGCAATGCTATTTAATCCACACGACTCTCGGCAACGGATATCTCGGCTCTCGCATCGATGAAGAACGCAGC
>M6 7 size=415
AACCTTATCATTTAGAGGAAGGAGAAGTCGTAACAAGGTTTCCGTAGGTGAACCTGCGGAAGGATCATTGTCGTGACCCTGACCAAAACAGACCGCGCACGCGTTATCTACCTTGCCGGCGGCGGCACTGTCCGTCGCTTGGCCAAAGTCCTCGATAACCTTCTCCTCTCGGAGAGGGGGCCTCGGGGTAAAAGAACCCACGGCGCCAAAGGCGTCAAGGAACACTGTGCCTAACTCGGGGATGCGGCTGGCTTGCTAACCG-CCCCCCGTGTTGCAATGCTATTTAATCCACACGACTCTCGGCAACGGATATCTCGGCTCTCGCATCGATGAAGAACGCAGC
>M6 8 size=334
AACCTTATCATTTAGAGGAAGGAGAAGTCGTAACAAGGTTTCCGTAGGTGAACCTGCGGAAGGATCATTGTCGTGACCCTGACCAAAACAGACCGCGCACGCGTTATCTACCTTGCCGGCGGCGGCACTGTCCGTCGCTTGGCCAAAGTCCTTGATAACCTTCTCCTCTCGGAGAGGGGGCCTCGGGGTAAAAGAACCCACGGCGCCAAAGGCGTCAAGGAACACTGTGCCTAACTCGGGGATGCGGCTGGCTTGCTAACCG-CCCCCCGTGTTGCAATGCTATTTAATCCACACGACTCTCGGCAACGGATATCTCGGCTCTCGCATCGATGAAGAACGCAGC
>M6 9 size=301
AACCTTATCATTTAGAGGAAGGAGAAGTCGTAACAAGGTTTCCGTAGGTGAACCTGCGGAAGGATCATTGTCGTGACCCTGACCAAAACAGACCGCGCACGCGTTATCTACCTTGCCGGCGGCGGCACTGTCCGTCGCTTGGCCAAAGTCCTCGATAACCTTCTCCTCTCGGAGAGGGGGCCTCGGGGTAAAAGAACCCACGGCGCCAAAGGCGTCAAGGAACACTGTGCCTAACTCGGGGATGCGGCTGGCTTGCTAGCCG-CCCCTCGTGTTGCAATGCTATTTAATCCACACGACTCTCGGCAACGGATATCTCGGCTCTCGCATCGATGAAGAACGCAGC
>M6 10 size=284
AACCTTATCATTTAGAGGAAGGAGAAGTCGTAACAAGGTTTCCGTAGGTGAACCTGCGGAAGGATCATTGTCGTGACCCTGACCAAAACAGACCGCGCACGCGTTATCTACCTTGCCGGCGGCGGCATTGTCCGTCGCTTGGCCAAAGTCCACGATAACCTTCTCCTCTCGGAGAGGGGGCCTCGGGGTAAAAGAACCCACGGCGCCAAAGGCGTCAAGGAACACTGTGCCTAACTCGGGGATGCGGCTGGCTTGCTAGCCG-CCCCCCGTGTTGCAATGCTATTTAATCCACACGACTCTCGGCAACGGATATCTCGGCTCTCGCATCGATGAAGAACGCAGC
>M6 11 size=229
AACCTTATCATTTAGAGGAAGGAGAAGTCGTAACAAGGTTTCCGTAGGTGAACCTGCGGAAGGATCATTGTCGTGACCCTGACCAAAACAGACCGCGCACGCGTTATCTACCTTGCCGGCGGCGGCATTGTCCGTCGCTTGGCCAAAGTCCTCGATAACCTTCTCCTCTCGGAGAGGGGGCCTCGGGGTAAAAGAACCCACGGCGCCAAAGGCGTCAAGGAACACTGTGCCTAACTCGGGGATGTGGCTGGCTTGCTAGCCG-CCCCCCGTGTTGCAATGCTATTTAATCCACACGACTCTCGGCAACGGATATCTCGGCTCTCGCATCGATGAAGAACGCAGC
>M6 12 size=227
AACCTTATCATTTAGAGGAAGGAGAAGTCGTAACAAGGTTTCCGTAGGTGAACCTGCGGAAGGATCATTGTCGTGACCCTGACCAAAACAGACCGCGCACGCGTTATCTACCTTGCCGGCGGCGGCATTGTCCGTCGCTTGGCCAAAGTCCTCGATAACCTTCTCCTCTCGGAGAGGGGGCCTCGGGGTAAAAGAACCCACGGCGCCAAAGGCGTCAAGGAACACTGTGCCTAACTCGGGGATGCGGCTGGCTTGCTAACCG-CCCCCCGTGTTGCAATGCTATTTAATCCACACGACTCTCGGCAACGGATATCTCGGCTCTCGCATCGATGAAGAACGCAGC
>M6 13 size=157
AACCTTATCATTTAGAGGAAGGAGAAGTCGTAACAAGGTTTCCGTAGGTGAACCTGCGGAAGGATCATTGTCGTGACCCTGACCAAAACAGACCGCGCACGCGTTATCTACCTTGCCGGCGGCGGCATTGTCCGTCGCTTGGCCAAAGTCCACGATAACCTTCTCCTCTCGGAGAGGGGGCCTCGGGGCAAAAGAACCCACGGCGCCAAAGGCGTCAAGGAACACTGTGCCTAACTCGGGGATGCGGCTGGCTTGCTAGCCG-CCCCCCGTGTTGCAATGCTATTTAATCCACACGACTCTCGGCAACGGATATCTCGGCTCTCGCATCGATGAAGAACGCAGC
>M6 14 size=154
AACCTTATCATTTAGAGGAAGGAGAAGTCGTAACAAGGTTTCCGTAGGTGAACCTGCGGAAGGATCATTGTCGTGACCCTGACCAAAACAGACCGTGCACGCGTTATCTACCTTGCCGGCGGCGGCACTGTCCGTCGCTTGGCCAAAGTCCTCGATAACCTTCTCCTCTCGGAGAGGGGGCCTCGGGGTAAAAGAACCCACGGCGCCAAAGGCGTCAAGGAACACTGTGCCTAACTCGGGGATGTGGCTGGCTTGCTAGCCG-CCCCCCGTGTTGCAATGCTATTTAATCCACACGACTCTCGGCAACGGATATCTCGGCTCTCGCATCGATGAAGAACGCAGC
>M6 15 size=153
AACCTTATCATTTAGAGGAAGGAGAAGTCGTAACAAGGTTTCCGTAGGTGAACCTGCGGAAGGATCATTGTCGTGACCCTGACCAAAACAGACCGCGCACGCGTTATCTACCTTGCCGGCGGCGGCACTGTCCGTCGCTTGGCCAAAGTCCTCGATAACCTTCTCCTCTCGGAGAGGGGGCCTCGGGGCAAAAGAACCCACGGCGCCAAAGGCGTCAAGGAACACTGTGCCTAACTCGGGGATGCGGCTGGCTTGCTAGCCG-CCCCCCGTGTTGCAATGCTATTTAATCCACACGACTCTCGGCAACGGATATCTCGGCTCTCGCATCGATGAAGAACGCAGC
>M6 16 size=152
AACCTTATCATTTAGAGGAAGGAGAAGTCGTAACAAGGTTTCCGTAGGTGAACCTGCGGAAGGATCATTGTCGTGACCCTGACCAAAACAGACCGTGCACGCGTTATCTACCTTGCCGGCGGCGGCACTGTCCGTCGCTTGGCCAAAGTCCTCGATAACCTTCTCCTCTCGGAGAGGGGGCCTCGGGGTAAAAGAACCCACGGCGCCAAAGGCGTCAAGGAACACTGTGCCTAACTCGGGGATGCGGCTGGCTTGCTAACCG-CCCCCCGTGTTGCAATGCTATTTAATCCACACGACTCTCGGCAACGGATATCTCGGCTCTCGCATCGATGAAGAACGCAGC
>M6 17 size=150
AACCTTATCATTTAGAGGAAGGAGAAGTCGTAACAAGGTTTCCGTAGGTGAACCTGCGGAAGGATCATTGTCGTGACCCTGACCAAAACAGACCGCGCACGCGTTATCTACCTTGCCGGCGGCGGCATTGTCCGTCGCTTGGCCAAAGTCCTCGATAACCTTCTCCTCTCGGAGAGGGGGCCTCGGGGTAAAAGAACCCACGGCGCCAAAGGCGTCAAGGAACACTGTGCCTAACTCGGGGATGCGGCTGGCTTGCTAGCCG-CCCCTCGTGTTGCAATGCTATTTAATCCACACGACTCTCGGCAACGGATATCTCGGCTCTCGCATCGATGAAGAACGCAGC
>M6 18 size=111
AACCTTATCATTTAGAGGAAGGAGAAGTCGTAACAAGGTTTCCGTAGGTGAACCTGCGGAAGGATCATTGTCGTGACCCTGACCAAAACAGACCGCGCACGCGTTATCTACCTTGCCGGCGGCGGCATTGTCCGTCGCTTGGCCAAAGTCCTCGATAACCTTCTCCTCTCGGAGAGGGGGCCTCGGGGCAAAAGAACCCACGGCGCCAAAGGCGTCAAGGAACACTGTGCCTAACTCGGGGATGCGGCTGGCTTGCTAGCCG-CCCCCCGTGTTGCAATGCTATTTAATCCACACGACTCTCGGCAACGGATATCTCGGCTCTCGCATCGATGAAGAACGCAGC
>M6 19 size=106
AACCTTATCATTTAGAGGAAGGAGAAGTCGTAACAAGGTTTCCGTAGGTGAACCTGCGGAAGGATCATTGTCGTGACCCTGACCAAAACAGACCGTGCACGCGTTATCTACCTTGCCGGCGGCGGCACTGTCCGTCGCTTGGCCAAAGTCCTCGATAACCTTCTCCTCTCGGAGAGGGGGCCTCGGGGTAAAAGAACCCACGGCGCCAAAGGCGTCAAGGAACACTGTGCCTAACTCGGGGATGCGGCTGGCTTGCTAGCCG-CCCCTCGTGTTGCAATGCTATTTAATCCACACGACTCTCGGCAACGGATATCTCGGCTCTCGCATCGATGAAGAACGCAGC
>M6 20 size=102
AACCTTATCATTTAGAGGAAGGAGAAGTCGTAACAAGGTTTCCGTAGGTGAACCTGCGGAAGGATCATTGTCGTGACCCTGACCAAAACAGACCGCGCACGCGTTATCTACCTTGCCGGCGGCGGCACTGTCCGTCACTTGGCCAAAGTCCTCGATAACCTTCTCCTCTCGGAGAGGGGGCCTCGGGGTAAAAGAACCCACGGCGCCAAAGGCGTCAAGGAACACTGTGCCTAACTCGGGGATGCGGCTGGCTTGCTAGCCG-CCCCTCGTGTTGCAATGCTATTTAATCCACACGACTCTCGGCAACGGATATCTCGGCTCTCGCATCGATGAAGAACGCAGC
>M6 21 size=84
AACCTTATCATTTAGAGGAAGGAGAAGTCGTAACAAGGTTTCCGTAGGTGAACCTGCGGAAGGATCATTGTCGTGACCCTGACCAAAACAGACCGCGCACGCGTTATCTACCTTGCCGGCGGCGGCACTGTCCGTCGCTTGGCCAAAGTCCTTGATAACCTTCTCCTCTCGGAGAGGGGGCCTCGGGGTAAAAGAACCCACGGCGCCAAAGGCGTCAAGGAACACTGTGCCTAACTCGGGGATGTGGCTGGCTTGCTAGCCG-CCCCCCGTGTTGCAATGCTATTTAATCCACACGACTCTCGGCAACGGATATCTCGGCTCTCGCATCGATGAAGAACGCAGC
>M6 22 size=81
AACCTTATCATTTAGAGGAAGGAGAAGTCGTAACAAGGTTTCCGTAGGTGAACCTGCGGAAGGATCATTGTCGTGACCCTGACCAAAACAGACCGCGCACGCGTTATCTACCTTGCCGGCGGCGGCACTGTCCGTCGCTTGGCCAAAGTCCACGATAACCTTCTCCTCTCGGAGAGGGGGCCTCGGGGCAAAAGAACCCACGGCGCCAAAGGCGTCAAGGAACACTGTGCCTAACTCGGGGATGCGGCTGGCTTGCTAGCCG-CCCCCCGTGTTGCAATGCTATTTAATCCACACGACTCTCGGCAACGGATATCTCGGCTCTCGCATCGATGAAGAACGCAGC
>M6 23 size=80
AACCTTATCATTTAGAGGAAGGAGAAGTCGTAACAAGGTTTCCGTAGGTGAACCTGCGGAAGGATCATTGTCGTGACCCTGACCAAAACAGACCGCGCACGCGTTATCTACCTTGCCGGCGGCGGCACTGTCCGTCACTTGGCCAAAGTCCTCGATAACCTTCTCCTCTCGGAGAGGGGGCCTCGGGGTAAAAGAACCCACGGCGCCAAAGGCGTCAAGGAACACTGTGCCTAACTCGGGGATGTGGCTGGCTTGCTAGCCG-CCCCCCGTGTTGCAATGCTATTTAATCCACACGACTCTCGGCAACGGATATCTCGGCTCTCGCATCGATGAAGAACGCAGC
>M6 24 size=67
AACCTTATCATTTAGAGGAAGGAGAAGTCGTAACAAGGTTTCCGTAGGTGAACCTGCGGAAGGATCATTGTCGTGACCCTGACCAAAACAGACCGCGCACGCGTTATCTACCTTGCCGGCGGCGGCACTGTCCGTCGCTTGGCCAAAGTCCTTGATAACCTTCTCCTCTCGGAGAGGGGGCCTCGGGGTAAAAGAACCCACGGCGCCAAAGGCGTCAAGGAACACTGTGCCTAACTCGGGGATGCGGCTGGCTTGCTAGCCG-CCCCTCGTGTTGCAATGCTATTTAATCCACACGACTCTCGGCAACGGATATCTCGGCTCTCGCATCGATGAAGAACGCAGC
>M6 25 size=57
AACCTTATCATTTAGAGGAAGGAGAAGTCGTAACAAGGTTTCCGTAGGTGAACCTGCGGAAGGATCATTGTCGTGACCCTGACCAAAACAGACCGTGCACGCGTTATCTACCTTGCCGGCGGCGGCACTGTCCGTCGCTTGGCCAAAGTCCTCGATAACCTTCTCCTCTCGGAGAGGGGGCCTCGGGGCAAAAGAACCCACGGCGCCAAAGGCGTCAAGGAACACTGTGCCTAACTCGGGGATGCGGCTGGCTTGCTAGCCG-CCCCCCGTGTTGCAATGCTATTTAATCCACACGACTCTCGGCAACGGATATCTCGGCTCTCGCATCGATGAAGAACGCAGC
>M6 26 size=54
AACCTTATCATTTAGAGGAAGGAGAAGTCGTAACAAGGTTTCCGTAGGTGAACCTGCGGAAGGATCATTGTCGTGACCCTGACCAAAACAGACCGCGCACGCGTTATCTACCTTGCCGGCGGCGGCACTGTCCGTCACTTGGCCAAAGTCCTCGATAACCTTCTCCTCTCGGAGAGGGGGCCTCGGGGTAAAAGAACCCACGGCGCCAAAGGCGTCAAGGAACACTGTGCCTAACTCGGGGATGCGGCTGGCTTGCTAACCG-CCCCCCGTGTTGCAATGCTATTTAATCCACACGACTCTCGGCAACGGATATCTCGGCTCTCGCATCGATGAAGAACGCAGC
>M6 27 size=49
AACCTTATCATTTAGAGGAAGGAGAAGTCGTAACAAGGTTTCCGTAGGTGAACCTGCGGAAGGATCATTGTCGTGACCCTGACCAAAACAGACCGCGCACGCGTTATCTACCTTGCCGGCGGCGGCACTGTCCGTCGCTTGGCCAAAGTCCACGATAACCTTCTCCTCTCGGAGAGGGGGCCTCGGGGTAAAAGAACCCACGGCGCCAAAGGCGTCAAGGAACACTGTGCCTAACTCGGGGATGCGGCTGGCTTGCTAGCCG-CCCCCCGTGTTGCAATGCTATTTAATCCACACGACTCTCGGCAACGGATATCTCGGCTCTCGCATCGATGAAGAACGCAGC
>M6 28 size=45
AACCTTATCATTTAGAGGAAGGAGAAGTCGTAACAAGGTTTCCGTAGGTGAACCTGCGGAAGGATCATTGTCGTGACCCTGACCAAAACAGACCGTGCACGCGTTATCTACCTTGCCGGCGGCGGCATTGTCCGTCGCTTGGCCAAAGTCCTCGATAACCTTCTCCTCTCGGAGAGGGGGCCTCGGGGTAAAAGAACCCACGGCGCCAAAGGCGTCAAGGAACACTGTGCCTAACTCGGGGATGCGGCTGGCTTGCTAGCCG-CCCCCCGTGTTGCAATGCTATTTAATCCACACGACTCTCGGCAACGGATATCTCGGCTCTCGCATCGATGAAGAACGCAGC
>M6 29 size=45
AACCTTATCATTTAGAGGAAGGAGAAGTCGTAACAAGGTTTCCGTAGGTGAACCTGCGGAAGGATCATTGTCGTGACCCTGACCAAAACAGACCGCGCACGCGTTATCTACCTTGCCGGCGGCGGCATTGTCCGTCGCTTGGCCAAAGTCCTTGATAACCTTCTCCTCTCGGAGAGGGGGCCTCGGGGTAAAAGAACCCACGGCGCCAAAGGCGTCAAGGAACACTGTGCCTAACTCGGGGATGCGGCTGGCTTGCTAACCG-CCCCCCGTGTTGCAATGCTATTTAATCCACACGACTCTCGGCAACGGATATCTCGGCTCTCGCATCGATGAAGAACGCAGC
>M6 30 size=44
AACCTTATCATTTAGAGGAAGGAGAAGTCGTAACAAGGTTTCCGTAGGTGAACCTGCGGAAGGATCATTGTCGTGACCCTGACCAAAACAGACCGCGCACGCGTTATCTACCTTGCCGGCGGCGGCATTGTCCGTCGCTTGGCCAAAGTCCACGATAACCTTCTCCTCTCGGAGAGGGGGCCTCGGGGTAAAAGAACCCACGGCGCCAAAGGCGTCAAGGAACACTGTGCCTAACTCGGGGATGTGGCTGGCTTGCTAGCCG-CCCCCCGTGTTGCAATGCTATTTAATCCACACGACTCTCGGCAACGGATATCTCGGCTCTCGCATCGATGAAGAACGCAGC
>M6 31 size=41
AACCTTATCATTTAGAGGAAGGAGAAGTCGTAACAAGGTTTCCGTAGGTGAACCTGCGGAAGGATCATTGTCGTGACCCTGACCAAAACAGACCGCGCATGCGTTATCTACCTTGCCGGCGGCGGCATTGTCCGTCGCTTGGCCAAAGTCCTCGATAACCTTCTCCTCTCGGAGAGGGGGCCTCGGGGTAAAAGAACCCACGGCGCCAAAGGCGTCAAGGAACACTGTGCCTAACTCGGGGATGCGGCTGGCTTGCTAGCCG-CCCCCCGTGTTGCAATGCTATTTAATCCACACGACTCTCGGCAACGGATATCTCGGCTCTCGCATCGATGAAGAACGCAGC
>M6 32 size=35
AACCTTATCATTTAGAGGAAGGAGAAGTCGTAACAAGGTTTCCGTAGGTGAACCTGCGGAAGGATCATTGTCGTGTCCCTGACCAAAACAGACCGCGCACGCGTTATCTACCTTGCCGGCGGCGGCATTGTCCGTCGCTTGGCCAAAGTCCACGATAACCTTCTCCTCTCGGAGAGGGGGCCTCGGGGTAAAAGAACCCACGGCGCCAAAGGCGTCAAGGAACACTGTGCCTAACTCGGGGATGCGGCTGGCTTGCTAGCCG-CCCCCCGTGTTGCAATGCTATTTAATCCACACGACTCTCGGCAACGGATATCTCGGCTCTCGCATCGATGAAGAACGCAGC
>M6 33 size=33
AACCTTATCATTTAGAGGAAGGAGAAGTCGTAACAAGGTTTCCGTAGGTGAACCTGCGGAAGGATCATTGTCGTGACCCTGACCAAAACAGACCGCGCACGCGTTATCTACCTTGCCGGCGGCGGCACTGTCCGTCACTTGGCCAAAGTCCTCGATAACCTTCTCCTCTCGGAGAGGGGGCCTCGGGGCAAAAGAACCCACGGCGCCAAAGGCGTCAAGGAACACTGTGCCTAACTCGGGGATGCGGCTGGCTTGCTAGCCG-CCCCCCGTGTTGCAATGCTATTTAATCCACACGACTCTCGGCAACGGATATCTCGGCTCTCGCATCGATGAAGAACGCAGC
>M6 34 size=33
AACCTTATCATTTAGAGGAAGGAGAAGTCGTAACAAGGTTTCCGTAGGTGAACCTGCGGAAGGATCATTGTCGTGACCCTGACCAAAACAGACCGTGCACGCGTTATCTACCTTGCCGGCGGCGGCACTGTCCGTCGCTTGGCCAAAGTCCTTGATAACCTTCTCCTCTCGGAGAGGGGGCCTCGGGGTAAAAGAACCCACGGCGCCAAAGGCGTCAAGGAACACTGTGCCTAACTCGGGGATGCGGCTGGCTTGCTAACCG-CCCCCCGTGTTGCAATGCTATTTAATCCACACGACTCTCGGCAACGGATATCTCGGCTCTCGCATCGATGAAGAACGCAGC
>M6 35 size=32
AACCTTATCATTTAGAGGAAGGAGAAGTCGTAACAAGGTTTCCGTAGGTGAACCTGCGGAAGGATCATTGTCGTGACCCTGACCAAAACAGACCGCGCACGCGTTATCTACCTTGCCGGCGGCGGCATTGTCCGTCGCTTGGCCAAAGTCCACGATAACCTTCTCCTCTCGGAGAGGGGGCCTCGGGGTAAAAGAACCCACGGCGCCAAAGGCGTCAAGGAACACTGTGCCTAACTCGGGGATGCGGCTGGCTTGCTAGCCG-CCCCTCGTGTTGCAATGCTATTTAATCCACACGACTCTCGGCAACGGATATCTCGGCTCTCGCATCGATGAAGAACGCAGC
>M6 36 size=30
AACCTTATCATTTAGAGGAAGGAGAAGTCGTAACAAGGTTTCCGTAGGTGAACCTGCGGAAGGATCATTGTCGTGACCCTGACCAAAACAGACCGCGCACGCGTTATCTACCTTGCCGGCGGCGGCATTGTCCGTCGCTTGGCCAAAGTCCTTGATAACCTTCTCCTCTCGGAGAGGGGGCCTCGGGGTAAAAGAACCCACGGCGCCAAAGGCGTCAAGGAACACTGTGCCTAACTCGGGGATGCGGCTGGCTTGCTAGCCG-CCCCCCGTGTTGCAATGCTATTTAATCCACACGACTCTCGGCAACGGATATCTCGGCTCTCGCATCGATGAAGAACGCAGC
>M6 37 size=30
AACCTTATCATTTAGAGGAAGGAGAAGTCGTAACAAGGTTTCCGTAGGTGAACCTGCGGAAGGATCATTGTCGTGACCCTGACCAAAACAGACCGTGCACGCGTTATCTACCTTGCCGGCGGCGGCACTGTTCGTCGCTTGGCCAAAGTCCTCGATAACCTTCTCCTCTCGGAGAGGGGGCCTCGGGGTAAAAGAACCCACGGCGCCAAAGGCGTCAAGGAACACTGTGCCTAACTCGGGGATGCGGCTGGCTTGCTAGCCG-CCCCCCGTGTTGCAATGCTATTTAATCCACACGACTCTCGGCAACGGATATCTCGGCTCTCGCATCGATGAAGAACGCAGC
>M6 38 size=29
AACCTTATCATTTAGAGGAAGGAGAAGTCGTAACAAGGTTTCCGTAGGTGAACCTGCGGAAGGATCATTGTCGTGTCCCTGACCAAAACAGACCGCGCACGCGTTATCTACCTTGCCGGCGGCGGCATTGTCCGTCGCTTGGCCAAAGTCCTCGATAACCTTCTCCTCTCGGAGAGGGGGCCTCGGGGTAAAAGAACCCACGGCGCCAAAGGCGTCAAGGAACACTGTGCCTAACTCGGGGATGCGGCTGGCTTGCTAGCCG-CCCCCCGTGTTGCAATGCTATTTAATCCACACGACTCTCGGCAACGGATATCTCGGCTCTCGCATCGATGAAGAACGCAGC
>M6 39 size=26
AACCTTATCATTTAGAGGAAGGAGAAGTCGTAACAAGGTTTCCGTAGGTGAACCTGCGGAAGGATCATTGTCGTGTCCCTGACCAAAACAGACCGCGCACGCGTTATCTACCTTGCCGGCGGCGGCATTGTCCGTCGCTTGGCCAAAGTCCACGATAACCTTCTCCTCTCGGAGAGGGGGCCTCGGGGCAAAAGAACCCACGGCGCCAAAGGCGTCAAGGAACACTGTGCCTAACTCGGGGATGCGGCTGGCTTGCTAGCCG-CCCCCCGTGTTGCAATGCTATTTAATCCACACGACTCTCGGCAACGGATATCTCGGCTCTCGCATCGATGAAGAACGCAGC
>M6 40 size=25
AACCTTATCATTTAGAGGAAGGAGAAGTCGTAACAAGGTTTCCGTAGGTGAACCTGCGGAAGGATCATTGTCGTGACCCTGACCAAAACAGACCGCGCACGCGTTATCTACCTTGCCGGCGGCGGCACTGTCCGTCGCTTGGTCAAAGTCCTCGATAACCTTCTCCTCTCGGAGAGGGGGCCTCGGGGTAAAAGAACCCACGGCGCCAAAGGCGTCAAGGAACACTGTGCCTAACTCGGGGATGCGGCTGGCTTGCTAGCCG-CCCCCCGTGTTGCAATGCTATTTAATCCACACGACTCTCGGCAACGGATATCTCGGCTCTCGCATCGATGAAGAACGCAGC
>M6 41 size=25
AACCTTATCATTTAGAGGAAGGAGAAGTCGTAACAAGGTTTCCGTAGGTGAACCTGCGGAAGGATCATTGTCGTGACCCTGACCAAAACAGACCGTGCACGCGTTATCTACCTTGCCGGCGGCGGCACTGTCCGTCGCTTGGCCAAAGTCCTTGATAACCTTCTCCTCTCGGAGAGGGGGCCTCGGGGTAAAAGAACCCACGGCGCCAAAGGCGTCAAGGAACACTGTGCCTAACTCGGGGATGCGGCTGGCTTGCTAGCCG-CCCCCCGTGTTGCAATGCTATTTAATCCACACGACTCTCGGCAACGGATATCTCGGCTCTCGCATCGATGAAGAACGCAGC
>M6 42 size=23
AACCTTATCATTTAGAGGAAGGAGAAGTCGTAACAAGGTTTCCGTAGGTGAACCTGCGGAAGGATCATTGTCGTGACCCTGACCAAAACAGACCGCGCACGCGTTATCTACCTTGCCGGCGGCGGCATTGTCCGTCGCTTGGCCAAAGTCCACGATAACCTTCTCCTCTCGGAGAGGGGGCCTCGGGGTAAAAGAACCCACGGCGCCAAAGGCGTCAAGGAACACTGTGCCTAACTCGGGGATGCGGCTGGCTTGCTAACCG-CCCCCCGTGTTGCAATGCTATTTAATCCACACGACTCTCGGCAACGGATATCTCGGCTCTCGCATCGATGAAGAACGCAGC
>M6 43 size=21
AACCTTATCATTTAGAGGAAGGAGAAGTCGTAACAAGGTTTCCGTAGGTGAACCTGCGGAAGGATCATTGTCGTGACCCTGACCAAAACAGACCGCGCACGCGTTATCTACCTTGCCGGCGGCGGCACTGTCCGTCGCTTGGCCAAAGTCCTTGATAACCTTCTCCTCTCGGAGAGGGGGCATCGGGGTAAAAGAACCCACGGCGCCAAAGGCGTCAAGGAACACTGTGCCTAACTCGGGGATGCGGCTGGCTTGCTAGCCG-CCCCCCGTGTTGCAATGCTATTTAATCCACACGACTCTCGGCAACGGATATCTCGGCTCTCGCATCGATGAAGAACGCAGC
>M6 44 size=20
AACCTTATCATTTAGAGGAAGGAGAAGTCGTAACAAGGTTTCCGTAGGTGAACCTGCGGAAGGATCATTGTCGTGACCCTGACCAAAACAGACCGTGCACGCGTTATCTACCTTGCCGGCGGCGGCACTGTCCGTCGCTTGGCCAAAGTCCACGATAACCTTCTCCTCTCGGAGAGGGGGCCTCGGGGCAAAAGAACCCACGGCGCCAAAGGCGTCAAGGAACACTGTGCCTAACTCGGGGATGCGGCTGGCTTGCTAGCCG-CCCCCCGTGTTGCAATGCTATTTAATCCACACGACTCTCGGCAACGGATATCTCGGCTCTCGCATCGATGAAGAACGCAGC
>M6 45 size=19
AACCTTATCATTTAGAGGAAGGAGAAGTCGTAACAAGGTTTCCGTAGGTGAACCTGCGGAAGGATCATTGTCGTGACCCTGACCAAAACAGACCGTGCACGCGTTATCTACCTTGCCGGCGGCGGCACTGTCCGTCGCTTGGCCAAAGTCCACGATAACCTTCTCCTCTCGGAGAGGGGGCCTCGGGGTAAAAGAACCCACGGCGCCAAAGGCGTCAAGGAACACTGTGCCTAACTCGGGGATGCGGCTGGCTTGCTAGCCG-CCCCCCGTGTTGCAATGCTATTTAATCCACACGACTCTCGGCAACGGATATCTCGGCTCTCGCATCGATGAAGAACGCAGC
>M6 46 size=16
AACCTTATCATTTAGAGGAAGGAGAAGTCGTAACAAGGTTTCCGTAGGTGAACCTGCGGAAGGATCATTGTCGTGACCCTGACCAAAACAGACCGCGCACGCGTTATCTACCTTGCCGGCGGCGGCACTGTCCGTCACTTGGCCAAAGTCCACGATAACCTTCTCCTCTCGGAGAGGGGGCCTCGGGGCAAAAGAACCCACGGCGCCAAAGGCGTCAAGGAACACTGTGCCTAACTCGGGGATGCGGCTGGCTTGCTAGCCG-CCCCCCGTGTTGCAATGCTATTTAATCCACACGACTCTCGGCAACGGATATCTCGGCTCTCGCATCGATGAAGAACGCAGC
>M6 47 size=15
AACCTTATCATTTAGAGGAAGGAGAAGTCGTAACAAGGTTTCCGTAGGTGAACCTGCGGAAGGATCATTGTCGTGTCCCTGACCAAAACAGACCGCGCACGCGTTATCTACCTTGCCGGCGGCGGCACTGTCCGTCGCTTGGCCAAAGTCCTCGATAACCTTCTCCTCTCGGAGAGGGGGCCTCGGGGTAAAAGAACCCACGGCGCCAAAGGCGTCAAGGAACACTGTGCCTAACTCGGGGATGCGGCTGGCTTGCTAGCCG-CCCCCCGTGTTGCAATGCTATTTAATCCACACGACTCTCGGCAACGGATATCTCGGCTCTCGCATCGATGAAGAACGCAGC
>M6 48 size=14
AACCTTATCATTTAGAGGAAGGAGAAGTCGTAACAAGGTTTCCGTAGGTGAACCTGCGGAAGGATCATTGTCGTGACCCTGACCAAAATAGACCGCGCACGCGTTATCTACCTTGCCGGCGGCGGCACTGTCCGTCGCTTGGCCAAAGTCCTCGATAACCTTCTCCTCTCGGAGAGGGGGCCTCGGGGTAAAAGAACCCACGGCGCCAAAGGCGTCAAGGAACACTGTGCCTAACTCGGGGATGCGGCTGGCTTGCTAGCCG-CCCCCCGTGTTGCAATGCTATTTAATCCACACGACTCTCGGCAACGGATATCTCGGCTCTCGCATCGATGAAGAACGCAGC
>M6 49 size=14
AACCTTATCATTTAGAGGAAGGAGAAGTCGTAACAAGGTTTCCGTAGGTGAACCTGCGGAAGGATCATTGTCGTGACCCTGACCAAAACAGACCGCGCACGCGTTATCTACCTTGCCGGCGGCGGCACTGTCCGTCGCTTGGCCAAAGTCCTTGATAACCTTCTCCTCTCGGAGAGGGGGCATCGGGGTAAAAGAACCCACGGCGCCAAAGGCGTCAAGGAACACTGTGCCTAACTCGGGGATGCGGCTGGCTTGCTAACCG-CCCCCCGTGTTGCAATGCTATTTAATCCACACGACTCTCGGCAACGGATATCTCGGCTCTCGCATCGATGAAGAACGCAGC
>M6 50 size=14
AACCTTATCATTTAGAGGAAGGAGAAGTCGTAACAAGGTTTCCGTAGGTGAACCTGCGGAAGGATCATTGTCGTGACCCTGACCAAAACAGACCGCGCACGCGTTATCTACCTTGCCGGCGGCGGCACTGTCCGTCGCTTGGCCAAAGTCCTCGATAACCTTCTCCTCTCGGAGAGGGGGCCTCGGGGTAAAAGAACCCACGGCGCCAAAGGCGTCAAGGAACACTGTGCCTAACTCGGGGATGCGGCTGGCTTGCTAGCCG-CCCCCCGTGTTGCAATGCTATTTAATCCACACGACTCTCGGCAACGGATATCTCGGCTCTCGCATCGATGAAGAACGCAGA
>M6 51 size=13
AACCTTATCATTTAGAGGAAGGAGAAGTCGTAACAAGGTTTCCGTAGGTGAACCTGCGGAAGGATCATTGTCGTGACCCTGACCAAAACAGACCGCGCACGCGTTATCTACCTTGCCGGCGGCGGCATTGTCCGTCGCTTGGCCAAAGTCCACGATAACCTTCTCCTCTCGGAGAGGGGGCCTCGGGGCAAAAGAACCCACGGCGCCAAAGGCGTCAAGGAACACTGTGCCTAACTCGGGGATGTGGCTGGCTTGCTAGCCG-CCCCCCGTGTTGCAATGCTATTTAATCCACACGACTCTCGGCAACGGATATCTCGGCTCTCGCATCGATGAAGAACGCAGC
>M6 52 size=12
AACCTTATCATTTAGAGGAAGGAGAAGTCGTAACAAGGTTTCCGTAGGTGAACCTGCGGAAGGATCATTGTCGTGACCCTGACCAAAACAGACCGCGCACGCGTTATCTACCTTGCCGGCGGCGGCACTGTCCGTCACTTGGCCAAAGTCCACGATAACCTTCTCCTCTCGGAGAGGGGGCCTCGGGGTAAAAGAACCCACGGCGCCAAAGGCGTCAAGGAACACTGTGCCTAACTCGGGGATGCGGCTGGCTTGCTAGCCG-CCCCCCGTGTTGCAATGCTATTTAATCCACACGACTCTCGGCAACGGATATCTCGGCTCTCGCATCGATGAAGAACGCAGC
>M6 53 size=12
AACCTTATCATTTAGAGGAAGGAGAAGTCGTAACAAGGTTTCCGTAGGTGAACCTGCGGAAGGATCATTGTCGTGACCCTGACCAAAACAGACCGTGCACGCGTTATCTACCTTGCCGGCGGCGGCACTGTCCGTCACTTGGCCAAAGTCCTCGATAACCTTCTCCTCTCGGAGAGGGGGCCTCGGGGTAAAAGAACCCACGGCGCCAAAGGCGTCAAGGAACACTGTGCCTAACTCGGGGATGCGGCTGGCTTGCTAGCCG-CCCCTCGTGTTGCAATGCTATTTAATCCACACGACTCTCGGCAACGGATATCTCGGCTCTCGCATCGATGAAGAACGCAGC
>M6 54 size=12
AACCTTATCATTTAGAGGAAGGAGAAGTCGTAACAAGGTTTCCGTAGGTGAACCTGCGGAAGGATCATTGTCGTGACCCTGACCAAAACAGACCGCGCACGCGTTATCTACCTTGCCGGCGGCGGCACTGTCCGTCGCTTGGCCAAAGTCCTCGATAACCTTCTCCTCTCGGAGAGGGGGCATCGGGGTAAAAGAACCCACGGCGCCAAAGGCGTCAAGGAACACTGTGCCTAACTCGGGGATGCGGCTGGCTTGCTAGCCG-CCCCCCGTGTTGCAATGCTATTTAATCCACACGACTCTCGGCAACGGATATCTCGGCTCTCGCATCGATGAAGAACGCAGC
>M6 55 size=12
AACCTTATCATTTAGAGGAAGGAGAAGTCGTAACAAGGTTTCCGTAGGTGAACCTGCGGAAGGATCATTGTCGTGACCCTGACCAAAACAGACCGCGCACGCGTTATCTACCTTGCCGGCGGCGGCACTGTCCGTCGCTTGGCCAAAGTCCTCGATAACCTTCTCCTCTCGGAGAGGGGGCCTCGGGGTAAAAGAACCCACGGCGCCAAAGGCGTCAAGGAACACTGTGCCTAACTCGGGGATGTGGCTGGCTTGCTAACCG-CCCCCCGTGTTGCAATGCTATTTAATCCACACGACTCTCGGCAACGGATATCTCGGCTCTCGCATCGATGAAGAACGCAGC
>M6 56 size=12
AACCTTATCATTTAGAGGAAGGAGAAGTCGTAACAAGGTTTCCGTAGGTGAACCTGCGGAAGGATCATTGTCGTGACCCTGACCAAAACAGACCGCGCACGCGTTATCTACCTTGCCGGCGGCGGCATTGTCCGTCACTTGGCCAAAGTCCTCGATAACCTTCTCCTCTCGGAGAGGGGGCCTCGGGGTAAAAGAACCCACGGCGCCAAAGGCGTCAAGGAACACTGTGCCTAACTCGGGGATGCGGCTGGCTTGCTAGCCG-CCCCCCGTGTTGCAATGCTATTTAATCCACACGACTCTCGGCAACGGATATCTCGGCTCTCGCATCGATGAAGAACGCAGC
>M6 57 size=12
AACCTTATCATTTAGAGGAAGGAGAAGTCGTAACAAGGTTTCCGTAGGTGAACCTGCGGAAGGATCATTGTCGTGACCCTGACCAAAACAGACCGCGCACGCGTTATCTACCTTGCCGGCGGCGGCACTGTCCGTCACTTGGCCAAAGTCCTTGATAACCTTCTCCTCTCGGAGAGGGGGCCTCGGGGTAAAAGAACCCACGGCGCCAAAGGCGTCAAGGAACACTGTGCCTAACTCGGGGATGCGGCTGGCTTGCTAACCG-CCCCCCGTGTTGCAATGCTATTTAATCCACACGACTCTCGGCAACGGATATCTCGGCTCTCGCATCGATGAAGAACGCAGC
>M6 58 size=11
AACCTTATCATTTAGAGGAAGGAGAAGTCGTAACAAGGTTTCCGTAGGTGAACCTGCGGAAGGATCATTGTCGTGACCCTGACCAAAACAGACCGCGCACGCGTTATCTACCTTGCCGGCGGCGGCACTGTCCGTCGCTTGGCCAAAGTCCTCGATAACCTTCTCCTCTCGGAGAGGGGGCCTCGGGGTAAAAGAACCCACGGCGCCAAAGGCGTCAAGGAACACTGTGCCTAACTCGGGGATGTGGCTGGCTTGCTAGCCG-CCCCTCGTGTTGCAATGCTATTTAATCCACACGACTCTCGGCAACGGATATCTCGGCTCTCGCATCGATGAAGAACGCAGC
>M6 59 size=11
AACCTTATCATTTAGAGGAAGGAGAAGTCGTAACAAGGTTTCCGTAGGTGAACCTGCGGAAGGATCATTGTCGTGACCCTGACCAAAACAGACCGCGCACGCGTTATCTACCTTGCCGGCGGCGGCACTGTCCATCGCTTGGCCAAAGTCCTCGATAACCTTCTCCTCTCGGAGAGGGGGCCTCGGGGTAAAAGAACCCACGGCGCCAAAGGCGTCAAGGAACACTGTGCCTAACTCGGGGATGCGGCTGGCTTGCTAGCCG-CCCCCCGTGTTGCAATGCTATTTAATCCACACGACTCTCGGCAACGGATATCTCGGCTCTCGCATCGATGAAGAACGCAGC
>M6 60 size=11
AACCTTATCATTTAGAGGAAGGAGAAGTCGTAACAAGGTTTCCGTAGGTGAACCTGCGGAAGGATCATTGTCGTGACCCTGACCAAAACAGACCGTGCACGCGTTATCTACCTTGCCGGCGGCGGCACTGTCCGTCGCTTGGCCAAAGTCCTCGATAACCTTCTCCTCTCGGAGAGGGGGCATCGGGGTAAAAGAACCCACGGCGCCAAAGGCGTCAAGGAACACTGTGCCTAACTCGGGGATGCGGCTGGCTTGCTAACCG-CCCCCCGTGTTGCAATGCTATTTAATCCACACGACTCTCGGCAACGGATATCTCGGCTCTCGCATCGATGAAGAACGCAGC
>M6 61 size=10
AACCTTATCATTTAGAGGAAGGAGAAGTCGTAACAAGGTTTCCGTAGGTGAACCTGCGGAAGGATCATTGTCGTGACCCTGACCAAAACAGACCGCGCATGCGTTATCTACCTTGCCGGCGGCGGCACTGTCCGTCGCTTGGCCAAAGTCCTCGATAACCTTCTCCTCTCGGAGAGGGGGCCTCGGGGTAAAAGAACCCACGGCGCCAAAGGCGTCAAGGAACACTGTGCCTAACTCGGGGATGCGGCTGGCTTGCTAGCCG-CCCCCCGTGTTGCAATGCTATTTAATCCACACGACTCTCGGCAACGGATATCTCGGCTCTCGCATCGATGAAGAACGCAGC
>M6 62 size=10
AACCTTATCATTTAGAGGAAGGAGAAGTCGTAACAAGGTTTCCGTAGGTGAACCTGCGGAAGGATCATTGTCGTGACCCTGACCAAAACAGACCGTGCACGCGTTATCTACCTTGCCGGCGGCGGCACTGTCCGTCACTTGGCCAAAGTCCTCGATAACCTTCTCCTCTCGGAGAGGGGGCCTCGGGGTAAAAGAACCCACGGCGCCAAAGGCGTCAAGGAACACTGTGCCTAACTCGGGGATGCGGCTGGCTTGCTAGCCG-CCCCCCGTGTTGCAATGCTATTTAATCCACACGACTCTCGGCAACGGATATCTCGGCTCTCGCATCGATGAAGAACGCAGC
>M6 63 size=10
AACCTTATCATTTAGAGGAAGGAGAAGTCGTAACAAGGTTTCCGTAGGTGAACCTGCGGAAGGATCATTGTCGTGACCCTGACCAAAACAGACCGCGCACGCGTTATCTACCTTGCCGGCGGCGGCATTGTCCGTCGCTTGGCCAAAGTCCTCGATAACCTTCTCCTCTCGGAGAGGGGGCATCGGGGTAAAAGAACCCACGGCGCCAAAGGCGTCAAGGAACACTGTGCCTAACTCGGGGATGCGGCTGGCTTGCTAACCG-CCCCCCGTGTTGCAATGCTATTTAATCCACACGACTCTCGGCAACGGATATCTCGGCTCTCGCATCGATGAAGAACGCAGC
>5561-G-23
AACCTTATCATTTAGAGGAAGGAGAAGTCGTAACAAGGTTTCCGTAGGTGAACCTGCGGAAGGATCATTGTCGTGACCCTGACCAAAACAGACCGCGCACGCGTTATCTACCTTGCCGGCGGCGGCATTGTCCGTCGCTTGGCCAAAGTCCTCGATAACCTTCTCCTCTCGGAGAGGGGGCCTCGGGGTAAAAGAACCCACGGCGCCAAAGGCGTCAAGGAACACTGTGCCTAACTCGGGGATGCGGCTGGCTTGCTAGCCG-CCCCCCGTGTTGCAATGCTATTTAATCCACACGACTCTCGGCAACGGATATCTCGGCTCTCGCATCGATGAAGAACGCAGC
>2763-G-23
AACCTTATCATTTAGAGGAAGGAGAAGTCGTAACAAGGTTTCCGTAGGTGAACCTGCGGAAGGATCATTGTCGTGACCCTGACCAAAACAGACCGCGCACGCGTTATCTACCTTGCCAGCGGCGGCACTGTCCGTCGCTTGGCCAAAGTCCTCGATAACCTCCTCTCTTCGGAGCGGGGG-CTCGGGGTAAAAGAACCCACGGCGCCTAAGGCGTCAAGGAACACTGTGCCTAACTCGGGGATGCGGCTGGCTTGCTAGCCG-CCCCCCGTGTTGCAATGCTATTTAATCCACACGACTCTCGGCAACGGATATCTCGGCTCTCGCATCGATGAAGAACGCAGC
>1928-G-23
AACCTTATCATTTAGAGGAAGGAGAAGTCGTAACAAGGTTTCCGTAGGTGAACCTGCGGAAGGATCATTGTCGTGACCCTGACCAAAACAGACCGCGCACGCGTTATCTACCTTGCCGGCGGTGGCACTGTCCGTCGCTTGGCCAAAGTCCTCGATAACCTTCTCCTCTCGGAGAGGGGGCCTCGGGGTAAAAGAACCCACGGCGCCAAAGGCGTCAAGGAACACTGTGCCTAACTCGGGGATGCGGCTGGCTTGCTAGCCG-CCCCCCGTGTTGCAATGCTATTTAATCCACACGACTCTCGGCAACGGATATCTCGGCTCTCGCATCGATGAAGAACGCAGC
>1863-G-23
AACCTTATCATTTAGAGGAAGGAGAAGTCGTAACAAGGTTTCCGTAGGTGAACCTGCGGAAGGATCATTGTCGTGACCCTGACCAAAACAGACCGCGCACGCGTTATCTACCTTGCCGGCGGCGGCACTGTCCGTCACTTGGCCAAAGTCCTCGATAACCTTCTCTTCTCGGAGAGGGGGCCTCGGGGTAAAAGAACCCACGGCGCCAAAGGCGTCAAGGAACACTGTGCCTAACTCGGGGATGCGGCTGGCTTGCTAGCCG-CCCCCCGTGTTGCAATGCTATTTAATCCACACGACTCTCGGCAACGGATATCTCGGCTCTCGCATCGATGAAGAACGCAGC
>1416-G-23
AACCTTATCATTTAGAGGAAGGAGAAGTCGTAACAAGGTTTCCGTAGGTGAACCTGCGGAAGGATCATTGTCGTGACCCTGACCAAAACAGACCGCGCACGCGTTATCTACCTTGCCGGCGGCGGCACTGTCCGTCGCTTGGCCAAAGTCCTCGATAACCTTCTCCTCTCGGAGAGGGGGCCTCGGGGTAAAAGAACCCACGGCGCCAAAGGCGTCAAGGAACACTGTGCCTAACTCGGGGATGCGGCTGGCTTGCTAGCCG-CCCCCCGTGTTGCAATGCTATTTAATCCACACGACTCTCGGCAACGGATATCTCGGCTCTCGCATCGATGAAGAACGCAGC
>1049-G-23
AACCTTATCATTTAGAGGAAGGAGAAGTCGTAACAAGGTTTCCGTAGGTGAACCTGCGGAAGGATCATTGTCGTGACCCTGACCAAAACAGACCGCGCACGCGTTATCTACCTTGCCGGCGGCGGCACTGTCCGTCGCTTGGCCAAAGTCCACGATAACCTTCTCCTCTCGGAGAGGGGGCCTCGGGGTAAAAGAACCCACGGCGCCAAAGGCGTCAAGGAACACTGTGCCTAACTCGGGGATGCGGCTGGCTTGCTAGCCG-CCCCCCGTGTTGCAATGCTATTTAATCCACACGACTCTCGGCAACGGATATCTCGGCTCTCGCATCGATGAAGAACGCAGC
>547-G-23
AACCTTATCATTTAGAGGAAGGAGAAGTCGTAACAAGGTTTCCGTAGGTGAACCTGCGGAAGGATCATTGTCGTGACCCTGACCAAAACAGACCGCGCACACGTTATCTACCTTGCCGGCGGCGGCACTGTCCGTCGCTTGGCCAAAGTCCTCGATAACCTTCTCCTCTCGGAGAGGGGGCCTCGGGGTAAAAGAACCCACGGCGCCAAAGGCGTCAAGGAACACTGTGCCTAACTCGGGGATGCGGCTGGCTTGCTAGCCG-CCCCCCGTGTTGCAATGCTATTTAATCCACACGACTCTCGGCAACGGATATCTCGGCTCTCGCATCGATGAAGAACGCAGC
>173-G-23
AACCTTATCATTTAGAGGAAGGAGAAGTCGTAACAAGGTTTCCGTAGGTGAACCTGCGGAAGGATCATTGTCGTGACCCTGACCAAAACAGACCGCGCACGCGTTATCTACCTTGCCAGCGGCGGCACTGTCCGTCGCTTGGCCAAAGTCCTCGATAACCTCCTCTCTTCGGAGCGGGGG-CTCGGGGTAAAAGAACCCACGGCGCCAAAGGCGTCAAGGAACACTGTGCCTAACTCGGGGATGCGGCTGGCTTGCTAGCCG-CCCCCCGTGTTGCAATGCTATTTAATCCACACGACTCTCGGCAACGGATATCTCGGCTCTCGCATCGATGAAGAACGCAGC
>120-G-23
AACCTTATCATTTAGAGGAAGGAGAAGTCGTAACAAGGTTTCCGTAGGTGAACCTGCGGAAGGATCATTGTCGTGACCCTGACCAAAACAGACCGTGCACGCGTTATCTACCTTGCCGGCGGCGGCACTGTCCGTCGCTTGGCCAAAGTCCACGATAACCTTCTCCTCTCGGAGAGGGGGCCTCGGGGTAAAAGAACCCACGGCGCCAAAGGCGTCAAGGAACACTGTGCCTAACTCGGGGATGCGGCTGGCTTGCTAGCCG-CCCCCCGTGTTGCAATGCTATTTAATCCACACGACTCTCGGCAACGGATATCTCGGCTCTCGCATCGATGAAGAACGCAGC
>115-G-23
AACCTTATCATTTAGAGGAAGGAGAAGTCGTAACAAGGTTTCCGTAGGTGAACCTGCGGAAGGATCATTGTCGTGACCCTGACCAAAACAGACCGCGCACGCGTTATCTACCTTGCCGGCGGCGGCATTGTCCGTCGCTTGGCCAAAGTCCTCGATAACCTTCTCCTCTCGGAGAGGGGGCCTCGGGGTAAAAGAACCCACGGCGCCAAAGGCGTCAAGGAACACTGTGCCTAACTCGGGGATGCGGCTGGCTTGCTAGCCG-CCCCCCGTGTTGCAATGCTATTTAATCCACACGACTCTCGGCAACGGAGATCTCGGCTCTCGCATCGATGAAGAACGCAGC
>104-G-23
AACCTTATCATTTAGAGGAAGGAGAAGTCGTAACAAGGTTTCCGTAGGTGAACCTGCGGAAGGATCATTGTCGTGACCCTGACCAAAACAGACCGCGCACGCGTTATCTACCTTGCCAGCGGCGGCACTGTCCGTCGCTTGGCCAAAGTCCTCGATAACCTTCTCCTCTCGGAGAGGGGGCCTCGGGGTAAAAGAACCCACGGCGCCAAAGGCGTCAAGGAACACTGTGCCTAACTCGGGGATGCGGCTGGCTTGCTAGCCG-CCCCCCGTGTTGCAATGCTATTTAATCCACACGACTCTCGGCAACGGATATCTCGGCTCTCGCATCGATGAAGAACGCAGC
>96-G-23
AACCTTATCATTTAGAGGAAGGAGAAGTCGTAACAAGGTTTCCGTAGGTGAACCTGCGGAAGGATCATTGTCGTGACCCTGACCAAAACAGACCGCGCACGCGTTATCTACCTTGCCGGCGGCGGCACTGTCCGTCACTTGGCCAAAGTCCTCGATAACCTTCTCCTCTCGGAGAGGGGGCCTCGGGGTAAAAGAACCCACGGCGCCAAAGGCGTCAAGGAACACTGTGCCTAACTCGGGGATGCGGCTGGCTTGCTAGCCG-CCCCCCGTGTTGCAATGCTATTTAATCCACACGACTCTCGGCAACGGATATCTCGGCTCTCGCATCGATGAAGAACGCAGC
>78-G-23
AACCTTATCATTTAGAGGAAGGAGAAGTCGTAACAAGGTTTCCGTAGGTGAACCTGCGGAAGGATCATTGTCGTGACCCTGACCAAAACAGACCGCGCACGCGTTATCTACCTTGCCGGCGGCGGCATTGTCCGTCGCTTGGCCAAAGTCCTCGATAACCTCCTCTCTTCGGAGCGGGGG-CTCGGGGTAAAAGAACCCACGGCGCCTAAGGCGTCAAGGAACACTGTGCCTAACTCGGGGATGCGGCTGGCTTGCTAGCCG-CCCCCCGTGTTGCAATGCTATTTAATCCACACGACTCTCGGCAACGGATATCTCGGCTCTCGCATCGATGAAGAACGCAGC
>65-G-23
AACCTTATCATTTAGAGGAAGGAGAAGTCGTAACAAGGTTTCCGTAGGTGAACCTGCGGAAGGATCATTGTCGTGACCCTGACCAAAACAGACCGCGCACGCGTTATCTACCTTGCCGGCGGCGGCACTGTCCGTCGCTTGGCCAAAGTCCACGATAACCTTCTCCTCTCGGAGAGGGGGCCTCGGGGTAAAAGAACCCACGGCGCCAAAGGCGTCAAGGAACACTGTGCCTAACTCGGGGATGCGGCTGGCTTGCTAGCCA-CCCCCCGTGTTGCAATGCTATTTAATCCACACGACTCTCGGCAACGGATATCTCGGCTCTCGCATCGATGAAGAACGCAGC
>65-G-23(2)
AACCTTATCATTTAGAGGAAGGAGAAGTCGTAACAAGGTTTCCGTAGGTGAACCTGCGGAAGGATCATTGTCGTGACCCTGACCAAAACAGACCGCGCACGCGTTATCTACCTTGCCGGCGGCGGCATTGTCCGTCGCTTGGCCAAAGTCCTCGATAACCTTCTCCTCTCGGAGAGGGGGCCTCGGGGTAAAAGAACCCACGACGCCAAAGGCGTCAAGGAACACTGTGCCTAACTCGGGGATGCGGCTGGCTTGCTAGCCG-CCCCCCGTGTTGCAATGCTATTTAATCCACACGACTCTCGGCAACGGATATCTCGGCTCTCGCATCGATGAAGAACGCAGC
>62-G-23
AACCTTATCATTTAGAGGAAGGAGAAGTCGTAACAAGGTTTCCGTAGGTGAACCTGCGGAAGGATCATTGTCGTGACCCTGACCAAAACAGACCGCGCACGCGTTATCTACCTTGCCGGCGGCGGCACTGTCCGTCGCTTGGCCAAAGTCCTCGATAACCTCCTCTCTTCGGAGCGGGGG-CTCGGGGTAAAAGAACCCACGGCGCCTAAGGCGTCAAGGAACACTGTGCCTAACTCGGGGATGCGGCTGGCTTGCTAGCCG-CCCCCCGTGTTGCAATGCTATTTAATCCACACGACTCTCGGCAACGGATATCTCGGCTCTCGCATCGATGAAGAACGCAGC
>49-G-23
AACCTTATCATTTAGAGGAAGGAGAAGTCGTAACAAGGTTTCCGTAGGTGAACCTGCGGAAGGATCATTGTCGTGACCCTGACCAAAACAGACCGCGCACGCGTTATCTACCTTGCCAGCGGCGGCACTGTCCGTCGCTTGGCCAAAGTCCTCGATAACCTCCTCTCTTCGGAGCGGGGG-CTCGGGGTAAAAGAACCCACGGCGCCTAAGGCGTCAAGGAACACTGTGCCTAACTCGGGGATGCGGCTGGCTTGCTAGCCG-CCCCCCGTGTTGCAATGCTATTTAATCCACACGACTCTCGGCAACGGAGATCTCGGCTCTCGCATCGATGAAGAACGCAGC
>46-G-23
AACCTTATCATTTAGAGGAAGGAGAAGTCGTAACAAGGTTTCCGTAGGTGAACCTGCGGAAGGATCATTGTCGTGACCCTGACCAAAACAGACCGCGCACGCGTTATCTACCTTGCCGGCGGCGGCATTGTCCGTCGCTTGGCCAAAGTCCTCGATAACCTTCTCTTCTCGGAGAGGGGGCCTCGGGGTAAAAGAACCCACGGCGCCAAAGGCGTCAAGGAACACTGTGCCTAACTCGGGGATGCGGCTGGCTTGCTAGCCG-CCCCCCGTGTTGCAATGCTATTTAATCCACACGACTCTCGGCAACGGATATCTCGGCTCTCGCATCGATGAAGAACGCAGC
>45-G-23
AACCTTATCATTTAGAGGAAGGAGAAGTCGTAACAAGGTTTCCGTAGGTGAACCTGCGGAAGGATCATTGTCGTGACCCTGACCAAAACAGACCGCGCACGCGTTATCTACCTTGCCGGCGGCGGCATTGTCCGTCGCTTGGCCAAAGTCCTCGATAACCTTCTCCTCTCGGAGAGGGGGCCTCGGGGTAAAAGAACCCACGGCGCCTAAGGCGTCAAGGAACACTGTGCCTAACTCGGGGATGCGGCTGGCTTGCTAGCCG-CCCCCCGTGTTGCAATGCTATTTAATCCACACGACTCTCGGCAACGGATATCTCGGCTCTCGCATCGATGAAGAACGCAGC
>44-G-23
AACCTTATCATTTAGAGGAAGGAGAAGTCGTAACAAGGTTTCCGTAGGTGAACCTGCGGAAGGATCATTGTCGTGACCCTGACCAAAACAGACCGCGCACGTGTTATCTACCTTGCCGGCGGCGGCACTGTCCGTCGCTTGGCCAAAGTCCACGATAACCTTCTCCTCTCGGAGAGGGGTCCTCGGGGTAAAAGAACCCACGGCGCCAAAGGCGTCAAGGAACACTGTGCCTAACTCGGGGATGCGGCTGGCTTGCTAGCCG-CCCCCCGTGTTGCAATGCTATTTAATCCACACGACTCTCGGCAACGGATATCTCGGCTCTCGCATCGATGAAGAACGCAGC
>41-G-23
AACCTTATCATTTAGAGGAAGGAGAAGTCGTAACAAGGTTTCCGTAGGTGAACCTGCGGAAGGATCATTGTCGTGACCCTGACCAAAACAGACCGCGCACGCGTTATCTACCTTGCCGGCGGCGGCACTGTCCGTCGCTTGGCCAAAGTCCACGATAACCTTCTCCTCTCGGAGAGGGGGCCTCGGGGTAAAAGAACCCACGGCGCCAAAGGCGTCAAGGAACACTGTGCCTAACTCGGGGATGCGGCTGGCATGCTAGCCG-CCCCCCGTGTTGCAATGCTATTTAATCCACACGACTCTCGGCAACGGATATCTCGGCTCTCGCATCGATGAAGAACGCAGC
>39-G-23
AACCTTATCATTTAGAGGAAGGAGAAGTCGTAACAAGGTTTCCGTAGGTGAACCTGCGGAAGGATCATTGTCGTGACCCTGACCAAAACAGACCGCGCACGCGTTATCTACCTTGCCGGCGGCGGCACTGTCCGTCACTTGGCCAAAGTCCTCGATAACCTTCTCTTCTCGGAGAGGGGGCCTCGGGGTAAAAGAACCCACGGCGCCAAAGGCGTCAAGGAACACTGTGCCTAACTCGGGGATGCGGCTGGCTTGCTAGCCG-CCCCCCGTGTTGCAATGCTATTTAATCCACACGACTCTCGGCAACGGAGATCTCGGCTCTCGCATCGATGAAGAACGCAGC
>38-G-23
AACCTTATCATTTAGAGGAAGGAGAAGTCGTAACAAGGTTTCCGTAGGTGAACCTGCGGAAGGATCATTGTCGTGACCCTGACCAAAACAGACCGCGCACGCGTTATCTACCTTGCCGGCGGCGGCACTGTCCGTCGCTTGGCCAAAGTCCACGATAACCTTCTCCTCTCGGAGAGGGGGCCTCGGGGTAAAAGAACCCACGGCGCCAAAGGCGTCAAGGAACATTGTGCCTAACTCGGGGATGCGGCTGGCTTGCTAGCCG-CCCCCCGTGTTGCAATGCTATTTAATCCACACGACTCTCGGCAACGGATATCTCGGCTCTCGCATCGATGAAGAACGCAGC
>34-G-23
AACCTTATCATTTAGAGGAAGGAGAAGTCGTAACAAGGTTTCCGTAGGTGAACCTGCGGAAGGATCATTGTCGTGACCCTGACCAAAACAGACCGCGCACGCGTTATCTACCTTGCCAGCGGCGGCACTGTCCGTCGCTTGGCCAAAGTCCTCGATAACCTCCTCTCTTCGGAGAGGGGGCCTCGGGGTAAAAGAACCCACGGCGCCAAAGGCGTCAAGGAACACTGTGCCTAACTCGGGGATGCGGCTGGCTTGCTAGCCG-CCCCCCGTGTTGCAATGCTATTTAATCCACACGACTCTCGGCAACGGATATCTCGGCTCTCGCATCGATGAAGAACGCAGC
>33-G-23
AACCTTATCATTTAGAGGAAGGAGAAGTCGTAACAAGGTTTCCGTAGGTGAACCTGCGGAAGGATCATTGTCGTGACCCTGACCAAAACAGACCGCGCACGCGTTATCTACCTTGCCAGCGGCGGCACTGTCCGTCGCTTGGCCAAAGTCCTCGATAACCTCCTCTCTTCGGAGC-GGGGCCTCGGGGTAAAAGAACCCACGGCGCCAAAGGCGTCAAGGAACACTGTGCCTAACTCGGGGATGCGGCTGGCTTGCTAGCCG-CCCCCCGTGTTGCAATGCTATTTAATCCACACGACTCTCGGCAACGGATATCTCGGCTCTCGCATCGATGAAGAACGCAGC
>33-G-23(2)
AACCTTATCATTTAGAGGAAGGAGAAGTCGTAACAAGGTTTCCGTAGGTGAACCTGCGGAAGGATCATTGTCGTGACCCTGACCAAAACAGACCGCGCACGCGTTATCTACCTTGCCGGCGGCGGCACTGTCCGTCGCTTGGCCAAAGTCCACGATAACCTTCTCCTCTCGGAGAGGGGGCCTCGGGGTAAAAGAACCCACGGCGCCAAAGGCGTCAAGGAACACTGTGCCTAACTCGGGGATGCGGCTGGCTTGCTAGCCG--CCCCCGTGTTGCAATGCTATTTAATCCACACGACTCTCGGCAACGGATATCTCGGCTCTCGCATCGATGAAGAACGCAGC
>33-G-23(3)
AACCTTATCATTTAGAGGAAGGAGAAGTCGTAACAAGGTTTCCGTAGGTGAACCTGCGGAAGGATCATTGTCGTGACCCTTACCAAAACAGACCGCGCACGCGTTATCTACCTTGCCGGCGGCGGCACTGTCCGTCGCTTGGCCAAAGTCCACGATAACCTTCTCCTCTCGGAGAGGGGGCCTCGGGGTAAAAGAACCCACGGCGCCAAAGGCGTCAAGGAACACTGTGCCTAACTCGGGGATGCGGCTGGCTTGCTAGCCG-CCCCCCGTGTTGCAATGCTATTTAATCCACACGACTCTCGGCAACGGATATCTCGGCTCTCGCATCGATGAAGAACGCAGC
>32-G-23
AACCTTATCATTTAGAGGAAGGAGAAGTCGTAACAAGGTTTCCGTAGGTGAACCTGCGGAAGGATCATTGTCGTGACCCTGACCAAAACAGACCGCGCACGCGTTATCTACCTTGCCGGCGCCGGCACTGTCCGTCGCTTGGCCAAAGTCCACGATAACCTTCTCCTCTCGGAGAGGGGGCCTCGGGGTAAAAGAACCCACGGCGCCAAAGGCGTCAAGGAACACTGTGCCTAACTCGGGGATGCGGCTGGCTTGCTAGCCG-CCCCCCGTGTTGCAATGCTATTTAATCCACACGACTCTCGGCAACGGATATCTCGGCTCTCGCATCGATGAAGAACGCAGC
>32-G-23(2)
AACCTTATCATTTAGAGGAAGGAGAAGTCGTAACAAGGTTTCCGTAGGTGAACCTGCGGAAGGATCATTGTCGTGACCCTGACCAAAACAGACCGCGCACGCGTTATCTACCTTGCCGGCGGCGGCATTGTCCGTCGCTTGGCCAAAGTCCTCGATAACCTTCTCCTCTCGGAGAGGGGGCCTCGGGGTAAAAGAACCCACGGCGCCAAAGGCGTCAAGGAACACTGTGCCTAACTCGGGGATGCGGCTGGCTTGCTAGCCG-CCCCCCGTGTTGCAATGCTATTTAATCCACACGACTCTCGGCAACGGATATCTTGGCTCTCGCATCGATGAAGAACGCAGC
>31-G-23
AACCTTATCATTTAGAGGAAGGAGACGTCGTAACAAGGTTTCCGTAGGTGAACCTGCGGAAGGATCATTGTCGTGACCCTGACCAAAACAGACCGCGCACGCGTTATCTACCTTGCCGGCGGCGGCATTGTCCGTCGCTTGGCCAAAGTCCTCGATAACCTTCTCCTCTCGGAGAGGGGGCCTCGGGGTAAAAGAACCCACGGCGCCAAAGGCGTCAAGGAACACTGTGCCTAACTCGGGGATGCGGCTGGCTTGCTAGCCG-CCCCCCGTGTTGCAATGCTATTTAATCCACACGACTCTCGGCAACGGATATCTCGGCTCTCGCATCGATGAAGAACGCAGC
>31-G-23(2)
AACCTTATCATTTAGAGGAAGGAGAAGTCGTAACAAGGTTTCCGTAGGTGAACCTGCGGAAGGATCATTGTCGTGACCCTGACCAAAACAGACCGCGCACGCGTTATCTACCTTGCCGGCGGCGGCATTGTCCGTCGCTTGGCCAAAGTCCACGATAACCTTCTCCTCTCGGAGAGGGGGCCTCGGGGTAAAAGAACCCACGGCGCCAAAGGCGTCAAGGAACACTGTGCCTAACTCGGGGATGCGGCTGGCTTGCTAGCCG-CCCCCCGTGTTGCAATGCTATTTAATCCACACGACTCTCGGCAACGGATATCTCGGCTCTCGCATCGATGAAGAACGCAGC
>29-G-23
AACCTTATCATTTAGAGGAAGGAGAAGTCGTAACAAGGTTTCCGTAGGTGAACCTGCGGAAGGATCATTGTCGTGACCCTGACCAAAACAGACCGCGCACGCGTTATCTACCTTGCCGGCGGCGGCACTGTCCGTCGCTTGGCCAAAGTCCTCGATAACCTTCTCCTCTCGGAGAGGGGGCCTCGGGGTAAAAGAACCCACGGCGCCAAAGGCGTCAAGGAACACTGTGCCTAACTCGGGGATGCGGCTGGCTTGCTAGCCG-CCCCCCGTGTTGCAATGCTATTTAATCCACACGACTCTCGGCAACGGAGATCTCGGCTCTCGCATCGATGAAGAACGCAGC
>29-G-23(2)
AACCTTATCATTTAGAGGAAGGAGAAGTCGTAACAAGGTTTCCGTAGGTGAACCTGCGGAAGGATCATTGTCGTGACCCTGACCAAAACAGACCGCGCACGCGTTATCTACCTTGCCGGCGGTGGCACTGTCCGTCGCTTGGCCAAAGTCCTCGATAACCTTCTCCTCTCGGAGAGGGGGCCTCGGGGTAAAAGAACCCACGGCGCCAAAGGCGTCAAGGAACACTGTGCCTAACTCGGGGATGCGGCTGGCTTGCTAGCCG-CCCCCCGTGTTGCAATGCTATTTAATCCACACGACTCTCGGCAACGGAGATCTCGGCTCTCGCATCGATGAAGAACGCAGC
>29-G-23(3)
AACCTTATCATTTAGAGGAAGGAGAAGTCGTAACAAGGTTTCCGTAGGTGAACCTGCGGAAGGATCATTGTCGTGACCCTGACCAAAACAGACCGCGCACGCGTTATCTACCTTGCCGGCGGCGGCACTGTCCGTCGCTTGGCCAAAGTCCACGATAACTTTCTCCTCTCGGAGAGGGGGCCTCGGGGTAAAAGAACCCACGGCGCCAAAGGCGTCAAGGAACACTGTGCCTAACTCGGGGATGCGGCTGGCTTGCTAGCCG-CCCCCCGTGTTGCAATGCTATTTAATCCACACGACTCTCGGCAACGGATATCTCGGCTCTCGCATCGATGAAGAACGCAGC
>28-G-23
AACCTTATCATTTAGAGGAAGGAGAAGTCGTAACAAGGTTTCCGTAGGTGAACCTGCGGAAGGATCATTGTCGTGACCCTGACCAAAACAGACCGCGCACGCGTTATCTACCTTGCCGGCGGCGGCACTGTCCGTCGCTTGGCCAAAGTCCACGATAACCTTCTCCTCTCGGAGAGGGGGCCTCGGGGTAAAAGAACCCACGGCGCCAAAGGCGTCAAGGAACACTGTGCCTAACTCGGGGATGCGGCTGGCTTGCTAGCCG--CCCCCGTGTTGCAATGCTATTTAATCCACACGACTCTCGGCAACGAATATCTCGGCTCTCGCATCGATGAAGAACGCAGC
>27-G-23
AACCTTATCATTTAGAGGAAGGAGAAGTCGTAACAAGGTTTCCGTAGGTGAACCTGCGGAAGGATCATTGTCGTGACCCTGACCAAAACTGACCGCGCACGCGTTATCTACCTTGCCGGCGGCGGCACTGTCCGTCGCTTGGCCAAAGTCCTCGATAACCTTCTCCTCTCGGAGAGGGGGCCTCGGGGTAAAAGAACCCACGGCGCCAAAGGCGTCAAGGAACACTGTGCCTAACTCGGGGATGCGGCTGGCTTGCTAGCCG-CCCCCCGTGTTGCAATGCTATTTAATCCACACGACTCTCGGCAACGGATATCTCGGCTCTCGCATCGATGAAGAACGCAGC
>27-G-23(2)
AACCTTATCATTTAGAGGAAGGAGAAGTCGTAACAAGGTTTCCGTAGGTGAACCTGCGGAAGGATCATTGTCGTGACCCTGACCAAAACAGACCGCGCACGCGTTATCTACCTTGCCGGCGGCGGCACTGTCCGTCGCTTGGCCAAAGTCCACGATAACCTTCTCCTCCCGGAGAGGGGGCCTCGGGGTAAAAGAACCCACGGCGCCAAAGGCGTCAAGGAACACTGTGCCTAACTCGGGGATGCGGCTGGCTTGCTAGCCG-CCCCCCGTGTTGCAATGCTATTTAATCCACACGACTCTCGGCAACGGATATCTCGGCTCTCGCATCGATGAAGAACGCAGC
>25-G-23
AACCTTATCATTTAGAGGAAGGAGAAGTCGTAACAAGGTTTCCGTAGGTGAACCTGCGGAAGGATCATTGTCGTGACCCTGACCAAAACAGACCGCGCACGCGTTATCTACCTTGCCGGCAGCGGCACTGTCCGTCGCTTGGCCAAAGTCCACGATAACCTTCTCCTCTCGGAGAGGGGGCCTCGGGGTAAAAGAACCCACGGCGCCAAAGGCGTCAAGGAACACTATGCCTAACTCGGGGATGCGGCTGGCTTGCTAGCCG-CCCCCCGTGTTGCAATGCTATTTAATCCACACGACTCTCGGCAACGGATATCTCGGCTCTCGCATCGATGAAGAACGCAGC
>25-G-23(2)
AACCTTATCATTTAGAGGAAGGAGAAGTCGTAACAAGGTTTCCGTAGGTGAACCTGCGGAAGGATCATTGTCGTGACCCTGACCAAAACAGACCGCGCACGCGTTATCTACCTTGCCGGCGGCGGCACTGTCCGTCGCTTGGCCAAAGTCCACGATAACCTTCTCCTCTCGGAGAGGGGTCCTCGGGGTAAAAGAACCCACGGCGCCAAAGGCGTCAAGGAACACTGTGCCTAACTCGGGGATGCGGCTGGCTTGCTAGCCG--CCCCCGTGTTGCAATGCTATTTAATCCACACGACTCTCGGCAACGAATATCTCGGCTCTCGCATCGATGAAGAACGCAGC
>25-G-23(3)
AACCTTATCATTTAGAGGAAGGAGAAGTCGTAACAAGGTTTCCGTAGGTGAACCTGCGGAAGGATCATTGTCGTGACCCTGACCAAAACAGACCGCGCACGCGTTATCTACCTTGCCGGCGGCGGCACTGTCCGTCGCTTGGCCAAAGTCCACGATAACCTTCTACTCTCGGAGAGGGGGCCTCGGGGTAAAAGGACCCACGGCGCCAAAGGCGTCAAGGAACACTGTGCCTAACTCGGGGATGCGGCTGGCTTGCTAGCCG-CCCCCCGTGTTGCAATGCTATTTAATCCACACGACTCTCGGCAACGGATATCTCGGCTCTCGCATCGATGAAGAACGCAGC
>25-G-23(4)
AACCTTATCATTTAGAGGAAGGAGAAGTCGTAACAAGGTTTCCGTAGGTGAACCTGCGGAAGGATCATTGTCGTGACCCTGACCAAAACAGACCGCGCACGCGTTATCTACCTTGCCGGCGGCGGCACTGTCCGTCGCTTGGCCAAAGTCCACGATAACCTTCTCCTCTCGGAGAGGGGGCCTTGGGGTAAAAGAACCCACGGCGCCAAAGGCGTCAAGGAACACTGTGCCTAACTCGGGGATGCGGCTGGCTTGCTAGCCG-CCCCCCGTGTTGCAATGCTATTTAATCCACACGACTCTCGGCAACGGATATCTCGGCTCTCGCATCGATGAAGAACGCAGC
>25-G-23(5)
AACCTTATCATTTAGAGGAAGGAGAAGTCGTAACAAGGTTTCCGTAGGTGAACCTGCGGAAGGATCATTGTCGTGACCCTGACCAAAACAGACCGCGCACGCGTTATCTACCTTGCCGGCGGCGGCATTGTCCGTCGCTTGGCCAAAGTCCTCGATAACCTTCTCCTCTCGGAGAGGGGGCCTCGGGGTAAAAGAACCCACGGCGCCAAAGGCGTCAAGGAACACTGTGCCTAACTCGGGGATGCGGCTGGCTTGCTAGCCG-CCCCCCGTGTTGCAATGCTATTTAATCCACACGACTCTCGGCAACGGATATCTCGGCTCGCGCATCGATGAAGAACGCAGC
>25-G-23(6)
AACCTTATCATTTAGAGGAAGGAGAAGTCGTAACAAGGTTTCCGTAGGTGAACCTGCGGAAGGATCATTGTCGTGACCCTGACCAAAACAGACCGCGCACGCGTTATCTACCTTGCCGGCGGCGGCACTGTCCGTCACTTGGCCAAAGTCCTCGATAACCTTCTCTTCTCGGAGAGGGGGCCTCGGGGTAAAAGAACCCACGGCGCCTAAGGCGTCAAGGAACACTGTGCCTAACTCGGGGATGCGGCTGGCTTGCTAGCCG-CCCCCCGTGTTGCAATGCTATTTAATCCACACGACTCTCGGCAACGGATATCTCGGCTCTCGCATCGATGAAGAACGCAGC
>24-G-23
AACCTTATCATTTAGAGGAAGGAGAAGTCGTAACAAGGTTTCCGTAGGTGAACCTGCGGAAGGATCATTGTCGTGACCCTGACCAAAACAGACCGCGCACGCGTTATCTACCTTGCCAGCGGCGGCATTGTCCGTCGCTTGGCCAAAGTCCTCGATAACCTTCTCCTCTCGGAGAGGGGGCCTCGGGGTAAAAGAACCCACGGCGCCAAAGGCGTCAAGGAACACTGTGCCTAACTCGGGGATGCGGCTGGCTTGCTAGCCG-CCCCCCGTGTTGCAATGCTATTTAATCCACACGACTCTCGGCAACGGATATCTCGGCTCTCGCATCGATGAAGAACGCAGC
>23-G-23
AACCTTATCATTTAGAGGAAGGAGAAGTCGTAACAAGGTTTCCGTAGGTGAACCTGCGGAAGGATCATTGTCGTGACCCTGACCAAAACAGACCGCGCACGCGTTATCTACCTTGCCGGCGGTGGCACTGTCCGTCGCTTGGCCAAAGTCCTCGATAACCTCCTCTCTTCGGAGCGGGGG-CTCGGGGTAAAAGAACCCACGGCGCCTAAGGCGTCAAGGAACACTGTGCCTAACTCGGGGATGCGGCTGGCTTGCTAGCCG-CCCCCCGTGTTGCAATGCTATTTAATCCACACGACTCTCGGCAACGGATATCTCGGCTCTCGCATCGATGAAGAACGCAGC
>23-G-23(2)
AACCTTATCATTTAGAGGAAGGAGCAGTCGTAACAAGGTTTCCGTAGGTGAACCTGCGGAAGGATCATTGTCGTGACCCTGACCAAAACAGACCGCGCACGCGTTATCTACCTTGCCGGCGGCGGCATTGTCCGTCGCTTGGCCAAAGTCCTCGATAACCTTCTCCTCTCGGAGAGGGGGCCTCGGGGTAAAAGAACCCACGGCGCCAAAGGCGTCAAGGAACACTGTGCCTAACTCGGGGATGCGGCTGGCTTGCTAGCCG-CCCCCCGTGTTGCAATGCTATTTAATCCACACGACTCTCGGCAACGGATATCTCGGCTCTCGCATCGATGAAGAACGCAGC
>23-G-23(3)
AACCTTATCATTTAGAGGAAGGAGAAGTCGTAACAAGGTTTCCGTAGGTGAACCTGCGGAAGGATCATTGTCGTGACCCTGACCAAAACAAACCGCGCACGCGTTATCTACCTTGCCGGCGGCGGCACTGTCCGTCGCTTGGCCAAAGTCCACGATAACCTTCTCCTCTCGGAGAGGGGGCCTCGGGGTAAAAGAACCCACGGCGCCAAAGGCGTCAAGGAACACTGTGCCTAACTCGGGGATGCGGCTGGCTTGCTAGCCG-CCCCCCGTGTTGCAATGCTATTTAATCCACACGACTCTCGGCAACGGATATCTCGGCTCTCGCATCGATGAAGAACGCAGC
>23-G-23(4)
AACCTTATCATTTAGAGGAAGGAGAAGTCGTAACAAGGTTTCCGTAGGTGAACCTGCGGAAGGATCATTGTCGTGACCCTGACCAAAACAGACCGCGCACGCGTTATCTACCTTGCCGGCGGCGGCACTGTCCGTCGCTTGGCCAAAGTCCACGATAACCTTCTCCTCTCGGAGAGGGGGCCTCGAGGTAAAAGGACCCACGGCGCCAAAGGCGTCAAGGAACACTGTGCCTAACTCGGGGATGCGGCTGGCTTGCTAGCCG-CCCCCCGTGTTGCAATGCTATTTAATCCACACGACTCTCGGCAACGGATATCTCGGCTCTCGCATCGATGAAGAACGCAGC
>23-G-23(5)
AACCTTATCATTTAGAGGAAGGAGAAGTCGTAACAAGGTTTCCGTAGGTGAACCTGCGGAAGGATCATTGTCGTGACCCTGACCAAAACAGACCGCGCACGCGTTATCTACCTTGCCGGCGGCGGCACTGTCCGTCGCTTGGCCAAAGTCCACGATAACCTTCTCCTCTCGGAGAGGGGGCCTCGGGGTAAAAGAACCCACGGCGCCAAAGGCGTCAAGGAACACTGTGCCTAACTCGGGGATGCGGCTGGCTTGCTAGCCG-CCCCCCGTGTTGCAATGCTATTTAATCCACACGCCTCTCGGCAACGGATATCTCGGCTCTCGCATCGATGAAGAACGCAGC
>23-G-23(6)
AACCTTATCATTTAGAGGAAGGAGAAGTCGTAACAAGGTTTCCGTAGGTGAACCTGCGGAAGGATCATTGTCGTGACCCTGACCAAAACAGACCGCGCACGCGTTATCTACCTTGCCGGCGGCGGCACTGTCCGTCGCTTGGCCAAAGTCCACGATAACCTTCTCCTCTCGGAGAGGGGGCCTCGGGGTAAAAGAACCCACGGCGCCAAAGGCGTCAAGGAACACTGTGCCTAACTCGGGGATGCGGCTGGCTTGCTAGCCG-CCCCCCGTGTTGCAATGCTATTTAACCCACACGACTCTCGGCAACGGATATCTCGGCTCTCGCATCGATGAAGAACGCAGC
>22-G-23
AACCTTATCATTTAGAGGAAGGAGAAGTCGTAACAAGGTTTCCGTAGGTGAACCTGCGGAAGGATCATTGTCGTGACCCTGACCAAAACAGACCGCGCACGCGTTATCTACCTTGCCGGCGGCGGCACTGTCCGTCGCTTGGCCAAAGTCCACGATAACCTTCTCCTCTCGGAGAGGGGGCCTCGGGGTAAAAGAACCCACGGCGCCAAAGGCGTCAAGGAACACTGTGCCTAACTCGGGGATGCGGCTGGCTTGCTAGCCG-CCCCCCGTGTTGCAATGCTATTTAATCCACACGACTCTCGGCAATGGATATCTCGGCTCTCGCATCGATGAAGAACGCAGC
>22-G-23(2)
AACCTTATCATTTAGAGGAAGGAGAAGTCGTAACAAGGTTTCCGTAGGTGAACCTGCGGAAGGATCATTGTCGTGACCCTGACCAAAACAGACCGCGCACGCGTTATCTACCTTGCCGGCGGTGGCACTGTCCGTCGCTTGGCCAAAGTCCTCGATAACCTTCTCCTCTCGGAGAGGGGGCCTCGGGGTAAAAGAACCCACGGCGCCTAAGGCGTCAAGGAACACTGTGCCTAACTCGGGGATGCGGCTGGCTTGCTAGCCG-CCCCCCGTGTTGCAATGCTATTTAATCCACACGACTCTCGGCAACGGATATCTCGGCTCTCGCATCGATGAAGAACGCAGC
>22-G-23(3)
AACCTTATCATTTAGAGGAAGGAGAAGTCGTAACAAGGTTTCCGTAGGTGAACCTGCGGAAGGATCATTGTCGTGACCCTGACCAAAACAGACCGCGCACGCGTTATCTACCTTGCCGGCGGCGGCACTGTCCGTCGCTTGGCCAAAGTCCACGATAACCTTCTCCTCTCGGAGAGGGGTCCTCGGGGTAAAAGAACCCACGGCGCCAAAGGCGTCAAGGAACACTGTGCCTAACTCGGGGATGCGGCTGGCTTGCTAGCCG-CCCCCCGTGTTGCAATGCTATTTAATCCACACGACTCTCGGCAACGGATATCTCGGCTCTCGCATCGATGAAGAACGCAGC
>22-G-23(4)
AACCTTATCATTTAGAGGAAGGAGAAGTCGTAACAAGGTTTCCGTAGGTGAACCTGCGGAAGGATCATTGTCGTGACCCTGACCAAAACAGACCGCGCACGCGTTATCTACCTTGCCAGCGGCGGCACTGTCCGTCGCTTGGCCAAAGTCCACGATAACCTTCTCCTCTCGGAGAGGGGGCCTCGGGGTAAAAGAACCCACGGCGCCAAAGGCGTCAAGGAACACTGTGCCTAACTCGGGGATGCGGCTGGCTTGCTAGCCG-CCCCCCGTGTTGCAATGCTATTTAATCCACACGACTCTCGGCAACGGATATCTCGGCTCTCGCATCGATGAAGAACGCAGC
>22-G-23(5)
AACCTTATCATTTAGCGGAAGGAGAAGTCGTAACAAGGTTTCCGTAGGTGAACCTGCGGAAGGATCATTGTCGTGACCCTGACCAAAACAGACCGCGCACGCGTTATCTACCTTGCCGGCGGCGGCATTGTCCGTCGCTTGGCCAAAGTCCTCGATAACCTTCTCCTCTCGGAGAGGGGGCCTCGGGGTAAAAGAACCCACGGCGCCAAAGGCGTCAAGGAACACTGTGCCTAACTCGGGGATGCGGCTGGCTTGCTAGCCG-CCCCCCGTGTTGCAATGCTATTTAATCCACACGACTCTCGGCAACGGATATCTCGGCTCTCGCATCGATGAAGAACGCAGC
>22-G-23(6)
AACCTTATCATTTAGAGGAAGGAGAAGTCGTAACAAGGTTTCCGTAGGTGCACCTGCGGAAGGATCATTGTCGTGACCCTGACCAAAACAGACCGCGCACGCGTTATCTACCTTGCCGGCGGCGGCATTGTCCGTCGCTTGGCCAAAGTCCTCGATAACCTTCTCCTCTCGGAGAGGGGGCCTCGGGGTAAAAGAACCCACGGCGCCAAAGGCGTCAAGGAACACTGTGCCTAACTCGGGGATGCGGCTGGCTTGCTAGCCG-CCCCCCGTGTTGCAATGCTATTTAATCCACACGACTCTCGGCAACGGATATCTCGGCTCTCGCATCGATGAAGAACGCAGC
>21-G-23
AACCTTATCATTTAGAGGAAGGAGAAGTCGTAACAAGGTTTCCGTAGGTGAACCTGCGGAAGGATCATTGTCGTGACCCTGACCAAAACAGACCGCGCACGCGTTATCTACCTTGCCGGCGGCGGCATTGTCCGTCGCTTGGCCAAAGTCCTCGATAACCTTCTCCTCTCGGAGAGGGGGCCTCGGGGTAAAAGAACCCACGGCGCCAAAGGCGTCAAGGAACACTGTGCCTAACTCGGGGATGCGGCTGGCTTGCTAGCCG-CCCCCCGTGTTGCAATGCTATTTAATCCACACGACTCTCGGCAACGGATATCTCGGCTCTCGCATCGATGAAGAACGCAG-
>21-G-23(2)
AACCTTATCATTTAGAGGAAGGAGAAGTCGTAACAAGGTTTCCGTAGGTGAACCTGCGGAAGGATCATTGTCGTGACCCTGACCAAAACAGATCGCGCACGCGTTATCTACCTTGCCGGCGGCGGCACTGTCCGTCGCTTGGCCGAAGTCCACGATAACCTTCTCCTCTCGGAGAGGGGGCCTCGGGGTAAAAGAACCCACGGCGCCAAAGGCGTCAAGGAACACTGTGCCTAACTCGGGGATGCGGCTGGCTTGCTAGCCG-CCCCCCGTGTTGCAATGCTATTTAATCCACACGACTCTCGGCAACGGATATCTCGGCTCTCGCATCGATGAAGAACGCAGC
>21-G-23(3)
AACCTTATCATTTAGAGGAAGGAGAAGTCGTAACAAGGTTTCCGTAGGTGAACCTGCGGAAGGATCATTGTCGTGACCCTGACCAAAACAGACCGCGCACGCGTTATCTACCTTGCCGGCGGCGGCACTGTCCGTCGCTTGGCCAAAGTCCACGATAACCTTCTCCTCTCGGAGAGGGGGCCTCGGGGTAAAAGAACCCACGGCGCCAAAGGCGTCAAGGAACACTGTGCCTAACTCGGGGATGCGGCTGGCTTGCTAGCCG-CCCCCCGTGTTGCAATGCTATTTAATCCACACGACTCTCGGCAACGGAGATCTCGGCTCTCGCATCGATGAAGAACGCAGC
>19-G-23
AACCTTATCATTTAGAGGAAGGAGAAGTCGTAACAAGGTTTCCGTAGGTGAACCTGCGGAAGGATCATTGTCGTGACCCTGACCAAAACAGACCGCGCACGCGTTATCTACCTTGCCGGCGGCGGCACTGTCCGTCGCTTGGCCAAAGTCCACGATAACCTTCTCCTCTCGGAGAGGGGGCCTCGGGGTAAAAGAACCCACGGCGCCTAAGGCGTCAAGGAACACTGTGCCTAACTCGGGGATGCGGCTGGCTTGCTAGCCG-CCCCCCGTGTTGCAATGCTATTTAATCCACACGACTCTCGGCAACGGATATCTCGGCTCTCGCATCGATGAAGAACGCAGC
>19-G-23(2)
AACCTTATCATTTAGAGGAAGGAGAAGTCGTAACAAGGTTTCCGTAGGTGAACCTGCGGAAGGATCATTGTCGTGACCCTGACCAAAACAGACCGCGCACGCGTTATCTACCTTGCCGGCGGCGGCACTGTCCGTCGCTTGGCCAAAGTCCACGATAACCTTCTCCTCTCGGAGAGGGGGCCTCGGGGTAAAAGAATCCACGGCGCCAAAGGCGTCAAGGAACACTGTGCCTAACTCGGGGATGCGGCTGGCTTGCTAGCCG-CCCCCCATGTTGCAATGCTATTTAATCCACATGACTCTCGGCAACGGATATCTCGGCTCTCGCATCGATGAAGAACGCAGC
>19-G-23(3)
AACCTTATCATTTAGAGGAAGGAGAAGTCGTAACAAGGTTTCCGTAGGTGAACCTGCGGAAGGATCATTGTCGTGACCCTGACCAAAACAGACCGCGCACGCGTTATCTACCTTGCCAGCGGCGGCACTGTCCGTCGCTTGGCCAAAGTCCTCGATAACCTCCTCTCTTCGGAGCGGGGG-CTCGGGGTAAAAGAACCCACGGCGCCTAAGGCGTCAAGGAACACTGTGCCTAACTCGGGGATGCGGCTGGCTTGCTAGCCG-CCCCCCGTGTTGCAATGCTATTTAATCCACATGACTCTCGGCAACGGATATCTCGGCTCTCGCATCGATGAAGAACGCAGC
>18-G-23
AACCTTATCATTTAGAGGAAGGAGAAGTCGTAACAAGGTTTCCGTAGGTGAACCTGCGGAAGGATCATTGTCGTGACCCTGACCAAAACAGACCGCGCACGCGTTATCTACCTTGCCGGCGGCGGCATTGTCCGTCGCTTGGCCAAAGTCCTCGATAACCTTCTCCTCTCGGAGAGGGGGCCTCGGGGTAAAAGAACCCACGGCGCCAAAGGCGTCAAGGAACACTGTGCCTAACTCGGGGATGCGGCTGGCTTGCTAGCCG-CCCCCCGTGTTGCAATGCTATTTAATCCACACGACTCTCGGCAACGAATATCTCGGCTCTCGCATCGATGAAGAACGCAGC
>18-G-23(2)
AACCTTATCATTTAGAGGAAGGAGAAGTCGTAACAAGGTTTCCGTAGGTGAACCTGCGGAAGGATCATTGTCGTGACCCTGACCAAAATAGACCGCGCACGCGTTATCTACCTTGCCGGCGGCGGCATTGTCCGTCGCTTGGCCAAAGTCCTCGATAACCTTCTCCTCTCGGAGAGGGGGCCTCGGGGTAAAAGAACCCACGGCGCCAAAGGCGTCAAGGAACACTGTGCCTAACTCGGGGATGCGGCTGGCTTGCTAGCCG-CCCCCCGTGTTGCAATGCTATTTAATCCACACGACTCTCGGCAACGGATATCTCGGCTCTCGCATCGATGAAGAACGCAGC
>18-G-23(3)
AACCTTATCATTTAGAGGAAGGAGAAGTCGTAACAAGGTTTCCGTAGGTGAACCTGCGGAAGGATCATTGTCGTGACCCTGACCAAAACAGACCGCGCACGCGTTATCTACCTTGCCGGCGGCGGCATTGTCCGTCGCTTGGCCAAAGTCCTCGATAACCTTCTCCTCTCGGAGAGGGGGCCTCGGGGTAAAAGAACCCACGGCGCCAAAGGCGTCAAGGAACACTGTGCCTAACTCGGGGATGCGGCTGGCTTGCTAGCCG-CCCCCCGTGTTGCAATGCTATTTAATCCACACGACTCTCGGCAACGGATATCTCGGCTCTCGCATCGATGAAGAACGCGGC
>18-G-23(4)
AACCTTATCATTTAGAGGAAGGAGAAGTCGTAACAAGGTTTCCGTAGGTGAACCTGCGGAAGGATCATTGTCGTGACCCTGACCAAAACAGACCGCGCACGCGTTATCTACCTTGCCGGCGGTGGCACTGTCCGTCACTTGGCCAAAGTCCTCGATAACCTTCTCTTCTCGGAGAGGGGGCCTCGGGGTAAAAGAACCCACGGCGCCAAAGGCGTCAAGGAACACTGTGCCTAACTCGGGGATGCGGCTGGCTTGCTAGCCG-CCCCCCGTGTTGCAATGCTATTTAATCCACACGACTCTCGGCAACGGATATCTCGGCTCTCGCATCGATGAAGAACGCAGC
>18-G-23(5)
AACCTTATCATTTAGAGGAAGGAGAAGTCGTAACAAGGTTTCCGTAGGTGAACCTGCGGAAGGATCATTGTCGTGACCCTGACCAAAACAGACCGCGCACGCGTTATCTACCTTGCCGGCGGCGGCACTGTCCGTCACTTGGCCAAAGTCCTCGATAACCTCCTCTCTTCGGAGCGGGGG-CTCGGGGTAAAAGAACCCACGGCGCCTAAGGCGTCAAGGAACACTGTGCCTAACTCGGGGATGCGGCTGGCTTGCTAGCCG-CCCCCCGTGTTGCAATGCTATTTAATCCACACGACTCTCGGCAACGGATATCTCGGCTCTCGCATCGATGAAGAACGCAGC
>17-G-23
AACCTTATCATTTAGAGGAAGGAGAAGTCGTAACAAGGTTTCCGTAGGTGAACCTGCGGAAGGATCATTGTCGTGACCCTGACCAAAACAGACCGCGCACACGTTATCTACCTTGCCGGCGGCGGCATTGTCCGTCGCTTGGCCAAAGTCCTCGATAACCTTCTCCTCTCGGAGAGGGGGCCTCGGGGTAAAAGAACCCACGGCGCCAAAGGCGTCAAGGAACACTGTGCCTAACTCGGGGATGCGGCTGGCTTGCTAGCCG-CCCCCCGTGTTGCAATGCTATTTAATCCACACGACTCTCGGCAACGGATATCTCGGCTCTCGCATCGATGAAGAACGCAGC
>17-G-23(2)
AACCTTATCATTTAGAGGAAGGAGAAGTCGTAACAAGGTTTCCGTAGGTGAACCTGCGGAAGGATCATTGTCGTGACCCTGACCAAAACAGACCGCGCACGCGTTATCTACCTTGCCGGCGGCGGCATTGTCCGTCGCTTGGCCAAAGTCCTCGATAACCTTCTCCTCTCGGAGAGGGGGCCTCGGGGTAAAAGAACCCACGGCGCCAAAGGCGTCAAGGAACACTGTGCCTAACTCGGGGATGCGGCTGGCTTGCTAGCCG-CCCCCCGTGTTGCAATGCTATTTAATCCACATGACTCTCGGCAACGGATATCTCGGCTCTCGCATCGATGAAGAACGCAGC
>17-G-23(3)
AACCTTATCATTTAGAGGAAGGAGAAGTCGTAACAAGGTTTCCGTAGGTGAACCTGCGGAAGGATCATTGTCGTGACCCTGACCAAAACAGACCGCGCACGCGTTATCTACCTTGCCAGCGGCGGCACTGTCCGTCGCTTGGCCAAAGTCCTCGATAACCTTCTCTTCTCGGAGAGGGGGCCTCGGGGTAAAAGAACCCACGGCGCCAAAGGCGTCAAGGAACACTGTGCCTAACTCGGGGATGCGGCTGGCTTGCTAGCCG-CCCCCCGTGTTGCAATGCTATTTAATCCACACGACTCTCGGCAACGGATATCTCGGCTCTCGCATCGATGAAGAACGCAGC
>17-G-23(4)
AACCTTATCATTTAGAGGAAGGAGAAGTCGTAACAAGGTTTCCGTAGGTGAACCTGCGGAAGGATCATTGTCGTGACCCTGACCAAAACAGACCGCGCACGCGTTATCTACCTTGCCGGCGGCGGCACTGTCCGTCGCTTGGCCAAAGTCCACGATAACCTTCTCCTCTCGGAGAGGGGGCCTCGGGGTAAAAGAACCCACGGCGCCAAAGGCGTCAAGGAACACTGTGCCTAACTCGGGGATGCGGCTGGCTTGCTAGCCG--ACCCCGTGTTGCAATGCTATTTAATCCACATGACTCTCGGCAACGGATATTTCGGCTCTCGCATCGATGAAGAACGCAGC
>17-G-23(5)
AACCTTATCATTTAGAGGAAGGAGAAGTCGTAACAAGGTTTCCGTAGGTGAACCTGCGGAAGGATCATTGTCGTGACCCTGACCAAAACAGACCGCGCACGCGTTATCTACCTTGCCGGCGGCGGCACTGTCCGTCGCTTGGCCAAAGTCCACGATAACCTTCTCCTCTCGGAGAGGGGTCCTCGGGGTAAAAGAACCCACGGCGCCAAAGGCGTCAAGGAACACTGTGCCTAACTTGGGGATGCGGCTGGCTTGCTAGCCG-CCCCCCGTGTTGCAATGCTATTTAATCCACACGACTCTCGGCAACGGATATCTCGGCTCTCGCATCGATGAAGAACGCAGC
>17-G-23(6)
AACCTTATCATTTAGAGGAAGGAGAAGTCGTAACAAGGTTTCCGTAGGTGAACCTGCGGAAGGATCATTGTCGTGACCCTGACCAAAACAGATCGCGCACGCGTTATCTACCTTGCCGGCGGCGGCACTGTCCGTCGCTTGGCCAAAGTCCACGATAACCTTCTCCTCTCGGAGAGGGGGCCTCGGGGTAAAAGAACCCACGGCGCCAAAGGCGTCAAGGAACACTGTGCCTAACTCGGGGATGCGGCTGGCTTGCTAGCCG-CCCCCCGTGTTGCAATGCTATTTAATCCACACGACTCTCGGCAACGGATATCTCGGCTCTCGCATCGATGAAGAACGCAGC
>16-G-23
AACCTTATCATTTAGAGGAAGGAGAAGTCGTAACAAGGTTTCCGTAGGTGAACCTGCGGAAGGATCATTGTCGTGACCCTGACCAAAACAGACCGCGCACGCGTTATCTACCTTGCCGGCGGCGGCACTGTCCGTCGCTTGGCCAAAGTCCTCGATAACCTTCTCCTCTCGGAGAGGGGGCCTCGGGGTAAAAGAACCCACGGCGCCAAAGGCGTCAAGGAACACTGTGCCTAACTCGGGGATGCGGCTGGCTTGCTAGCCGCCCCCCCGTGTTGCAATGCTATTTAATCCACACGACTCTCGGCAACGGATATCTCGGCTCTCGCATCGATGAAGAACGCAGC
>16-G-23(2)
AACCTTATCATTTAGAGGAAGGAGCAGTCGTAACAAGGTTTCCGTAGGTGAACCTGCGGAAGGATCATTGTCGTGACCCTGACCAAAACAGACCGCGCACGCGTTATCTACCTTGCCGGCGGCGGCACTGTCCGTCGCTTGGCCAAAGTCCACGATAACCTTCTCCTCTCGGAGAGGGGGCCTCGGGGTAAAAGAACCCACGGCGCCAAAGGCGTCAAGGAACACTGTGCCTAACTAGGGGATGCGGCTGGCTTGCTAGCCG-CCCCCCGTGTTGCAATGCTATTTAATCCACACGACTCTCGGCAACGGATATCTCGGCTCTCGCATCGATGAAGAACGCAGC
>16-G-23(3)
AACCTTATCATTTAGAGGAAGGAGAAGTCGTAACAAGGTTTCCGTAGGTGAACCTGCGGAAGGATCATTGTCGTGACCCTGACCAAAACAGACCGCGCACGCGTTATCTACCTTGCCGGCGGCGGCACTGTCCGTCGCTTGGCCAAAGTCCACGATAACCTTCTCCTCTCGGAGAGGGGTCCTCGGGGTAAAAGAACCCACGGCGCCAAAGGCGTCAGGGAACACTGTGCCTAACTTGGGGATGCGGCTGGCTTGCTAGCCG-CCCCCCGTGTTGCAATGCTATTTAATCCACACGACTCTCGGCAACGGATATCTCGGCTCTCGCATCGATGAAGAACGCAGC
>16-G-23(4)
AACCTTATCATTTAGAGGAAGGAGACGTCGTAACAAGGTTTCCGTAGGTGAACCTGCGGAAGGATCATTGTCGTGACCCTGACCAAAACAGACCGCGCACGCGTTATCTACCTTGCCAGCGGCGGCACTGTCCGTCGCTTGGCCAAAGTCCTCGATAACCTCCTCTCTTCGGAGCGGGGG-CTCGGGGTAAAAGAACCCACGGCGCCTAAGGCGTCAAGGAACACTGTGCCTAACTCGGGGATGCGGCTGGCTTGCTAGCCG-CCCCCCGTGTTGCAATGCTATTTAATCCACACGACTCTCGGCAACGGATATCTCGGCTCTCGCATCGATGAAGAACGCAGC
>15-G-23
AACCTTATCATTTAGAGGAAGGAGAAGTCGTAACAAGGTTTCCGTAGGTGAACCTGCGGAAGGATCATTGTCGTGACCCTGACCAAAACAGACCGCGCACGCGTTATCTACCTTGCCGGCGGTGGCACTGTCCGTCGCTTGGCCAAAGTCCTCGATAACCTTCTCTTCTCGGAGAGGGGGCCTCGGGGTAAAAGAACCCACGGCGCCAAAGGCGTCAAGGAACACTGTGCCTAACTCGGGGATGCGGCTGGCTTGCTAGCCG-CCCCCCGTGTTGCAATGCTATTTAATCCACACGACTCTCGGCAACGGATATCTCGGCTCTCGCATCGATGAAGAACGCAGC
>15-G-23(2)
CACCTTATCATTTAGAGGAAGGAGAAGTCGTAACAAGGTTTCCGTAGGTGAACCTGCGGAAGGATCATTGTCGTGACCCTGACCAAAACAGACCGCGCACGCGTTATCTACCTTGCCGGCGGCGGCATTGTCCGTCGCTTGGCCAAAGTCCTCGATAACCTTCTCCTCTCGGAGAGGGGGCCTCGGGGTAAAAGAACCCACGGCGCCAAAGGCGTCAAGGAACACTGTGCCTAACTCGGGGATGCGGCTGGCTTGCTAGCCG-CCCCCCGTGTTGCAATGCTATTTAATCCACACGACTCTCGGCAACGGATATCTCGGCTCTCGCATCGATGAAGAACGCAGC
>15-G-23(3)
AACCTTATCATTTAGAGGAAGGAGAAGTCGTAACAAGGTTTCCGTAGGTGAACCTGCGGAAGGATCATTGTCGTGACCCTGACCAAAACAGACCGCGCACGCGTTATCTACCTTGCCGGCGGCGGCACTGTCCGTCGCTTGGCCAAAGTCCTCGATAACCTTCTCCTCTCGGAGAGGGGGCCTCGGGGTAAAAGAACCCACGGCGCCTAAGGCGTCAAGGAACACTGTGCCTAACTCGGGGATGCGGCTGGCTTGCTAGCCG-CCCCCCGTGTTGCAATGCTATTTAATCCACACGACTCTCGGCAACGGATATCTCGGCTCTCGCATCGATGAAGAACGCAGC
>15-G-23(4)
AACCTTATCATTTAGAGGAAGGAGAAGTCGTAACAAGGTTTCCGTAGGTGAACCTGCGGAAGGATCATTGTCGTGACCCTGACCAAAACAGACCGCGCACACGTTATCCACCTTGCCGGCGGCGGCACTGTCCGTCGCTTGGCCAAAGTCCTCGATAACCTTCTCCTCTCGGAGAGGGGGCCTCGGGGTAAAAGAACCCACGGCGCCAAAGGCGTCAAGGAACACTGTGCCTAACTCGGGGATGCGGCTGGCTTGCTAGCCG-CCCCCCGTGTTGCAATGCTATTTAATCCACACGACTCTCGGCAACGGATATCTCGGCTCTCGCATCGATGAAGAACGCAGC
>14-G-23
AACCTTATCATTTAGAGGAAGGAGAAGTCGTAACAAGGTTTCCGTAGGTGAACCTGCGGAAGGATCATTGTCGTGACCCTGACCAAAACAGACCGCGCACGCGTTATCTACCTTGCCGGCGGCGGCATTGTCCGTCGCTTGGCCAAAGTCCTCGATAACCTTCTCCTCTCGGAGAGGGGGCCTCGGGGTAAAAGAACCCACGGCGCCAAAGGCGTCAAGGAACACTGTGCCTAACTCGGGGATGCGGCTGGCTTGCTAGCCA-CCCCCCGTGTTGCAATGCTATTTAATCCACACGACTCTCGGCAACGGATATCTCGGCTCTCGCATCGATGAAGAACGCAGC
>14-G-23(2)
AACCTTATCATTTAGAGGAAGGAGAAGTCGTAACAAGGTTTCCGTAGGTGAACCTGCGGAAGGATCATTGTCGTGACCTTGACCAAAACAGACCGCGCACGCGTTATCTACCTTGCCGGCGGCGGCACTGTCCGTCGCTTGGCCAAAGTCCACGATAACCTTCTCCTCTCGGAGAGGGGGCCTCGGGGTAAAAGAACCCACGGCGCCAAAGGCGTCAAGGAACACTGTGCCTAACTCGGGGATGCGGCTGGCTTGCTAGCCG-CCCCCCGTGTTACAATGCTATTTAATCCACACGACTCTCGGCAACGGATATCTCGGCTCTCGCATCGATGAAGAACGCAGC
>14-G-23(3)
AACCTTATCATTTAGAGGAAGGAGAAGTCGTAACAAGGTTTCCGTAGGTGAACCTGCGGAAGGATCATTGTCGTGACCCTGACCAAAACAGACCGCGCACGCGTTATCTACCTTGCCGGCGGCGGCACTGTCCGTCGCTTGGCCAAAGTCCTCGATAACCTTCTCTTCTCGGAGAGGGGGCCTCGGGGTAAAAGAACCCACGGCGCCAAAGGCGTCAAGGAACACTGTGCCTAACTCGGGGATGCGGCTGGCTTGCTAGCCG-CCCCCCGTGTTGCAATGCTATTTAATCCACACGACTCTCGGCAACGGATATCTCGGCTCTCGCATCGATGAAGAACGCAGC
>14-G-23(4)
AACCTTATCATTTAGAGGAAGGAGAAGTCGTAACAAGGTTTCCGTAGGTGAACCTGCGGAAGGATCATTGTCGTGACCCTGACCAAAACAGACCGCGCACGCGTTATCTACCTTGCCAGCGGCGGCACTGTCCGTCGCTTGGCCAAAGTCCTCGATAACCTCCTCTCTTCGGAGCGGGGG-CTCGGGGTAAAAGAACCCACGGCGCCTAAGGCGTCAAGGAACACTGTGCCTAACTCGGGGATGCGGCTGGCTTGCTAGCCG-CCCCCCGTGTTGCAATGCTATTTAATCCACACGACTCTCGGCAACGGATATCTCGGCTCGCGCATCGATGAAGAACGCAGC
>13-G-23
AACCTTATCATTTAGCGGAAGGAGAAGTCGTAACAAGGTTTCCGTAGGTGAACCTGCGGAAGGATCATTGTCGTGACCCTGACCAAAACAGACCGCGCACGCGTTATCTACCTTGCCAGCGGCGGCACTGTCCGTCGCTTGGCCAAAGTCCTCGATAACCTCCTCTCTTCGGAGCGGGGG-CTCGGGGTAAAAGAACCCACGGCGCCTAAGGCGTCAAGGAACACTGTGCCTAACTCGGGGATGCGGCTGGCTTGCTAGCCG-CCCCCCGTGTTGCAATGCTATTTAATCCACACGACTCTCGGCAACGGATATCTCGGCTCTCGCATCGATGAAGAACGCAGC
>13-G-23(2)
AACCTTATCATTTAGAGGAAGGAGAAGTCGTAACAAGGTTTCCGTAGGTGAACCTGCGGAAGGATCATTGTCGTGACCCTGACCAAAACAGACCGCGCACGCGTTATCTACCTTGCCGGCGGCGGCATTGTCCGTCGCTTGGCCAAAGTCCTCGATAACCTTCTCCTCTCGGAGAGGGGGCCTCGGGGTAAAAGAACCCACGGCGCCAAAGGCGTCAAGGAACACTGTGCCTAACTCGGGGATGCGGCTGGCTTGCTAGCCG-CCCCCCGTGTTGCAATGCTATTTAATCCACACGACTCTCGGCAACGGATATCTCGGCTCTCGCATCGATGAAGAGCGCAGC
>13-G-23(3)
AACCTTATCATTTAGAGGAAGGAGAAGTCGTAACATGGTTTCCGTAGGTGAACCTGCGGAAGGATCATTGTCGTGACCCTGACCAAAACAGACCGCGCACGCGTTATCTACCTTGCCGGCGGCGGCACTGTCCGTCGCTTGGCCAAAGTCCACGATAACCTTCTCCTCTCGGAGAGGGGGCCTCGGGGTAAAAGAACCCACGGCGCCAAAGGCGTCAAGGAACACTGTGCCTAACTCGGGGATGCGGCTAGCTTGCTAGCCGCCCCCCCGTGTTGCAATGCTATTTAATCCACATGACTCTCGGCAACGGATATCTCGGCTCTCGCATCGATGAAGAACGCAGC
>13-G-23(4)
AACCTTATCATTTAGAGGAAGGAGAAGTCGTAACAAGGTTTCCGTAGGTGAACCTGCGGAAGGATCATTGTCGTGACCCTGACCAAAACAGACCGCGCACGCGTTATCTACCTTGCCGGCGGCGGCATTGTCCGTCGCTTGGCCAAAGTCCTCGATAACCTTCTCCTCTCGGAGAGGGGGCCTCGGGGTAAAAGAACCCACGGCGCCAAAGGCGTCAAGGAACACTGTGCCTAACTCGGGGATGCGGCTGGCTTGCTAGCCG--CCCCCGTGTTGCAATGCTATTTAATCCACACGACTCTCGGCAACGGATATCTCGGCTCTCGCATCGATGAAGAACGCAGC
>13-G-23(5)
AACCTTATCATTTAGAGGAAGGAGAAGTCGTAACAAGGTTTCCGTAGGTGAACCTGCGGAAGGATCATTGTCGTGACCCTGACCAAAACAGACCGCGCACGCGTTATCTACCTTGCCGGCGGCGGCATTGTCCGTCGCTTGGCCAAAGTCCTCGATAACCTTCTCCTCTCGGAGAGGGGGCCTCGGGGTAAAAGAACCCACGGCGCCAAAGGCGTCAAGGAACACTGTGCCTAACTCGGGGATGCGGCTGGCTTGCTAGCCG-CCCCCCGTGTTGCAATGCTATTTAATCCACACGACTCTCGGCAACGGATATCTCGGCTCTCGCATCGATGAAGA-CGCAGC
>13-G-23(6)
AACCTTATCATTTAGAGGAAGGAGAAGTCGTAACAAGGTTTCCGTAGGTGAACCTGCGGAAGGATCATTGTCGTGACCCTGACCAAAACAGACCGCGCACGCGTTATCTACCTTGCCGGCGGCGGCACTGTCCGTCGCTTGGCCAAAGTCCACGATACCCTTCTCCTCTCGGAGAGGGGGCCTTGGGGTAAAAGAACCCACGGCGCCAAAGGCGTCAAGGAACACTGTGCCTAACTCGGGGATGCGGCTGGCTTGCTAGCCG-CCCCCCGTGTTGCAATGCTATTTAATCCACACGACTCTCGGCAACGGATATCTCGGCTCTCGCATCGATGAAGAACGCAGC
>12-G-23
AACCTTATCATTTAGAGGAAGGAGAAGTCGTAACAAGGTTTCCGTAGGTGAACCTGCGGAAGGATCATTGTCGTGACCCTGACCAAAACAGACCGCGCACGCGTTATCTACCTTGCCGGCGGCGGCACTGTCCATCGCTTGGCAGTAGTCCACAATAACCTTCTCCTCTCGGAGAGGGGGCCTCGGGGTAAAAGAACCCACGGCGCCAAAGGCGTCAAGGAACACTGTGGCTAACTCGGGAATGCGGCTGGCTTGCTAGCCG-CCCCCCGTGTTGCAATGCTATTTAATCCACATGACTCTCGGCAACGGATATCTCGGCTCTCGCATCGATGAAGAACGCAGC
>12-G-23(2)
AACCTTATCATTTAGAGGAAGGAGAAGTCGTAACAAGGTTTCCGTAGGTGAACGTGCGGAAGGATCATTGTCGTGACCCTGACCAAAACAGACCGTGCACGCGTTATCTACCTTGCCGGCGGCGGCACTGTCCGTCGCTTGGCCAAAGTCCACGATAACCTTCTCCTCTCGGAGAGGGGGCCTCGGGGTAAAAGAACCCACGGCGCCAAAGGCGTCAAGGAACACTGTGCCTAACTCGGGGATGCGGCTGGCTTGCTAGCCG-CCCCCCGTGTTGCAATGCTATTTAATCCACACGACTCTCGGCAACGGATATCTCGGCTCTCGCATCGATGAAGAACGCAGC
>12-G-23(3)
AACCTTATCATTTAGAGGAAGGAGAAGTCGTAACAAGGTTTCCGTAGGTGAACCTGCGGAAGGATCATTGTCGTGACCCTGACCAAAACAGACCGCGCACGCGTTATCTACCTTGCCGGTGGCGGCATTGTCCGTCGCTTGGCCAAAGTCCTCGATAACCTTCTCCTCTCGGAGAGGGGGCCTCGGGGTAAAAGAACCCACGGCGCCAAAGGCGTCAAGGAACACTGTGCCTAACTCGGGGATGCGGCTGGCTTGCTAGCCG-CCCCCCGTGTTGCAATGCTATTTAATCCACACGACTCTCGGCAACGGATATCTCGGCTCTCGCATCGATGAAGAACGCAGC
>12-G-23(4)
AACCTTATCATTTAGAGGAAGGAGAAGTCGTAACAAGGTTTCCGTAGGTGAACCTGCGGAAGGATCATTGTCGTGACCCTGACCAAAACAGACCGCGCACGCGTTATCTACCTTGCCGGCGGCGGCACTGTCCGTCACTTGGCCAAAGTCCTCGATAACCTTCTCTTCTCGGAGAGGGGGCCTCGGGGTAAAAGAACCCACGGCGCCAAAGGCGTCAAGGAACACTGTGCCTAACTCGGGGATGCGGCTGGCTTGCTAGCCG-CCCCCCGTGTTGCAATGCTATTTAATCCACATGACTCTCGGCAACGGATATCTCGGCTCTCGCATCGATGAAGAACGCAGC
>12-G-23(5)
AACCTTATCATTTAGAGGAAGGAGAAGTCGTAACAAGGTTTCCGTAGGTGAACCTGCGGAAGGATCATTGTCGTGACCCTGACCAAAACAGACCGCGCACGCGTTATCTACCTTGCCGGCGGCGGCATTGTCCGTCGCTTGGCCAAAGTCCTCGATAACCTTCTCCTCTCGGAGAGGGGGCCTCGGGGTAAAAGAACCCATGGCGCCAAAGGCGTCAAGGAACACTGTGCCTAACTCGGGGATGCGGCTGGCTTGCTAGCCG-CCCCCCGTGTTGCAATGCTATTTAATCCACACGACTCTCGGCAACGGATATCTCGGCTCTCGCATCGATGAAGAACGCAGC
>12-G-23(6)
AACCTTATCATTTAGAGGAAGGAGAAGTCGTAACAAGGTTTCCGTAGGTGAACCCGCGGAAGGATCATTGTCGTGACCCTGACCAAAACAGACCGCGCACGCGTTATCTACCTTGCCGGCGGCGGCATTGTCCGTCGCTTGGCCAAAGTCCTCGATAACCTTCTCCTCTCGGAGAGGGGGCCTCGGGGTAAAAGAACCCACGACGCCAAAGGCGTCAAGGAACACTGTGCCTAACTCGGGGATGCGGCTGGCTTGCTAGCCG-CCCCCCGTGTTGCAATGCTATTTAATCCACACGACTCTCGGCAACGGATATCTCGGCTCTCGCATCGATGAAGAACGCAGC
>12-G-23(7)
AACCTTATCATTTAGAGGAAGGAGACGTCGTAACAAGGTTTCCGTAGGTGAACCTGCGGAAGGATCATTGTCGTGACCCTGACCAAAACAGACCGCGCACGCGTTATCTACCTTGCCGGCGGCGGCACTGTCCGTCACTTGGCCAAAGTCCTCGATAACCTTCTCTTCTCGGAGAGGGGGCCTCGGGGTAAAAGAACCCACGGCGCCAAAGGCGTCAAGGAACACTGTGCCTAACTCGGGGATGCGGCTGGCTTGCTAGCCG-CCCCCCGTGTTGCAATGCTATTTAATCCACACGACTCTCGGCAACGGATATCTCGGCTCTCGCATCGATGAAGAACGCAGC
>6-G-23(38)
AACCTTATCATTTAGAGGAAGGAGAAGTCGTAACAAGGTTTCCGTAGGTGAACCTGCAGAAGGATCATTGTCGTGACCCTGACCAAAACAGATAGCGCACGCGTTATCTACCTTGCCGATGGCGGCACTGTCCGTCGCTTGGCCAAAATCGTCGATAACCTCCTCTCTTCGGAGCGGGGG-CTCGGGGTAAAAGAACCCACAGCGCCTAAGGCGTCAAGGAACACTGTGCCTAACTCGGGGATGCGGCTGGCTTGCTAGCCG-CCCCTCGTGTTGCAATGCTATTTAATCCACACGACTCGCGGCAACGGATATCTCGGCTCTCGCATCGATGAAGAACGCAGC
>12-G-23(8)
AACCTTATCATTTAGAGGAAGGAGAAGTCGTAACAAGGTTTCCGTAGGTGAACCTGCGGAAGGATCATTGTCGTGACCCTGACCAAAACAGACCGCGCACGCGTTATCTACCTTGCCAGCGGCGGCACTGTCCGTCGCTTGGCCAAAGTCCTCGATAACCTCCTCTCTTCGGAGCGGGGG-CTCAGGGTAAAAGAACCCACGGCGCCTAAGGCGTCAAGGAACACTGTGCCTAACTCGGGGATGCGGCTGGCTTGCTAGCCG-CCCCCCGTGTTGCAATGCTATTTAATCCACACGACTCTCGGCAACGGATATCTCGGCTCTCGCATCGATGAAGAACGCAGC
>12-G-23(9)
AACCTTATCATTTAGAGGAAGGAGAAGTCGTAACAAGGTTTCCGTAGGTGAACCTGCGGAAGGATCATTGTCGTGACCCTGACCAAAACAGACCGCGCACGCGTTATCTACCTTGCCGGCGGCGGCACTGTCCGTCGCTTGGCCAAAGTCCACGATAACCTTGTCCTCTCGGAGAGGGGGCCTCGGGGTAAAAGAACCCACGGCGCCAAAGGCGTCAAGGAACACTGTGCCTAACTCGGGGATGCGGCTGGCTTGCTAGCCG-CCCCCCGTGTTGCAATGCTATTTAATCCACACGACTCTCGGCAACGGATATCTCGGCTCTCGCATCGATGAAGAACGCAGC
>7-G-23(8)
AACCTTATCATTTAGAGGAAGGAGAAGTCATAACAAGGTTTCCGTAGGTGAACCTGCGGAAGGATCATTGTCAGGACCCGGACCAAAACAGACCGCGGACACATTATCTACTTTGCCGATGGCGGCATTGTCCGTCGCTTGGCCAAAGTCCTCGATAACCTCCTCTCTTCGGAGCAGGGG-CTCAGGGTAAAAGAACCCACAGCGCCTAAGGCGTCAAGGAACACTGTGCCTAACTCGGGGATGCGGCTGGCTTGCTAGCCG-CCCCTCGTGTTGCAATGCTATTTAATCCACACGACTCTCGACAACGGATATCTCGGCTCTCGCATCGATGAAGAACGCAGC
>8-G-23(18)
AACCTTATCATTTAGAGGAAGGAGAAGTCATAACAAGGTTTCCGTAGGTGAACCTGCGGAAGGATCATTGTCAGGACCCGGACCAAAACAGACCGCGGACACGTTATCTACCTTGCCGATGGCGGCATTGTCCGTCGCTTGGCCAAAGTCCTCGATAACCTCCTCTCTTCGGAGCAGGGG-CTCAGGGTAAAAGAACCCACAGCGCCTAAGGCGTCAAGGAACACTGTGCCTAACTCGGGGATGCGGCTGGCTTGCTAGCCG-CCCCTCGTGTTGCAATGCTATTTAATCCACACGACTCTCGACAACGGATATCTCGGCTCTCGCATCGATGAAGAACGCAGC
>9-G-23(24)
AACCTTATCATTTAGAGGAAGGAGAAGTCGTAACAAGGTTTCCGTAGGTGAACATGTGGAAGGATCATTGTCGTGACCCTGACCAAAACAGACCGCGCACGCGTTATCTACCTTGCCGGCGGCGGCACTGTCCGTCGCTTGGCCAAAGTCCACGATAACCTTCTCCTCTCGGAGAGGGGGCCTCGGGGTAAAAGAACCCACGGCGCCAAAGGCGTCAAGGAACACTGTGCCTAACTCGGGGATGCGGCTGGCTTGCTAGCCG-CCCCCCGTGTTGCAATGCTATTTAATCCACACGACTCTCGGCAACGGATATCTCGGCTCTCGCATCGATGAAGAACGCAGC
>12-G-23(10)
AACCTTATCATTTAGAGGAAGGAGAAGTTGTAACAAGGTTTCCGTAGGTGAACCTGCGGAAGGATCATTGTCGTGACCCTGACCAAAACAGACCGCGCACGCGTTATCTACCTTGCCGGCGGCGGCACTGTCCGTCGCTTGGCCAAAGTCCACGATAACCTTCTCCTCTCGGAGAGGGGGCCTCGGGGTAAAAGAACCCACGGCGCCAAAGGCGTCAAGGAACACTGTGCCTAACTCAGGGATGCGGCTGGCTTGCTAGCCG-CCCCCCGTGTTGCAATGCTATTTAATCCACATGACTCTCGGCAACGGATATCTCGGCTCTCGCATCGATGAAGAACGCAGC
>M5 1 size=5359
AACCTTATCATTTAGAGGAAGGAGAAGTCGTAACAAGGTTTCCGTAGGTGAACCTGCGGAAGGATCATTGTCGTGACCCTGACCAAAACAGACCGCGCACGCGTTATCTACCTTGCCGGCGGCGGCACTGTCCGTCGCTTGGCCAAAGTCCTCGATAACCTTCTCCTCTCGGAGAGGGGGCCTCGGGGTAAAAGAACCCACGGCGCCAAAGGCGTCAAGGAACACTGTGCCTAACTCGGGGATGCGGCTGGCTTGCTAGCCG-CCCCCCGTGTTGCAATGCTATTTAATCCACACGACTCTCGGCAACGGATATCTCGGCTCTCGCATCGATGAAGAACGCAGC
>M5 2 size=4775
AACCTTATCATTTAGAGGAAGGAGAAGTCGTAACAAGGTTTCCGTAGGTGAACCTGCGGAAGGATCATTGTCGTGACCCTGACCAAAACAGACCGCGCACGCGTTATCTACCTTGCCGGCGGCGGCATTGTCCGTCGCTTGGCCAAAGTCCTCGATAACCTTCTCCTCTCGGAGAGGGGGCCTCGGGGTAAAAGAACCCACGGCGCCAAAGGCGTCAAGGAACACTGTGCCTAACTCGGGGATGCGGCTGGCTTGCTAGCCG-CCCCCCGTGTTGCAATGCTATTTAATCCACACGACTCTCGGCAACGGATATCTCGGCTCTCGCATCGATGAAGAACGCAGC
>M5 3 size=3539
AACCTTATCATTTAGAGGAAGGAGAAGTCGTAACAAGGTTTCCGTAGGTGAACCTGCGGAAGGATCATTGTCGTGACCCTGACCAAAATAGACCGCGCACGCGTTATCTACCTTGCCGGCGGCGGCACTGTCCGTTGCTTGGCCAAAGTCCTCGGTAACCTTCTCCTCTCGGAGAGGGGGCCTCGGGGTAAAAGAACCCACGGCGCCAAAGGCGTCAAGGAACACTGTGCCTAACTCGGGGATGCGGCTGGCTTGCTAGCCG-CCCCCCGTGTTGCAATGCTATTTAATCCACACGACTCTCGGCAACGGATATCTCGGCTCTCGCATCGATGAAGAACGCAGC
>M5 4 size=518
AACCTTATCATTTAGAGGAAGGAGAAGTCGTAACAAGGTTTCCGTAGGTGAACCTGCGGAAGGATCATTGTCGTGACCCTGACCAAAACAGACCGCGCACGCGTTATCTACCTTGCCGGCGGCGGCACTGTCCGTCGCTTGGCCAAAGTCCTCGATAACCTTCTCCTCTCGGAGAGGGGGCCTCGGGGTAAAAGAACCCACGGCGCCAAAGGCGTCAAGGAACACTGTGCCTAACTCGGGGATGCGGCTAGCTTGCTAGCCG-CCCCCCGTGTTGCAATGCTATTTAATCCACACGACTCTCGGCAACGGATATCTCGGCTCTCGCATCGATGAAGAACGCAGC
>M5 5 size=320
AACCTTATCATTTAGAGGAAGGAGAAGTCGTAACAAGGTTTCCGTAGGTGAACCTGCGGAAGGATCATTGTCGTGACCCTGACCAAAACAGACCGCGCACGCGTTATCTACCTTGCCGGCGGCGGCATTGTCCGTCGCTTGGCCAAAGTCCTCGATAACCTTCTCCTCTCGGAGAGGGGGCCTCGGGGTAAAAGAACCCACGGCGCCAAAGGCGTCAAGGAACACTGTGCCTAACTCGGGGATGCGGCTAGCTTGCTAGCCG-CCCCCCGTGTTGCAATGCTATTTAATCCACACGACTCTCGGCAACGGATATCTCGGCTCTCGCATCGATGAAGAACGCAGC
>M5 6 size=305
AACCTTATCATTTAGAGGAAGGAGAAGTCGTAACAAGGTTTCCGTAGGTGAACCTGCGGAAGGATCATTGTCGTGACCCTGACCAAAATAGACCGCGCACGCGTTATCTACCTTGCCGGCGGCGGCACTGTCCGTTGCTTGGCCAAAGTCCTCGATAACCTTCTCCTCTCGGAGAGGGGGCCTCGGGGTAAAAGAACCCACGGCGCCAAAGGCGTCAAGGAACACTGTGCCTAACTCGGGGATGCGGCTGGCTTGCTAGCCG-CCCCCCGTGTTGCAATGCTATTTAATCCACACGACTCTCGGCAACGGATATCTCGGCTCTCGCATCGATGAAGAACGCAGC
>M5 7 size=284
AACCTTATCATTTAGAGGAAGGAGAAGTCGTAACAAGGTTTCCGTAGGTGAACCTGCGGAAGGATCATTGTCGTGACCCTGACCAAAACAGACCGCGCACGCGTTATCTACCTTGCCGGCGGCGGCACTGTCCGTTGCTTGGCCAAAGTCCTCGGTAACCTTCTCCTCTCGGAGAGGGGGCCTCGGGGTAAAAGAACCCACGGCGCCAAAGGCGTCAAGGAACACTGTGCCTAACTCGGGGATGCGGCTGGCTTGCTAGCCG-CCCCCCGTGTTGCAATGCTATTTAATCCACACGACTCTCGGCAACGGATATCTCGGCTCTCGCATCGATGAAGAACGCAGC
>M5 8 size=239
AACCTTATCATTTAGAGGAAGGAGAAGTCGTAACAAGGTTTCCGTAGGTGAACCTGCGGAAGGATCATTGTCGTGACCCTGACCAAAATAGACCGCGCACGCGTTATCTACCTTGCCGGCGGCGGCACTGTCCGTTGCTTGGCCAAAGTCCTCGGTAACCTTCTCCTCTCGGAGAGGGGGCCTCGGGGTAAAAGAACCCACGGCGCCAAAGGCGTCAAGGAACACTGTGCCTAACTCGGGGATGCGGCTAGCTTGCTAGCCG-CCCCCCGTGTTGCAATGCTATTTAATCCACACGACTCTCGGCAACGGATATCTCGGCTCTCGCATCGATGAAGAACGCAGC
>M5 9 size=216
AACCTTATCATTTAGAGGAAGGAGAAGTCGTAACAAGGTTTCCGTAGGTGAACCTGCGGAAGGATCATTGTCGTGACCCTGACCAAAACAGACCGCGCACGCGTTATCTACCTTGCCGGCGGCGGCACTGTCCGTCGCTTGGCCAAAGTCCTCGGTAACCTTCTCCTCTCGGAGAGGGGGCCTCGGGGTAAAAGAACCCACGGCGCCAAAGGCGTCAAGGAACACTGTGCCTAACTCGGGGATGCGGCTGGCTTGCTAGCCG-CCCCCCGTGTTGCAATGCTATTTAATCCACACGACTCTCGGCAACGGATATCTCGGCTCTCGCATCGATGAAGAACGCAGC
>M5 10 size=214
AACCTTATCATTTAGAGGAAGGAGAAGTCGTAACAAGGTTTCCGTAGGTGAACCTGCGGAAGGATCATTGTCGTGACCCTGACCAAAACAGACCGCGCACGCGTTATCTACCTTGCCAGCGGCGGCGCTGTCCGTCGCTTGGCCAAAGTCCTCGATAACCTCCTCTCTTCGGAGCGGGGG-CTCGGGGTAAAAGAACCCACGGCGCCTAAGGCGTCAAGGAACACTGTGCCTAACTCGGGGATGCGGCTGGCTTGCTAGCCG-CCCCCCGTGTTGCAATGCTATTTAATCCACACGACTCTCGGCAACGGATATCTCGGCTCTCGCATCGATGAAGAACGCAGC
>M5 11 size=202
AACCTTATCATTTAGAGGAAGGAGAAGTCGTAACAAGGTTTCCGTAGGTGAACCTGCGGAAGGATCATTGTCGTGACCCTGACCAAAATAGACCGCGCACGCGTTATCTACCTTGCCGGCGGCGGCACTGTCCGTCGCTTGGCCAAAGTCCTCGATAACCTTCTCCTCTCGGAGAGGGGGCCTCGGGGTAAAAGAACCCACGGCGCCAAAGGCGTCAAGGAACACTGTGCCTAACTCGGGGATGCGGCTGGCTTGCTAGCCG-CCCCCCGTGTTGCAATGCTATTTAATCCACACGACTCTCGGCAACGGATATCTCGGCTCTCGCATCGATGAAGAACGCAGC
>M5 12 size=165
AACCTTATCATTTAGAGGAAGGAGAAGTCGTAACAAGGTTTCCGTAGGTGAACCTGCGGAAGGATCATTGTCGTGACCCTGACCAAAATAGACCGCGCACACGTTATCTACCTTGCCGGCGGCGGCACTGTCCGTTGCTTGGCCAAAGTCCTCGGTAACCTTCTCCTCTCGGAGAGGGGGCCTCGGGGTAAAAGAACCCACGGCGCCAAAGGCGTCAAGGAACACTGTGCCTAACTCGGGGATGCGGCTGGCTTGCTAGCCG-CCCCCCGTGTTGCAATGCTATTTAATCCACACGACTCTCGGCAACGGATATCTCGGCTCTCGCATCGATGAAGAACGCAGC
>M5 13 size=120
AACCTTATCATTTAGAGGAAGGAGAAGTCGTAACAAGGTTTCCGTAGGTGAACCTGCGGAAGGATCATTGTCGTGACCCTGACCAAAACAGACCGCGCACGCGTTATCTACCTTGCCGGCGGCGGCATTGTCCGTCGCTTGGCCAAAGTCCTCGGTAACCTTCTCCTCTCGGAGAGGGGGCCTCGGGGTAAAAGAACCCACGGCGCCAAAGGCGTCAAGGAACACTGTGCCTAACTCGGGGATGCGGCTGGCTTGCTAGCCG-CCCCCCGTGTTGCAATGCTATTTAATCCACACGACTCTCGGCAACGGATATCTCGGCTCTCGCATCGATGAAGAACGCAGC
>M5 14 size=119
AACCTTATCATTTAGAGGAAGGAGAAGTCGTAACAAGGTTTCCGTAGGTGAACCTGCGGAACGATCATTGTCGTGACCCTGACCAAAACAGACCGCGCACGCGTTATCTACCTTGCCGGCGGCGGCATTGTCCGTCGCTTGGCCAAAGTCCTCGATAACCTTCTCCTCTCGGAGAGGGGGCCTCGGGGTAAAAGAACCCACGGCGCCAAAGGCGTCAAGGAACACTGTGCCTAACTCGGGGATGCGGCTGGCTTGCTAGCCG-CCCCCCGTGTTGCAATGCTATTTAATCCACACGACTCTCGGCAACGGATATCTCGGCTCTCGCATCGATGAAGAACGCAGC
>M5 15 size=118
AACCTTATCATTTAGAGGAAGGAGAAGTCGTAACAAGGTTTCCGTAGGTGAACCTGCGGAAGGATCATTGTCGTGACCCTGACCAAAATAGACCGCGCACGCGTTATCTACCTTGCCGGCGGCGGCATTGTCCGTCGCTTGGCCAAAGTCCTCGATAACCTTCTCCTCTCGGAGAGGGGGCCTCGGGGTAAAAGAACCCACGGCGCCAAAGGCGTCAAGGAACACTGTGCCTAACTCGGGGATGCGGCTGGCTTGCTAGCCG-CCCCCCGTGTTGCAATGCTATTTAATCCACACGACTCTCGGCAACGGATATCTCGGCTCTCGCATCGATGAAGAACGCAGC
>M5 16 size=75
AACCTTATCATTTAGAGGAAGGAGAAGTCGTAACAAGGTTTCCGTAGGTGAACCTGCGGAAGGATCATTGTCGTGACCCTGACCAAAACAGACCGCGCACGCGTTATCTACCTTGCCGGCGGCGGCACTGTCCGTTGCTTGGCCAAAGTCCTCGATAACCTTCTCCTCTCGGAGAGGGGGCCTCGGGGTAAAAGAACCCACGGCGCCAAAGGCGTCAAGGAACACTGTGCCTAACTCGGGGATGCGGCTGGCTTGCTAGCCG-CCCCCCGTGTTGCAATGCTATTTAATCCACACGACTCTCGGCAACGGATATCTCGGCTCTCGCATCGATGAAGAACGCAGC
>M5 17 size=74
AACCTTATCATTTAGAGGAAGGAGAAGTCGTAACAAGGTTTCCGTAGGTGAACCTGCGGAAGGATCATTGTCGTGACCCTGACCAAAATAGACCGCGCACGCGTTATCTACCTTGCCGGCGGCGGCACTGTCCGTCGCTTGGCCAAAGTCCTCGGTAACCTTCTCCTCTCGGAGAGGGGGCCTCGGGGTAAAAGAACCCACGGCGCCAAAGGCGTCAAGGAACACTGTGCCTAACTCGGGGATGCGGCTGGCTTGCTAGCCG-CCCCCCGTGTTGCAATGCTATTTAATCCACACGACTCTCGGCAACGGATATCTCGGCTCTCGCATCGATGAAGAACGCAGC
>M5 18 size=36
AACCTTATCATTTAGAGGAAGGAGAAGTCGTAACAAGGTTTCCGTAGGTGAACCTGCGGAAGGATCATTGTCGTGACCCTGACCAAAACAGACCGCGCACGCGTTATCTACCTTGCTGGCGGCGGCACTGTCCGTCGCTTGGCCAAAGTCCTCGATAACCTTCTCCTCTCGGAGAGGGGGCCTCGGGGTAAAAGAACCCACGGCGCCAAAGGCGTCAAGGAACACTGTGCCTAACTCGGGGATGCGGCTGGCTTGCTAGCCG-CCCCCCGTGTTGCAATGCTATTTAATCCACACGACTCTCGGCAACGGATATCTCGGCTCTCGCATCGATGAAGAACGCAGC
>M5 19 size=34
AACCTTATCATTTAGAGGAAGGAGAAGTCATAACAAGGTTTCCGTAGGTGAACCTGCGGAAGGATCATTGTCGTGACCCTGACCAAAATAGACCGCGCACGCGTTATCTACCTTGCCGGCGGCGGCACTGTCCGTTGCTTGGCCAAAGTCCTCGGTAACCTTCTCCTCTCGGAGAGGGGGCCTCGGGGTAAAAGAACCCACGGCGCCAAAGGCGTCAAGGAACACTGTGCCTAACTCGGGGATGCGGCTGGCTTGCTAGCCG-CCCCCCGTGTTGCAATGCTATTTAATCCACACGACTCTCGGCAACGGATATCTCGGCTCTCGCATCGATGAAGAACGCAGC
>M5 20 size=33
AACCTTATCATTTAGAGGAAGGAGAAGTCGTAACAAGGTTTCCGTAGGTGAACCTGCGGAAGGATCATTGTCGTGACCCTAACCAAAACAGACCGCGCACGCGTTATCTACCTTGCCGGCGGCGGCACTGTCCGTCGCTTGGCCAAAGTCCTCGATAACCTTCTCCTCTCGGAGAGGGGGCCTCGGGGTAAAAGAACCCACGGCGCCAAAGGCGTCAAGGAACACTGTGCCTAACTCGGGGATGCGGCTGGCTTGCTAGCCG-CCCCCCGTGTTGCAATGCTATTTAATCCACACGACTCTCGGCAACGGATATCTCGGCTCTCGCATCGATGAAGAACGCAGC
>M5 21 size=30
AACCTTATCATTTAGAGGAAGGAGAAGTCGTAACAAGGTTTCCGTAGGTGAACCTGCGGAAGGATCATTGTCGTGACCCTGACCAAAATAGACCGCGCACGCGTTATCTACCTTGCCGGCGGCGGCACTGTCCGTTGCTTGGCCAAAGTCCTCGATAACCTTCTCCTCTCGGAGAGGGGGCCTCGGGGTAAAAGAACCCACGGCGCCAAAGGCGTCAAGGAACACTGTGCCTAACTCGGGGATGCGGCTAGCTTGCTAGCCG-CCCCCCGTGTTGCAATGCTATTTAATCCACACGACTCTCGGCAACGGATATCTCGGCTCTCGCATCGATGAAGAACGCAGC
>M5 22 size=28
AACCTTATCATTTAGAGGAAGGAGAAGTCGTAACAAGGTTTCCGTAGGTGAACCTGCGGAAGGATCATTGTCGTGACCCTGACCAAAACAGACCGCGCACGCGTTATCTACCTTGCCGGCGGCGGCACTGTCCGTCGCTTGGCCAAAGTCCTCGATAACCTTCTCCTCTCGGAGAGGGGGCCTCGGGGTAAAAGAACCCACGGCGCCAAAGGCGTCAAGGAACACTGTGCCTTACTCGGGGATGCGGCTGGCTTGCTAGCCG-CCCCCCGTGTTGCAATGCTATTTAATCCACACGACTCTCGGCAACGGATATCTCGGCTCTCGCATCGATGAAGAACGCAGC
>M5 23 size=27
AACCTTATCATTTAGAGGAAGGAGAAGTCGTAACAAGGTTTCCGTAGGTGAACCTGCGGAAGGATCATTGTCGTGACCCTGACCAAAACAGACCGCGCACGCGTTATCTACCTTGCCGGCAGCGGCATTGTCCGTCGCTTGGCCAAAGTCCTCGATAACCTTCTCCTCTCGGAGAGGGGGCCTCGGGGTAAAAGAACCCACGGCGCCAAAGGCGTCAAGGAACACTGTGCCTAACTCGGGGATGCGGCTGGCTTGCTAGCCG-CCCCCCGTGTTGCAATGCTATTTAATCCACACGACTCTCGGCAACGGATATCTCGGCTCTCGCATCGATGAAGAACGCAGC
>M5 24 size=24
AACCTTATCATTTAGAGGAAGGAGAAGTCGTAACAAGGTTTCCGTAGGTGAACCTGCGGAAGGATCATTGTCGTGACCCTGACCAAAACAGACCGCGCACGTGTTATCTACCTTGCCGGCGGCGGCACTGTCCGTCGCTTGGCCAAAGTCCTCGATAACCTTCTCCTCTCGGAGAGGGGGCCTCGGGGTAAAAGAACCCACGGCGCCAAAGGCGTCAAGGAACACTGTGCCTAACTCGGGGATGCGGCTGGCTTGCTAGCCG-CCCCCCGTGTTGCAATGCTATTTAATCCACACGACTCTCGGCAACGGATATCTCGGCTCTCGCATCGATGAAGAACGCAGC
>M5 25 size=24
AACCTTATCATTTAGAGGAAGGAGAAGTCGTAACAAGGTTTCCGTAGGTGAACCTGCGGAAGGATCATTGTCGTGACCCTGACCAAAACAGACCGCGCACGCGTTATCTACCTTGCCGGCGGCGGCACTGTCCGTCGCTTGGCCAAAGTCCTCGATAACCTTCTCCTCTCGGAGAGGGGGCCTCGGGGTAAAAGAACCCACGGCGCCAAAGGCGTCAAGGAACACTGTGCCTAACTCGGGGATGCGGCTGGCTTGCTAGCCG-CCCCCCGTGTTGCAATGCTATTTAATCCACACGACTCTCGGCAACGGATATCTCGGCTCTCGCATCGATGAAGAACGCAGA
>M5 26 size=23
AACCTTATCATTTAGAGGAAGGAGAAGTCGTAACAAGGTTTCCGTAGGTGAACCTGCGGAAGGATCATTGTCGTGACCCTGACCAAAATAGACCGTGCACGCGTTATCTACCTTGCCGGCGGCGGCACTGTCCGTTGCTTGGCCAAAGTCCTCGGTAACCTTCTCCTCTCGGAGAGGGGGCCTCGGGGTAAAAGAACCCACGGCGCCAAAGGCGTCAAGGAACACTGTGCCTAACTCGGGGATGCGGCTGGCTTGCTAGCCG-CCCCCCGTGTTGCAATGCTATTTAATCCACACGACTCTCGGCAACGGATATCTCGGCTCTCGCATCGATGAAGAACGCAGC
>M5 27 size=22
AACCTTATCATTTAGAGGAAGGAGAAGTCGTAACAAGGTTTCCGTAGGTGAACCTGCGGAAGGATCATTGTCGTGACCCTGACCAAAACAGACCGCGCACGCGTTATCTACCTTGCCGGCGGCGGCATTGTCCGTCGCTTGGCCAAAGTCCTCGATAACCTTCTCCTCTCGGAGAGGGGGCCTCGGGGTAAAAGAACCCACGGCGCCAAAGGCGTCAAGGAACACTGTGCCTAACTCGGGGATGCGGCTGGCTTGCTAGCCG-CCCCCCGTGTTGCAATGCTATTTAATCCACACGACTCTCGGCAACGGATATCTCGGCTCTCGCATCGATGAAGAACGCAGA
>M5 28 size=22
AACCTTATCATTTAGAGGAAGGAGAAGTCGTAACAAGGTTTCCGTAGGTGAACCTGCGGAAGGATCATTGTCGTGACCCTGACCAAAATAGACCGCGCACGCGTTATCTACCTTGCCGGCGGCGGCACTGTCCGTTGCTTGGCCAAAGTCCTCGGTAACCTTCTCCTCTCGGAGAGGGGGCCTCGGGGTAAAAGAACCCACGGCGCCAAAGGCGTCAAGGAACACTGTGCCTTACTCGGGGATGCGGCTGGCTTGCTAGCCG-CCCCCCGTGTTGCAATGCTATTTAATCCACACGACTCTCGGCAACGGATATCTCGGCTCTCGCATCGATGAAGAACGCAGC
>M5 29 size=22
AACCTTATCATTTAGAGGAAGGAGAAGTCGTAACAAGGTTTCCGTAGGTGAACCTGCGGAAGGATCATTGTCGTGACCCTGACCAAAATAGACCGCGCACGCGTTATCTACCTTGCCGGCGGCGGCACTGTCCGTCGCTTGGCCAAAGTCCTCGATAACCTTCTCCTCTCGGAGAGGGGGCCTCGGGGTAAAAGAACCCACGGCGCCAAAGGCGTCAAGGAACACTGTGCCTAACTCGGGGATGCGGCTAGCTTGCTAGCCG-CCCCCCGTGTTGCAATGCTATTTAATCCACACGACTCTCGGCAACGGATATCTCGGCTCTCGCATCGATGAAGAACGCAGC
>M5 30 size=22
AACCTTATCATTTAGAGGAAGGAGAAGTCGTAACAAGGTTTCCGTAGGTGAACCTGCGGAAGGATCATTGTCGTGACCCTGACCAAAACAGACCGCGCACGCGTTATCTACCTTGCCGGCGGCGGCATTGTCCGTTGCTTGGCCAAAGTCCTCGATAACCTTCTCCTCTCGGAGAGGGGGCCTCGGGGTAAAAGAACCCACGGCGCCAAAGGCGTCAAGGAACACTGTGCCTAACTCGGGGATGCGGCTGGCTTGCTAGCCG-CCCCCCGTGTTGCAATGCTATTTAATCCACACGACTCTCGGCAACGGATATCTCGGCTCTCGCATCGATGAAGAACGCAGC
>M5 31 size=21
AACCTTATCATTTAGAGGAAGGAGAAGTCGTAACAAGGTTTCCGTAGGTGAACCTGCGGAAGGATCATTGTCGTGACCCTGACCAAAACAGACCGCGCACGCGTTATCTACCTTGCCGGCGGCGGCATTGTCCGTTGCTTGGCCAAAGTCCTCGGTAACCTTCTCCTCTCGGAGAGGGGGCCTCGGGGTAAAAGAACCCACGGCGCCAAAGGCGTCAAGGAACACTGTGCCTAACTCGGGGATGCGGCTGGCTTGCTAGCCG-CCCCCCGTGTTGCAATGCTATTTAATCCACACGACTCTCGGCAACGGATATCTCGGCTCTCGCATCGATGAAGAACGCAGC
>M5 32 size=21
AACCTTATCATTTAGAGGAAGGAGAAGTCGTAACAAGGTTTCCGTAGGTGAACCTGCGGAAGGATCATTGTCGTGACCCTGACCAAAACAGACCGCGCACGCGTTATCTACCTTGCCGGCGGCGGCACTGTCCGTCGCTTGGCCAAAGTCCTCGATAACCTTCTCCTCTCGGAGAGAGGGCCTCGGGGTAAAAGAACCCACGGCGCCAAAGGCGTCAAGGAACACTGTGCCTAACTCGGGGATGCGGCTGGCTTGCTAGCCG-CCCCCCGTGTTGCAATGCTATTTAATCCACACGACTCTCGGCAACGGATATCTCGGCTCTCGCATCGATGAAGAACGCAGC
>M5 33 size=21
AACCTTATCATTTAGAGGAAGGAGAAGTCGTAACAAGGTTTCCGTAGGTGAACCTGCGGAAGGATCATTGTCGTGACCCTGACCAAAACAGACCGCGCACGCGTTATCTACCTTGCCGGCGGCGGCATTGTCCGTCGCTTGGCCAAAGTCCTCGATAACCTTCTCCTCTCGGAGAGGGGGCCTCGGGGTAAAAGAACCCACGGCGCCAAAGGCGTCAAGGAACACTGTGCCTAACTCGGGGATGCGGCTGCCTTGCTAGCCG-CCCCCCGTGTTGCAATGCTATTTAATCCACACGACTCTCGGCAACGGATATCTCGGCTCTCGCATCGATGAAGAACGCAGC
>M5 34 size=20
AACCTTATCATTTAGAGGAAGAAGAAGTCGTAACAAGGTTTCCGTAGGTGAACCTGCGGAAGGATCATTGTCGTGACCCTGACCAAAATAGACCGCGCACGCGTTATCTACCTTGCCGGCGGCGGCACTGTCCGTTGCTTGGCCAAAGTCCTCGGTAACCTTCTCCTCTCGGAGAGGGGGCCTCGGGGTAAAAGAACCCACGGCGCCAAAGGCGTCAAGGAACACTGTGCCTAACTCGGGGATGCGGCTGGCTTGCTAGCCG-CCCCCCGTGTTGCAATGCTATTTAATCCACACGACTCTCGGCAACGGATATCTCGGCTCTCGCATCGATGAAGAACGCAGC
>M5 35 size=18
AACCTTATCATTTAGAGGAAGGAGAAGTCGTAACAAGGTTTCCGTAGGTGAACCTGCGGAAGGATCATTGTCGTGACCCTGACCAAAACAGACCGCGCACGCGTTATCTACCTTGCCGGCGGTGGCACTGTCCGTCGCTTGGCCAAAGTCCTCGATAACCTTCTCCTCTCGGAGAGGGGGCCTCGGGGTAAAAGAACCCACGGCGCCAAAGGCGTCAAGGAACACTGTGCCTAACTCGGGGATGCGGCTGGCTTGCTAGCCG-CCCCCCGTGTTGCAATGCTATTTAATCCACACGACTCTCGGCAACGGATATCTCGGCTCTCGCATCGATGAAGAACGCAGC
>M5 36 size=18
AACCTTATCATTTAGAGGAAGGAGAAGTCGTAACAAGGTTTCCGTAGGTGAACCTGCGGAAGGATCATTGTCGTGACCCTGACCAAAACAGACCGCGCACGCATTATCTACCTTGCCGGCGGCGGCACTGTCCGTCGCTTGGCCAAAGTCCTCGATAACCTTCTCCTCTCGGAGAGGGGGCCTCGGGGTAAAAGAACCCACGGCGCCAAAGGCGTCAAGGAACACTGTGCCTAACTCGGGGATGCGGCTGGCTTGCTAGCCG-CCCCCCGTGTTGCAATGCTATTTAATCCACACGACTCTCGGCAACGGATATCTCGGCTCTCGCATCGATGAAGAACGCAGC
>M5 37 size=18
AACCTTATCATTTAGAGGAAGGAGAAGTCGTAACAAGGTTTCCGTAGGTGAACCTGCGGAAGGATCATTGTCGTGACCCTGACCAAAATAGACCGCGCACGCGTTATCTACCTTGCCGGCGGCGGCATTGTCCGTTGCTTGGCCAAAGTCCTCGGTAACCTTCTCCTCTCGGAGAGGGGGCCTCGGGGTAAAAGAACCCACGGCGCCAAAGGCGTCAAGGAACACTGTGCCTAACTCGGGGATGCGGCTGGCTTGCTAGCCG-CCCCCCGTGTTGCAATGCTATTTAATCCACACGACTCTCGGCAACGGATATCTCGGCTCTCGCATCGATGAAGAACGCAGC
>M5 38 size=17
AACCTTATCATTTAGAGGAAGGAGAAGTCGTAACAAGGTTTCCGTAGGTGAACCTGCGGAAGGATCATTGTCGTGACCCTGACCAAAACAGACCGCGCACGCGTTATCTACCTTGCCGGCGGCGGCACTGTCCGTCGCTTGGCCAAAGTCCTCGATAACCTTCTCCTCTCGGAGAGGGGGCCTCGGGGTAAAAGAACCCACGGCGCCTAAGGCGTCAAGGAACACTGTGCCTAACTCGGGGATGCGGCTGGCTTGCTAGCCG-CCCCCCGTGTTGCAATGCTATTTAATCCACACGACTCTCGGCAACGGATATCTCGGCTCTCGCATCGATGAAGAACGCAGC
>M5 39 size=17
AACCTTATCATTTAGAGGAAGGAGAAGTCGTAACAAGGTTTCCGTAGGTGAACCTGGGGAAGGATCATTGTCGTGACCCTGACCAAAATAGACCGCGCACGCGTTATCTACCTTGCCGGCGGCGGCACTGTCCGTTGCTTGGCCAAAGTCCTCGGTAACCTTCTCCTCTCGGAGAGGGGGCCTCGGGGTAAAAGAACCCACGGCGCCAAAGGCGTCAAGGAACACTGTGCCTAACTCGGGGATGCGGCTGGCTTGCTAGCCG-CCCCCCGTGTTGCAATGCTATTTAATCCACACGACTCTCGGCAACGGATATCTCGGCTCTCGCATCGATGAAGAACGCAGC
>M5 40 size=16
AACCTTATCATTTAGAGGAAGGAGAAGTCGTAACAAGGTTTCCGTAGGTGAACCTGCGGAAGGATCATTGTCGTGACCCTGACCAAAACAGACCGCGCACGCGTTATCTACCTTGCCAGCGGCGGCATTGTCCGTCGCTTGGCCAAAGTCCTCGATAACCTTCTCCTCTCGGAGAGGGGGCCTCGGGGTAAAAGAACCCACGGCGCCAAAGGCGTCAAGGAACACTGTGCCTAACTCGGGGATGCGGCTGGCTTGCTAGCCG-CCCCCCGTGTTGCAATGCTATTTAATCCACACGACTCTCGGCAACGGATATCTCGGCTCTCGCATCGATGAAGAACGCAGC
>M5 41 size=16
AACCTTATCATTTAGAGGAAGGAGAAGTCGTAACAAGGTTTCCGTAGGTGAACCTGCGGAAGGATCATTGTCGTGACCCTGACCAAAATAGACCGCGCATGCGTTATCTACCTTGCCGGCGGCGGCACTGTCCGTTGCTTGGCCAAAGTCCTCGGTAACCTTCTCCTCTCGGAGAGGGGGCCTCGGGGTAAAAGAACCCACGGCGCCAAAGGCGTCAAGGAACACTGTGCCTAACTCGGGGATGCGGCTGGCTTGCTAGCCG-CCCCCCGTGTTGCAATGCTATTTAATCCACACGACTCTCGGCAACGGATATCTCGGCTCTCGCATCGATGAAGAACGCAGC
>M5 42 size=16
AACCTTATCATTTAGAGGAAGGAGAAGTCGTAACAAGGTTTCCGTAGGTGAACCTGCGGAAGGATCATTGTCGTGACCCTGACCAAAATAGACCGCGCACGTGTTATCTACCTTGCCGGCGGCGGCACTGTCCGTTGCTTGGCCAAAGTCCTCGGTAACCTTCTCCTCTCGGAGAGGGGGCCTCGGGGTAAAAGAACCCACGGCGCCAAAGGCGTCAAGGAACACTGTGCCTAACTCGGGGATGCGGCTGGCTTGCTAGCCG-CCCCCCGTGTTGCAATGCTATTTAATCCACACGACTCTCGGCAACGGATATCTCGGCTCTCGCATCGATGAAGAACGCAGC
>M5 43 size=16
AACCTTATCATTTAGAGGAAGGAGAAGTCGTAACAAGGTTTCCGTAGGTGAACCTGCGGAAGGATCATTGTCGTGACCCTGACCAAAATAGACCGCGCACGCGTTATCTACCTTGCCGGCGGCGGCATTGTCCGTTGCTTGGCCAAAGTCCTCGATAACCTTCTCCTCTCGGAGAGGGGGCCTCGGGGTAAAAGAACCCACGGCGCCAAAGGCGTCAAGGAACACTGTGCCTAACTCGGGGATGCGGCTGGCTTGCTAGCCG-CCCCCCGTGTTGCAATGCTATTTAATCCACACGACTCTCGGCAACGGATATCTCGGCTCTCGCATCGATGAAGAACGCAGC
>M5 44 size=15
AACCTTATCATTTAGAGGAAGGAGAAGTCGTAACAAGGTTTCCGTAGGTGAACCTGCGGAAGGATCATTGTCGTGACCCTGACCAAAACAGACCGCGCACGCGTTATCTACCTTGCCGGCGGCGGCATTGTCCGTCGCTTGGCCAAAGTCCTCGATAACCTTCTCCTCTCGGAGAGGGGGCCTCGGGGTAAAAGAACCCACGGCGCCAAAGGCGTCAAGGAACACTGTGCCTTACTCGGGGATGCGGCTGGCTTGCTAGCCG-CCCCCCGTGTTGCAATGCTATTTAATCCACACGACTCTCGGCAACGGATATCTCGGCTCTCGCATCGATGAAGAACGCAGC
>M5 45 size=15
AACCTTATCATTTAGAGGAAGGAGAAGTCGTAACAAGGTTTCCGTAGGTGAACCTGCGGAAGGATCATTGTCGTGACCCTGACCAAAATAGACCACGCACGCGTTATCTACCTTGCCGGCGGCGGCACTGTCCGTTGCTTGGCCAAAGTCCTCGGTAACCTTCTCCTCTCGGAGAGGGGGCCTCGGGGTAAAAGAACCCACGGCGCCAAAGGCGTCAAGGAACACTGTGCCTAACTCGGGGATGCGGCTGGCTTGCTAGCCG-CCCCCCGTGTTGCAATGCTATTTAATCCACACGACTCTCGGCAACGGATATCTCGGCTCTCGCATCGATGAAGAACGCAGC
>M5 46 size=15
AACCTTATCATTTAGAGGAAGGAGAAGTCGTAACAAGGTTTCCGTAGGTGAACCTGCGGAAGGATCATTGTCGTGACCCTGACCAAAACAGACCGCGCACGCGTTATCTACCTTGCCGGCGGCGGCACTGTCCGTCGCTTGGCCAAAGTCCTCGATAACCTTCTCCTCTCGGAGAGGGGGCCTCGGGGTAAAAGAACCCACGGTGCCAAAGGCGTCAAGGAACACTGTGCCTAACTCGGGGATGCGGCTGGCTTGCTAGCCG-CCCCCCGTGTTGCAATGCTATTTAATCCACACGACTCTCGGCAACGGATATCTCGGCTCTCGCATCGATGAAGAACGCAGC
>M5 47 size=15
AACCTTATCATTTAGAGGAAGGAGAAGTCGTAACAAGGTTTCCGTAGGTGAACCTGCGGAAGGATCATTGTCGTGACCCTGACCAAAATAGACCGCGCACGCGTTATCTACCTTGCCGGCGGCGGCACTGTCCGTTGCTTGGCCAAAGTCCTCGGTAACCTTCTCCTCTCGGAGAGGGGGCCTCGGGGTAAAAGAACCCACGGCGCCAAAGGCGTCAAGGAACACTGTGCCTAACTCGGGGATGCGGCTGCCTTGCTAGCCG-CCCCCCGTGTTGCAATGCTATTTAATCCACACGACTCTCGGCAACGGATATCTCGGCTCTCGCATCGATGAAGAACGCAGC
>M5 48 size=15
AACCTTATCATTTAGAGGAAGGAGAAGTCGTAACAAGGTTTCCGTAGGTGAACCTGCGGAAGGATCATTGTCGTGACCCTGACCAAAATAGACCGCGCACGCGTTATCTACCTTGCCGGCGGCGGCACTGTCCGTTGCTTGGCCAAAGTCCTCGGTAACCTTCTCCTCTCGGAGAGGGGGCCTCGGGGTAAAAGAACCCACGGCGCCAAAGGCGTCAAGGAACACTGTGCCTAACTCGGGGATGCGGCTGGCTTGCTAGCCG-CCCCCCGTGTTGCAATGCTATTTAATCCACACGACTCTCGGCAACGGATATCTCGGCTCTCGCATCGATGAAGAACGCAGA
>M5 49 size=15
AACCTTATCATTTAGAGGAAGGAGAAGTCGTAACAAGGTTTCCGTAGGTGAACCTGCGGAAGGATCATTGTCGTGACCCTGACCAAAACAGACCGCGCACGCGTTATCTACCTTGCCGGCGGCGGCACTGTCCGTTGCTTGGCCAAAGTCCTCGGTAACCTTCTCCTCTCGGAGAGGGGGCCTCGGGGTAAAAGAACCCACGGCGCCAAAGGCGTCAAGGAACACTGTGCCTAACTCGGGGATGCGGCTAGCTTGCTAGCCG-CCCCCCGTGTTGCAATGCTATTTAATCCACACGACTCTCGGCAACGGATATCTCGGCTCTCGCATCGATGAAGAACGCAGC
>M5 50 size=14
AACCTTATCATTTAGAGGAAGGAGAAGTCGTAACAAGGTTTCCGTAGGTGAACCTGCGGAAGGATCATTGTCGTGACCCTGACCAAAATAGACCGCGCACGCGTTATCTACCTTGCCGGCGGTGGCACTGTCCGTTGCTTGGCCAAAGTCCTCGGTAACCTTCTCCTCTCGGAGAGGGGGCCTCGGGGTAAAAGAACCCACGGCGCCAAAGGCGTCAAGGAACACTGTGCCTAACTCGGGGATGCGGCTGGCTTGCTAGCCG-CCCCCCGTGTTGCAATGCTATTTAATCCACACGACTCTCGGCAACGGATATCTCGGCTCTCGCATCGATGAAGAACGCAGC
>M5 51 size=14
AACCTTATCATTTAGAGGAAGGAGAAGTCGTAACAAGGTTTCCGTAGGTGAACCTGCGGAAGGATCATTGTCGTGACCCTGACCAAAACAGACCGCGCACGCGTTATCTACCTTGCCGGCGGCGGCATTGTCCGTCGCTTGGCCAAAGTCCTCGATAACCTTCTCCTCTCGGAGAGGGGGCCTCGGGGTAAAAGAACCCACGGCGCCAAAGGCGTCAAGGAACACTGTGCCTAACTCGGGGATGCGGCTGGCTTGCTAGCCG-CCCCCCGTGTTGCAATGCTATTTAATCCACACGACTCTCGGCAACGGATATCTCGGCTCTCGCATCGATGAAGAGCGCAGC
>M5 52 size=14
AACCTTATCATTTAGAGGAAGGAGAAGTCGTAACAAGGTTTCCGTAGGTGAACCTGCGGAAGGATCATTGTCGTGACCCTGACCAAAACAGACCGCGCACGCGTTATCTACCTTGCCAGCGGCGGCGCTGTCCGTCGCTTGGCCAAAGTCCTCGATAACCTTCTCCTCTCGGAGAGGGGGCCTCGGGGTAAAAGAACCCACGGCGCCAAAGGCGTCAAGGAACACTGTGCCTAACTCGGGGATGCGGCTGGCTTGCTAGCCG-CCCCCCGTGTTGCAATGCTATTTAATCCACACGACTCTCGGCAACGGATATCTCGGCTCTCGCATCGATGAAGAACGCAGC
>M5 53 size=13
AACCTTATCATTTAGAGGAAGGAGAAGTCGTAACAAGGTTTCCGTAGGTGAACCTGCGGAAGGATCATTGTCGTGACCCTGACCAAAACAGACCGCGCACGCATTATCTACCTTGCCGGCGGCGGCATTGTCCGTCGCTTGGCCAAAGTCCTCGATAACCTTCTCCTCTCGGAGAGGGGGCCTCGGGGTAAAAGAACCCACGGCGCCAAAGGCGTCAAGGAACACTGTGCCTAACTCGGGGATGCGGCTGGCTTGCTAGCCG-CCCCCCGTGTTGCAATGCTATTTAATCCACACGACTCTCGGCAACGGATATCTCGGCTCTCGCATCGATGAAGAACGCAGC
>M5 54 size=13
AACCTTATCATTTAGAGGAAGGAGAAGTCGTAACAAGGTTTCCATAGGTGAACCTGCGGAAGGATCATTGTCGTGACCCTGACCAAAATAGACCGCGCACGCGTTATCTACCTTGCCGGCGGCGGCACTGTCCGTTGCTTGGCCAAAGTCCTCGGTAACCTTCTCCTCTCGGAGAGGGGGCCTCGGGGTAAAAGAACCCACGGCGCCAAAGGCGTCAAGGAACACTGTGCCTAACTCGGGGATGCGGCTGGCTTGCTAGCCG-CCCCCCGTGTTGCAATGCTATTTAATCCACACGACTCTCGGCAACGGATATCTCGGCTCTCGCATCGATGAAGAACGCAGC
>M5 55 size=13
AACCTTATCATTTAGAGGTAGGAGAAGTCGTAACAAGGTTTCCGTAGGTGAACCTGCGGAAGGATCATTGTCGTGACCCTGACCAAAATAGACCGCGCACGCGTTATCTACCTTGCCGGCGGCGGCACTGTCCGTTGCTTGGCCAAAGTCCTCGGTAACCTTCTCCTCTCAGAGAGGGGGCCTCGGGGTAAAAGAACCCACGGCGCCAAAGGCGTCAAGGAACACTGTGCCTAACTCGGGGATGCGGCTGGCTTGCTAGCCG-CCCCCCGTGTTGCAATGCTATTTAATCCACACGACTCTCGGCAACGGATATCTCGGCTCTCGCATCGATGAAGAACGCAGC
>M5 56 size=13
AACCTTATCATTTAGAGGAAGGAGAAGTCGTAACAAGGTTTCCGTAGGTGAACCTGCGGAAGGATCATTGTCGTGACCCTGACCAAAATAGACCGCGCACGCGTTATCTACCTTGCCGGCGGCGGCACTGTCCGTTGCTTGGCCAAAGTCCTCGGTAACCTTCTCCTCTCGGAGAGGGGGCCTCGGGGTAAAAGAACCCACGGCGCCTAAGGCGTCAAGGAACACTGTGCCTAACTCGGGGATGCGGCTGGCTTGCTAGCCG-CCCCCCGTGTTGCAATGCTATTTAATCCACACGACTCTCGGCAACGGATATCTCGGCTCTCGCATCGATGAAGAACGCAGC
>M5 57 size=13
AACCTTATCATTTAGAGGAAGGAGAAGTCGTAACAAGGTTTCCGTAGGTGAACCTGCGGAAGGATCATTGTCGTGACCCTGACCAAAACAGACCGCGCACGCGTTATCTACCTTGCCGGCGGCGGCACTATCCGTCGCTTGGCCAAAGTCCTCGATAACCTTCTCCTCTCGGAGAGGGGGCCTCGGGGTAAAAGAACCCACGGCGCCAAAGGCGTCAAGGAACACTGTGCCTAACTCGGGGATGCGGCTGGCTTGCTAGCCG-CCCCCCGTGTTGCAATGCTATTTAATCCACACGACTCTCGGCAACGGATATCTCGGCTCTCGCATCGATGAAGAACGCAGC
>M5 58 size=12
AACCTTATCATTTAGAGGAAGGAGAAGTCGTAACAAGGTTTCCGTAGGTGAACCTGCGGAAGGATCATTGTCGTGACCCTGACCAAAATAGACCGCGCACACGTTATCTACCTTGCCGGCGGCGGCACTGTCCGTTGCTTGGCCAAAGTCCTCGATAACCTTCTCCTCTCGGAGAGGGGGCCTCGGGGTAAAAGAACCCACGGCGCCAAAGGCGTCAAGGAACACTGTGCCTAACTCGGGGATGCGGCTGGCTTGCTAGCCG-CCCCCCGTGTTGCAATGCTATTTAATCCACACGACTCTCGGCAACGGATATCTCGGCTCTCGCATCGATGAAGAACGCAGC
>M5 59 size=12
AACCTTATCATTTAGAGGAAGGAGAAGTCGTAACAAGGTTTCCGTAGGTGAACCTGCGGAAGGATCATTGTCGTGACCCTGACCAAAACAGACCGCGCACGCGTTATCTACCTTGCCGGCGGCGGCACTGTCCGTCGCTTGGCCAAAGTCCTCGATAACCTTCTCCTCTCGGAGAGGGGGCCTCGGGGTAAAAGAACCCACGGCGCCAAAGGCGTCAAGGAACACTGTGCCTAACTCGGGGATGCGGCTGGCTTGCTAGCCG-CCCCCCGTGTTGCAATGCTATTTAATCCACACGACTCTCGGCAACGGATATCTTGGCTCTCGCATCGATGAAGAACGCAGC
>M5 60 size=12
AACCTTATCATTTAGAGGAAGGAGAAGTCGTAACAAGGTTTCCGTAGGTGAACCTGCGGAAGGATCATTGTCGTGACCCTGACCAAAACAGACCGCGCACGCGTTATCTACCTTGCCGGCGGCGGCATTGTCCGTCGCTTGGCCAAAGTCCTCGATAACCTTCTCCTCTCGGAGAGGGGGCCTCGGGGTAAAAGAACCCACGGCGCCAAAGGCGTCAAGGAACACTGTGCCTAACTCGGGGATGCGGCTGGCTTGCTAGCCG-CCCCCCGTGTTGCAATGCTATTTAATCCACACGACTCTCGGCAACGGATATCTTGGCTCTCGCATCGATGAAGAACGCAGC
>M5 61 size=11
AACCTTATCATTTAGAGGAAGGAGAAGTCGTAACAAGGTTTCCGTAGGTGAACCTGCGGAAGGATCATTGTCGTGACCCTGACCAAAACAGACCGCGCACGCGTTATCTACCTTGCCGGCGGCGGCATTGTCCGTCGCTTGGCCAAAGTCCTCGATAACCTTCTCCTCTCGGAGAGGGGGCCTCGGGGTAAAAGAACCCACGGCGCCTAAGGCGTCAAGGAACACTGTGCCTAACTCGGGGATGCGGCTGGCTTGCTAGCCG-CCCCCCGTGTTGCAATGCTATTTAATCCACACGACTCTCGGCAACGGATATCTCGGCTCTCGCATCGATGAAGAACGCAGC
>M5 62 size=11
AACCTTATCATTTAGAGGAAGGAGAAGTCGTAACAAGGTTTCCGTAGGTGAACTTGCGGAAGGATCATTGTCGTGACCCTGACCAAAATAGACCGCGCACGCGTTATCTACCTTGCCGGCGGCGGCACTGTCCGTTGCTTGGCCAAAGTCCTCGGTAACCTTCTCCTCTCGGAGAGGGGGCCTCGGGGTAAAAGAACCCACGGCGCCAAAGGCGTCAAGGAACACTGTGCCTAACTCGGGGATGCGGCTGGCTTGCTAGCCG-CCCCCCGTGTTGCAATGCTATTTAATCCACACGACTCTCGGCAACGGATATCTCGGCTCTCGCATCGATGAAGAACGCAGC
>M5 63 size=11
AACCTTATCATTTAGAGGAAGGAGAAGTCGTAACAAGGTTTCCGTAGGTGAACCTGCGGAAGGATCATTGTCGTGACCCTGACCAAAACAGACCACGCACGCGTTATCTACCTTGCCGGCGGCGGCACTGTCCGTCGCTTGGCCAAAGTCCTCGATAACCTTCTCCTCTCGGAGAGGGGGCCTCGGGGTAAAAGAACCCACGGCGCCAAAGGCGTCAAGGAACACTGTGCCTAACTCGGGGATGCGGCTGGCTTGCTAGCCG-CCCCCCGTGTTGCAATGCTATTTAATCCACACGACTCTCGGCAACGGATATCTCGGCTCTCGCATCGATGAAGAACGCAGC
>M5 64 size=10
AACCTTATCATTTAGAGGAAGGAGAAGTCGTAACAAGGTTTCCGTAGGTGAACCTGCGGAAGGATCATTGTCGTGACCCTGACCAAAACAGACCGCGCACGCGTTATCTACCTTGCCGGCGGCGGCATTGTCCGTCGCTTGGCCAAAGTCCTCGATAACCTTCTCCTCTCGGAGAGGGGGCCTCGGGGTAAAAGAACCCACGGCGCCAAAGGCGTCAAGGAACACTGTGCCTAACTCGGGGATGCGGCTGGCTTGCTAGCCG-CCCCCCGTGTTGCAATGCTATTTAATCCACACGACTCTCGGCAATGGATATCTCGGCTCTCGCATCGATGAAGAACGCAGC
>M5 65 size=10
AACCTTATCATTTAGAGGAAGGAGAAGTCGTAACAAGGTTTCCGTAGGTGAACCTGCGGAAGGATCATTGTCGTGACCCTGACCAAAACAGACCGCGCACGCGTTATCTACCTTGCCGGCGGCGGCACTGTCCGTCGCTTGGCCAAAGTCCTCGATAACCTTCTCCTCTCGGAGAGGGGGCCTCGGGGTAAAAGAACCCACGGCGCCAAAGGCGTCAAGGAACACTGTGCCTAACTCGGGGATGCGGCTGGCTTGCTAGCCG-CCCCCCGTGTTGCAATGCTATTTAATCCACACGACTCTCGGCAACGGATATCTCGGCTCTCACATCGATGAAGAACGCAGC
>M5 66 size=10
AACCTTATCATTTAGAGGAAGGAGAAGTCATAACAAGGTTTCCGTAGGTGAACCTGCGGAAGGATCATTGTCGTGACCCTGACCAAAACAGACCGCGCACGCGTTATCTACCTTGCCGGCGGCGGCACTGTCCGTCGCTTGGCCAAAGTCCTCGATAACCTTCTCCTCTCGGAGAGGGGGCCTCGGGGTAAAAGAACCCACGGCGCCAAAGGCGTCAAGGAACACTGTGCCTAACTCGGGGATGCGGCTGGCTTGCTAGCCG-CCCCCCGTGTTGCAATGCTATTTAATCCACACGACTCTCGGCAACGGATATCTCGGCTCTCGCATCGATGAAGAACGCAGC
>M5 67 size=10
AACCTTATCATTTAGAGGAAGGAGAAGTCGTAACAAGGTTTCCGTAGGTGAACCTGCGGAAGGATCATTGTCGTGACCCTGACCAAAACAGACCGCGCACGCGTTATCTACCTTGCCGGCGGCGGCACTGTCCGTCGCTTGGCCAAAGTCCTCGATAACCTTCTCCTCTCGGAGAGGGGGCCTCGGGGTAAAAGAACCCACGGCGCCAAAGGCGTCAAGGAACACTGTGCCTAACTCGGGGATGCGGCTGGCTTGCTAGCCG-CCCCCCGTGTTGCAATGCTATTTAATCCACATGACTCTCGGCAACGGATATCTCGGCTCTCGCATCGATGAAGAACGCAGC
>M5 68 size=10
AACCTTATCATTTAGAGGAAGGAGAAGTCGTAACAAGGTTTCCGTAGGTGAACCTGCGGAAGGATCATTGTCGTGACCCTGACCAAAACAGACCGCGCACGCGTTATCTACCTTGCCGGCGGCGGCATTGCCCGTCGCTTGGCCAAAGTCCTCGATAACCTTCTCCTCTCGGAGAGGGGGCCTCGGGGTAAAAGAACCCACGGCGCCAAAGGCGTCAAGGAACACTGTGCCTAACTCGGGGATGCGGCTGGCTTGCTAGCCG-CCCCCCGTGTTGCAATGCTATTTAATCCACACGACTCTCGGCAACGGATATCTCGGCTCTCGCATCGATGAAGAACGCAGC
>M5 69 size=10
AACCTTATCATTTAGAGGAAGGAGAAGTCGTAACAAGGTTTCCGTAGGTGAACCTGCGGAAGGATCATTGTCGTGACCCTGACCAAAACAGACCGCGCACGCGTTATCTACCTTGCCGGCGGCGGCACTGTCCGTCGCTTGGCCAAAGTCCTCGATAACCTTCTCCTCTCGGAGAGGGGGCCTCGGGGTAAAAGAACCCACGGCGCCAAAGGCGTCAAGGAACACTGTGCCTAACTCGGGGATGCGGCTGGCTTGCTAGCCG-CCCCCCGTGTTGCAATGCTATTTAATCCACACGACTCTCGGCAATGGATATCTCGGCTCTCGCATCGATGAAGAACGCAGC
>M5 70 size=10
AACCTTATCATTTAGAGGAAGGAGAAGTCGTAACAAGGTTTCCGTAGGTGAACCTGCGGAAGGATCATTGTCGTGACCCTGACCAAAACAGACCGCGCACGCGTTATCTACCTTGCCAGCGGCGGCACTGTCCGTCGCTTGGCCAAAGTCCTCGATAACCTTCTCCTCTCGGAGAGGGGGCCTCGGGGTAAAAGAACCCACGGCGCCAAAGGCGTCAAGGAACACTGTGCCTAACTCGGGGATGCGGCTGGCTTGCTAGCCG-CCCCCCGTGTTGCAATGCTATTTAATCCACACGACTCTCGGCAACGGATATCTCGGCTCTCGCATCGATGAAGAACGCAGC
