# Supplementary material for: Hybridization in the Subtribe Alopecurinae Dumort. (Poaceae) According to Molecular Phylogenetic Analysis: Different Ploidy Level Tells Different Origin of the Groups
Source: Plants (Basel). 2024 Mar 22;13(7):919. doi: 10.3390/plants13070919 (PMC11013341; doi:10.3390/plants13070919)
Supplement: Supplementary file 1 [file plants-13-00919-s001.zip › Table S9_Alopecurus.fas]

>L15 1 size=9301
AACCTTATCATTTAGAGGAAGGAGAAGTCGTAACAAGGTTTCCGTAGGTGAACCTGCGGAAGGATCATTGTCGTGACCCTGACCAAAACAGACCGCGCACACGTTATCTACCTTGCCGGCGGCGGCACTGTCCGTCGCTTGGCCAAAGTCCTCGATAACCTTCTCCTCTCGGAGAGGGGGCCTCGGGGTAAAAGAACCCACGGCGCCAAAGGCGTCAAGGAACACTGTGCCTAACTCGGGGATGCGGCTGGCTTGCTAGCCGCCCCCCGTGTTGCAATGCTATTTAATCCACACGACTCTCGGCAACGGATATCTCGGCTCTCGCATCGATGAAGAACGCAGC
>L15 2 size=2889
AACCTTATCATTTAGAGGAAGGAGAAGTCGTAACAAGGTTTCCGTAGGTGAACCTGCGGAAGGATCATTGTCGTGACCCTGACCAAAACAGACCGCGCACGCGTTATCTACCTTGCCGGCGGCGGCATTGTCCGTCGCTTGGCCAAAGTCCTCGATAACCTTCTCCTCTCGGAGAGGGGGCCTCGGGGTAAAAGAACCCACGGCGCCAAAGGCGTCAAGGAACACTGTGCCTAACTCGGGGATGCGGCTGGCTTGCTAGCCGCCCCCCGTGTTGCAATGCTATTTAATCCACACGACTCTCGGCAACGGATATCTCGGCTCTCGCATCGATGAAGAACGCAGC
>L15 3 size=1903
AACCTTATCATTTAGAGGAAGGAGAAGTCGTAACAAGGTTTCCGTAGGTGAACCTGCGGAAGGATCATTGTCGTGACCCTGACCAAAACAGACCGCGCACGCGTTATCTACCTTGCCGGCGGCGGCACTGTCCGTCGCTTGGCCAAAGTCCTCGATAACCTTCTCCTCTCGGAGAGGGGGCCTCGGGGTAAAAGAACCCACGGCGCCAAAGGCGTCAAGGAACACTGTGCCTAACTCGGGGATGCGGCTGGCTTGCTAGCCGCCCCCCGTGTTGCAATGCTATTTAATCCACACGACTCTCGGCAACGGATATCTCGGCTCTCGCATCGATGAAGAACGCAGC
>L15 4 size=1611
AACCTTATCATTTAGAGGAAGGAGAAGTCGTAACAAGGTTTCCGTAGGTGAACCTGCGGAAGGATCATTGTCGTGACCCTGACCAAAACAGACCGCGCACGCGTTATCTACCTTGCCGGCGGCGGCACTGTCCGTCACTTGGCCAAAGTCCTCGATAACCTTCTCTTCTCGGAGAGGGGGCCTCGGGGTAAAAGAACCCACGGCGCCAAAGGCGTCAAGGAACACTGTGCCTAACTCGGGGATGCGGCTGGCTTGCTAGCCGCCCCCCGTGTTGCAATGCTATTTAATCCACACGACTCTCGGCAACGGATATCTCGGCTCTCGCATCGATGAAGAACGCAGC
>L15 5 size=858
AACCTTATCATTTAGAGGAAGGAGAAGTCGTAACAAGGTTTCCGTAGGTGAACCTGCGGAAGGATCATTGTCGTGACCCTGACCAAAACAGACCGCGCACACGTTATCTACCTTGCCGGCGGCGGCACTGTCCGTCGCTTGGCCAAAGTCCTCGATAACCTTCTCCTCTCGGAGAGGGGGCCTCGGGGTAAAAGAACCCACGGCGCCAAAGGCGTCAAGGAACACTGTGCCTTACTCGGGGATGCGGCTGGCTTGCTAGCCGCCCCCCGTGTTGCAATGCTATTTAATCCACACGACTCTCGGCAACGGATATCTCGGCTCTCGCATCGATGAAGAACGCAGC
>L15 6 size=681
AACCTTATCATTTAGAGGAAGGAGAAGTCGTAACAAGGTTTCCGTAGGTGAACCTGCGGAAGGATCATTGTCGTGACCCTGACCAAAACAGACCGCGCACGCGTTATCTACCTTGCCGGCGGCGGCACTGTCCGTCGCTTGGCCAAAGTCCTCGATAACCTTCTCCTCTCGGAGAGGGGGCCTCGGGGTAAAAGAACCCACGGCGCCAAAGGCGTCAAGGAACACTGTGCCTTACTCGGGGATGCGGCTGGCTTGCTAGCCGCCCCCCGTGTTGCAATGCTATTTAATCCACACGACTCTCGGCAACGGATATCTCGGCTCTCGCATCGATGAAGAACGCAGC
>L15 7 size=286
AACCTTATCATTTAGAGGAAGGAGAAGTCGTAACAAGGTTTCCGTAGGTGAACCTGCGGAAGGATCATTGTCGTGACCCTGACCAAAACAGACCGCGCACGCGTTATCTACCTTGCCGGCGGCGGCACTGTCCGTCACTTGGCCAAAGTCCTCGATAACCTTCTCCTCTCGGAGAGGGGGCCTCGGGGTAAAAGAACCCACGGCGCCAAAGGCGTCAAGGAACACTGTGCCTAACTCGGGGATGCGGCTGGCTTGCTAGCCGCCCCCCGTGTTGCAATGCTATTTAATCCACACGACTCTCGGCAACGGATATCTCGGCTCTCGCATCGATGAAGAACGCAGC
>L15 8 size=277
AACCTTATCATTTAGAGGAAGGAGAAGTCGTAACAAGGTTTCCGTAGGTGAACCTGCGGAAGGATCATTGTCGTGACCCTGACCAAAACAGACCGCGCACGCGTTATCTACCTTGCCGGCGGCGGCATTGTCCGTCGCTTGGCCAAAGTCCTCGATAACCTTCTCCTCTCGGAGAGGGGGCCTCGGGGTAAAAGAACCCACGGCGCCAAAGGCGTCAAGGAACACTGTGCCTTACTCGGGGATGCGGCTGGCTTGCTAGCCGCCCCCCGTGTTGCAATGCTATTTAATCCACACGACTCTCGGCAACGGATATCTCGGCTCTCGCATCGATGAAGAACGCAGC
>L15 9 size=199
AACCTTATCATTTAGAGGAAGGAGAAGTCGTAACAAGGTTTCCGTAGGTGAACCTGCGGAAGGATCATTGTCGTGACCCTGACCAAAACAGACCGCGCACACGTTATCTACCTTGCCGGCGGCGGCACTGTCCGTCGCTTGGCCAAAGTCCTCGATAACCTTCTCCTCTCGGAGAGGGGGCCTCGGGGTAAAAGAACCCACGGCGCCAAAGGCGTCAAGGAACACTGTGCCTAACTCGGGGATGCGGCTGGCTTGCTAGCCGCCCCCTGTGTTGCAATGCTATTTAATCCACACGACTCTCGGCAACGGATATCTCGGCTCTCGCATCGATGAAGAACGCAGC
>L15 10 size=159
AACCTTATCATTTAGAGGAAGGAGAAGTCGTAACAAGGTTTCCGTAGGTGAACCTGCGGAAGGATCATTGTCGTGACCCTGACCAAAACAGACCGCGCACACGTTATCTACCTTGCCGGCGGCGGCACTGTCCGTCGCTTGGCCAAAGTCCTCGATAACCTTCTCTTCTCGGAGAGGGGGCCTCGGGGTAAAAGAACCCACGGCGCCAAAGGCGTCAAGGAACACTGTGCCTAACTCGGGGATGCGGCTGGCTTGCTAGCCGCCCCCCGTGTTGCAATGCTATTTAATCCACACGACTCTCGGCAACGGATATCTCGGCTCTCGCATCGATGAAGAACGCAGC
>L15 11 size=112
AACCTTATCATTTAGAGGAAGGAGAAGTCGTAACAAGGTTTCCGTAGGTGAACCTGCGGAAGGATCATTGTCGTGACCCTGACCAAAACAGACCGCGCACGCGTTATCTACCTTGCCGGCGGCGGCACTGTCCGTCACTTGGCCAAAGTCCTCGATAACCTTCTCTTCTCGGAGAGGGGGCCTCGGGGTAAAAGAACCCACGGCGCCAAAGGCGTCAAGGAACACTGTGCCTTACTCGGGGATGCGGCTGGCTTGCTAGCCGCCCCCCGTGTTGCAATGCTATTTAATCCACACGACTCTCGGCAACGGATATCTCGGCTCTCGCATCGATGAAGAACGCAGC
>L15 12 size=101
AACCTTATCATTTAGAGGAAGGAGAAGTCGTAACAAGGTTTCCGTAGGTGAACCTGCGGAAGGATCATTGTCGTGACCCTGACCAAAACAGACCGCGCACACGTTATCTACCTTGCCGGCGGCGGCATTGTCCGTCGCTTGGCCAAAGTCCTCGATAACCTTCTCCTCTCGGAGAGGGGGCCTCGGGGTAAAAGAACCCACGGCGCCAAAGGCGTCAAGGAACACTGTGCCTAACTCGGGGATGCGGCTGGCTTGCTAGCCGCCCCCCGTGTTGCAATGCTATTTAATCCACACGACTCTCGGCAACGGATATCTCGGCTCTCGCATCGATGAAGAACGCAGC
>L15 13 size=100
AACCTTATCATTTAGAGGAAGGAGAAGTCGTAACAAGGTTTCCGTAGGTGAACCTGCGGAAGGATCATTGTCGTGACCCTGACCAAAACAGACCGCGCACGCGTTATCTACCTTGCCGGCGGCGGCACTGTCCGTCGCTTGGCCAAAGTCCTCGATAACCTTCTCTTCTCGGAGAGGGGGCCTCGGGGTAAAAGAACCCACGGCGCCAAAGGCGTCAAGGAACACTGTGCCTAACTCGGGGATGCGGCTGGCTTGCTAGCCGCCCCCCGTGTTGCAATGCTATTTAATCCACACGACTCTCGGCAACGGATATCTCGGCTCTCGCATCGATGAAGAACGCAGC
>L15 14 size=89
AACCTTATCATTTAGAGGAAGGAGAAGTCGTAACAAGGTTTCCGTAGGTGAACCTGCGGAAGGATCATTGTCGTGACCCTGACCAAAACAGACCGCGCACACGTTATCTACCTTGCCGGCGGCGGCACTGTCCGTCACTTGGCCAAAGTCCTCGATAACCTTCTCCTCTCGGAGAGGGGGCCTCGGGGTAAAAGAACCCACGGCGCCAAAGGCGTCAAGGAACACTGTGCCTAACTCGGGGATGCGGCTGGCTTGCTAGCCGCCCCCCGTGTTGCAATGCTATTTAATCCACACGACTCTCGGCAACGGATATCTCGGCTCTCGCATCGATGAAGAACGCAGC
>L15 15 size=63
AACCTTATCATTTAGAGGAAGGAGAAGTCGTAACAAGGTTTCCGTAGGTGAACCTGCGGAAGGATCATTGTCGTGACCCTGACCAAAACAGACCGCGCACACGTTATCTACCTTGCCGGCGGCGGCACTGTCCGTCACTTGGCCAAAGTCCTCGATAACCTTCTCTTCTCGGAGAGGGGGCCTCGGGGTAAAAGAACCCACGGCGCCAAAGGCGTCAAGGAACACTGTGCCTAACTCGGGGATGCGGCTGGCTTGCTAGCCGCCCCCCGTGTTGCAATGCTATTTAATCCACACGACTCTCGGCAACGGATATCTCGGCTCTCGCATCGATGAAGAACGCAGC
>L15 16 size=57
AACCTTATCATTTAGAGGAAGGAGAAGTCGTAACAAGGTTTCCGTAGGTGAACCTGCGGAAGGATCATTGTCGTGACCCTGACCAAAACAGACCGCGCACGCGTTATCTACCTTGCCGGCGGCGGCATTGTCCGTCGCTTGGCCAAAGTCCTCGATAACCTTCTCTTCTCGGAGAGGGGGCCTCGGGGTAAAAGAACCCACGGCGCCAAAGGCGTCAAGGAACACTGTGCCTAACTCGGGGATGCGGCTGGCTTGCTAGCCGCCCCCCGTGTTGCAATGCTATTTAATCCACACGACTCTCGGCAACGGATATCTCGGCTCTCGCATCGATGAAGAACGCAGC
>L15 17 size=52
AACCTTATCATTTAGAGGAAGGAGAAGTCGTAACAAGGTTTCCGTAGGTGAACCTGCGGAAGGATCATTGTCGTGACCCTGACCAAAACAGACCGCGCACACATTATCTACCTTGCCGGCGGCGGCACTGTCCGTCGCTTGGCCAAAGTCCTCGATAACCTTCTCCTCTCGGAGAGGGGGCCTCGGGGTAAAAGAACCCACGGCGCCAAAGGCGTCAAGGAACACTGTGCCTAACTCGGGGATGCGGCTGGCTTGCTAGCCGCCCCCCGTGTTGCAATGCTATTTAATCCACACGACTCTCGGCAACGGATATCTCGGCTCTCGCATCGATGAAGAACGCAGC
>L15 18 size=46
AACCTTATCATTTAGAGGAAGGAGAAGTCGTAACAAGGTTTCCGTAGGTGAACCTGCGGAAGGATCATTGTCGTGACCCTGACCAAAACAGACCGCGCACGCGTTATCTACCTTGCCGGCGGCGGCATTGTCCGTCGCTTGGCCAAAGTCCTCGATAACCTTCTCCTCTCGGAGAGGGGGCCTCGGGGTAAAAGAACCCACGGCGCCAAAGGCGTCAAGGAACACTGTGCCTAACTCGGGGATGCGGCTGGCTTGCTAGCCGCCCCCTGTGTTGCAATGCTATTTAATCCACACGACTCTCGGCAACGGATATCTCGGCTCTCGCATCGATGAAGAACGCAGC
>L15 19 size=43
AACCTTATCATTTAGAGGAAGGAGAAGTCGTAACAAGGTTTCCGTAGGTGAACCTGCGGAAGGATCATTGTCGTGACCCTGACCAAAACAGACCGCGCACACGTTATCTACCTTGCCGGCGGCGGCACTGTCCGTCGCTTGGCCAAAGTCCTCGATAACCTTCTCCTCTCGGAGAGGGGGCCTCGGGGTAAAAGAACCCACGGCGCCAAAGGCGTCAAGGAACACTGTGCCTAACTCGGGGATGCGGCTGGCTTGCTAGCCGCCCCCCGTGTTGCAATGCTATTTAATCCACACGACTCTTGGCAACGGATATCTCGGCTCTCGCATCGATGAAGAACGCAGC
>L15 20 size=43
AACCTTATCATTTAGAGGAAGGAGAAGTCGTAACAAGGTTTCCGTAGGTGAACCTGCGGAAGGATCATTGTCGTGACCCTGACCAAAACAGACCGCGCACACGTTATCTACCTTGCCGGTGGCGGCACTGTCCGTCGCTTGGCCAAAGTCCTCGATAACCTTCTCCTCTCGGAGAGGGGGCCTCGGGGTAAAAGAACCCACGGCGCCAAAGGCGTCAAGGAACACTGTGCCTAACTCGGGGATGCGGCTGGCTTGCTAGCCGCCCCCCGTGTTGCAATGCTATTTAATCCACACGACTCTCGGCAACGGATATCTCGGCTCTCGCATCGATGAAGAACGCAGC
>L15 21 size=41
AACCTTATCATTTAGAGGAAGGAGAAGTCGTAACAAGGTTTCCGTAGGTGAACCTGCGGAAGGATCATTGTCGTGACCCTGACCAAAACAGACCGCGCACGCGTTATCTACCTTGCCGGCGGCGGCACTGTCCGTCACTTGGCCAAAGTCCTCGATAACCTTCTCCTCTCGGAGAGGGGGCCTCGGGGTAAAAGAACCCACGGCGCCAAAGGCGTCAAGGAACACTGTGCCTTACTCGGGGATGCGGCTGGCTTGCTAGCCGCCCCCCGTGTTGCAATGCTATTTAATCCACACGACTCTCGGCAACGGATATCTCGGCTCTCGCATCGATGAAGAACGCAGC
>L15 22 size=35
AACCTTATCATTTAGAGGAAGGAGAAGTCGTAACAAGGTTTCCGTAGGTGAACCTGCGGAAGGATCATTGTCGTGACCCTGACCAAAACAGACCGCGCACACGTTATCTACCTTGCCGGCGGCGGCACTGTCCGTCGCTTGGCCAAAGTCCTCGATAACCTTCTCCTCTCGGAGAGGGGGCCTCGGGGTAAAAGAACCCACGGCGCCAAAGGCGTCAAGGAACACTGTGCCTAACTCGGGGATGCGGCTGGCTTGCTAGCCGCCCCCCGTGTTGCAATGCTATTTAATCCACACAACTCTCGGCAACGGATATCTCGGCTCTCGCATCGATGAAGAACGCAGC
>L15 23 size=35
AACCTTATCATTTAGAGGAAGGAGAAGTCGTAACAAGGTTTCCGTAGGTGAACCTGCGGAAGGATCATTGTCGTGACCCTGACCAAAACAGACCGCGCACGCGTTATCTACCTTGCCGGCGGCGGCACTGTCCGTCACTTGGCCAAAGTCCTCGATAACCTTCTCTTCTCGGAGAGGGGGCCTCGGGGTAAAAGAACCCACGGCGCCAAAGGCGTCAAGGAACACTGTGCCTAACTCGGGGATGCGGCTGGCTTGCTAGCCGCCCCCTGTGTTGCAATGCTATTTAATCCACACGACTCTCGGCAACGGATATCTCGGCTCTCGCATCGATGAAGAACGCAGC
>L15 24 size=35
AACCTTATCATTTAGAGGAAGGAGAAGTCGTAACAAGGTTTCCGTAGGTGAACCTGCGGAAGGATCATTGTCGTGACCCTGACCAAAACAGACCGCGCACGCGTTATCTACCTTGCCGGCGGCGGCACTGTCCGTCGCTTGGCCAAAGTCCTCGATAACCTTCTCCTCTCGGAGAGGGGGCCTCGGGGTAAAAGAACCCACGGCGCCAAAGGCGTCAAGGAACACTGTGCCTAACTCGGGGATGCGGCTGGCTTGCTAGCCGCCCCCTGTGTTGCAATGCTATTTAATCCACACGACTCTCGGCAACGGATATCTCGGCTCTCGCATCGATGAAGAACGCAGC
>L15 25 size=30
AACCTTATCATTTAGAGGAAGGAGAAGTCGTAACAAGGTTTCCGTAGGTGAACCTGCGGAAGGATCATTGTCGTGACCCTGACCAAAACAGACCGCGCACACGTTATCTACCTTGCCGGCGGCGGCACTGTCCGTCGCTTGGCCAAAGTCCTCGATAACCTTCTCCTCTCGGAGAGGGGGCCTCGGGGTAAAAGAACCCACGGCGCCAAAGGCGTCAAGGAACACTGTGCCTAACTCGGGGATGCGGCTGGCTTGCTAGCCGCCCCCCGTGTTGCAATGCTATTTAATCCACACGACTCTCGGCAACGGATATCTCGGCTCTCGCATCGATGAAGAACGCAGA
>L15 26 size=30
AACCTTATCATTTAGAGGAAGGAGAAGTCGTAACAAGGTTTCCGTAGGTGAACCTGCGGAAGGATCATTGTCGTGACCCTGACCAAAACAGACCGCGCACGCGTTATCTACCTTGCCGGCGGCGGCATTGTCCGTCACTTGGCCAAAGTCCTCGATAACCTTCTCCTCTCGGAGAGGGGGCCTCGGGGTAAAAGAACCCACGGCGCCAAAGGCGTCAAGGAACACTGTGCCTAACTCGGGGATGCGGCTGGCTTGCTAGCCGCCCCCCGTGTTGCAATGCTATTTAATCCACACGACTCTCGGCAACGGATATCTCGGCTCTCGCATCGATGAAGAACGCAGC
>L15 27 size=27
AACCTTATCATTTAGAGGAAGGAGAAGTCGTAACAAGGTTTCCGTAGGTGAACCTGCGGAAGGATCATTGTCGTGACCCTGACCAAAACAGACCGCGCACACGTTATCTACCTTGCCGGCGGCGGCACTGTCCGTCGCTTGGCCAAAGTCCTCGATAACCTTCTCCTCTCGGAGAGGGGGCCTCGGGGTAAAAGAACCCACGGCGCCAAAGGCGTCAAGGAACACTGTGCCTAACTCGGGGATGCGGCTGGCTTGCTAGCCGCCCCCCGTGTTGCAATGCTATTTAATCCACATGACTCTCGGCAACGGATATCTCGGCTCTCGCATCGATGAAGAACGCAGC
>L15 28 size=25
AACCTTATCATTTAGAGGAAGGAGAAGTCGTAACAAGGTTTCCGTAGGTGAACCTGCGGAAGGATCATTGTCGTGACCCTGACCAAAACAGACCACGCACGCGTTATCTACCTTGCCGGCGGCGGCACTGTCCGTCGCTTGGCCAAAGTCCTCGATAACCTTCTCCTCTCGGAGAGGGGGCCTCGGGGTAAAAGAACCCACGGCGCCAAAGGCGTCAAGGAACACTGTGCCTAACTCGGGGATGCGGCTGGCTTGCTAGCCGCCCCCCGTGTTGCAATGCTATTTAATCCACACGACTCTCGGCAACGGATATCTCGGCTCTCGCATCGATGAAGAACGCAGC
>L15 29 size=23
AACCTTATCATTTAGATGAAGGAGAAGTCGTAACAAGGTTTCCGTAGGTGAACCTGCGGAAGGATCATTGTCGTGACCCTGACCAAAACAGACCGCGCACACGTTATCTACCTTGCCGGCGGCGGCACTGTCCGTCGCTTGGCCAAAGTCCTCGATAACCTTCTCCTCTCGGAGAGGGGGCCTCGGGGTAAAAGAACCCACGGCGCCAAAGGCGTCAAGGAACACTGTGCCTAACTCGGGGATGCGGCTGGCTTGCTAGCCGCCCCCCGTGTTGCAATGCTATTTAATCCACACGACTCTCGGCAACGGATATCTCGGCTCTCGCATCGATGAAGAACGCAGC
>L15 30 size=22
AACCTTATCATTTAGAGGAAGGAGAAGTCGTAACAAGGTTTCCGTAGGTGAACCTGCGGAAGGATCATTGTCGTGACCCTGACCAAAACAGACCGCGCACACGTTATCTACCTTGCCGGCGGTGGCACTGTCCGTCGCTTGGCCAAAGTCCTCGATAACCTTCTCCTCTCGGAGAGGGGGCCTCGGGGTAAAAGAACCCACGGCGCCAAAGGCGTCAAGGAACACTGTGCCTAACTCGGGGATGCGGCTGGCTTGCTAGCCGCCCCCCGTGTTGCAATGCTATTTAATCCACACGACTCTCGGCAACGGATATCTCGGCTCTCGCATCGATGAAGAACGCAGC
>L15 31 size=21
AACCTTATCATTTAGAGGAAGGAGAAGTCGTAACAAGGTTTCCGTAGGTGAACCTGCGGAAGGATCATTGTCGTGACCCTGACCAAAACAGACCGCGCACACGTTATCTACCTTGCCGGCGGCGGCACTGTCCGTCGCTTGGCCAAAGTCCTCGATAACCTTCTCCTCTCGGAGAGGGGGCCTCGGGGTAAAAGAACCCACGGCGCCAAAGGCGTCAAGGAACACTGTGCCTAACTCGGGGATGCGGCTGGCTTGCTAGCCGCCCCCCATGTTGCAATGCTATTTAATCCACACGACTCTCGGCAACGGATATCTCGGCTCTCGCATCGATGAAGAACGCAGC
>L15 32 size=20
AACCTTATCATTTAGAGGAAGGAGAAGTCGTAACAAGGTTTCCGTAGGTGAACCTGCGGAAGGATCATTGTCGTGACCCTGACCAAAACAGACCGCACACACGTTATCTACCTTGCCGGCGGCGGCACTGTCCGTCGCTTGGCCAAAGTCCTCGATAACCTTCTCCTCTCGGAGAGGGGGCCTCGGGGTAAAAGAACCCACGGCGCCAAAGGCGTCAAGGAACACTGTGCCTAACTCGGGGATGCGGCTGGCTTGCTAGCCGCCCCCCGTGTTGCAATGCTATTTAATCCACACGACTCTCGGCAACGGATATCTCGGCTCTCGCATCGATGAAGAACGCAGC
>L15 33 size=19
AACCTTATCATTTAGAGGAAGGAGAAGTCGTAACAAGGTTTCCGTAGGTGAACCTGCGGAAGGATCATTGTCGTGACCCTGACCAAAACAGACCGCGCACATGTTATCTACCTTGCCGGCGGCGGCACTGTCCGTCGCTTGGCCAAAGTCCTCGATAACCTTCTCCTCTCGGAGAGGGGGCCTCGGGGTAAAAGAACCCACGGCGCCAAAGGCGTCAAGGAACACTGTGCCTAACTCGGGGATGCGGCTGGCTTGCTAGCCGCCCCCCGTGTTGCAATGCTATTTAATCCACACGACTCTCGGCAACGGATATCTCGGCTCTCGCATCGATGAAGAACGCAGC
>L15 34 size=18
AACCTTATCATTTAGAGGAAGGAGAAGTCGTAACAAGGTTTCCGTAGGTGAACCTGCGGAAGGATCATTGTCGTGACCCTGACCAAAACAGACCGCGCACACGTTATCTACCTTGCCGGCGGCGGCACTGTCCGTCGCTTGGCCAAAGTCCTCGATAACCTTCTCCTCTCGGAGAGGGGGCCTCGGGGTAAAAGAACCCACGGCGCCAAAGGCGTCAAGGAACACTGTGCCTAACTCGGGGATGCGGCTGGCTTGCTAGCCGCCCCCCGTGTTGCAATGCTATTTAATCCACACGACTCTCGGCAACGGATATCTCAGCTCTCGCATCGATGAAGAACGCAGC
>L15 35 size=18
AACCTTATCATTTAGAGGAAGGAGAAGTCGTAACAAGGTTTCCGTAGGTGAACCTGCGGAAGGATCATTGTCGTGACCCTGACCAAAACAGACCGCGCACACGTTATCTACCTTGCCGGCGGCGGCACTGTCCGTCGCTTGGCCAAAGTCCTCGATAACCTTCTCCTCTCGGAGAGGGGGCCTCGGGGTAAAAGAACCCACGGCGCCAAAGGCGTCAAGGAACACTGTGCCTAACTCGGGGATGCGGCTGGCTTGCTAGCCGCCCCCCGTGTTGCAATGCTATTTAATCCACACGACTCTCGGCAACGGATATCTCGGCTCTCGAATCGATGAAGAACGCAGC
>L15 36 size=17
AACCTTATCATTTAGAGGAAGGAGAAGTCGTAACAAGGTTTCCGTAGGTGAACCTGCGGAAGGATCATTGTCGTGACCCTGACCAAAACAGACCGCGCACACGTTATCTACCTTGCCGGCGGCGGCACTGTCCGTCGCTTGGCCAAAGTCCTCGATAACCTTCTCCTCTCGGAGAGGGGGCCTCGGGGTAAAAGAACCCACGGCGCCAAAGGCGTCAAGGAACACTGTGCCTAACTCGGGGATGCGGCTGGCTTGCTAGCCGCCCCCCGTGTTGCAATGCTATTTAATCCACACGACTCTCGGCAACGGATATCTCGGCTCTCGCATCGATGAAGAGCGCAGC
>L15 37 size=17
AACCTTATCATTTAGAGGAAGGAGAAGTCGTAACAAGGTTTCCGTAGGTGAACCTGCGGAAGGATCATTGTCGTGACCCTGACCAAAACAGACCGCGCACACGTTATCTACCTTGCCGGCGGCGGCACTGTCTGTCGCTTGGCCAAAGTCCTCGATAACCTTCTCCTCTCGGAGAGGGGGCCTCGGGGTAAAAGAACCCACGGCGCCAAAGGCGTCAAGGAACACTGTGCCTAACTCGGGGATGCGGCTGGCTTGCTAGCCGCCCCCCGTGTTGCAATGCTATTTAATCCACACGACTCTCGGCAACGGATATCTCGGCTCTCGCATCGATGAAGAACGCAGC
>L15 38 size=17
AACCTTATCATTTAGAGGAAGGAGAAGTCGTAACAAGGTTTCCGTAGGTGAACCTGCGGAAGGATCATTGTCGTGACCCTGACCAAAACAGACCGCGCACACGTTATCTACCTTGCCGGCGGCGGCACTGTCCGTCGCTTGGCCAAAGTCCTCGATAACCTTCTCCTCTCGGAGAGGGGGCCTCGGGGTAAAAGAACCCACGGCGCCAAAGGCGTCAAGGAACACTGTGCCTAACTCGGGGATGCGGCTGGCTTGCTAGCCGCCCCCCGTGTTGCAATGCTATTTAATCCACACGACTCTCGGCAACGGATATCTCGGCTCTTGCATCGATGAAGAACGCAGC
>L15 39 size=17
AACCTTATCATTTAGAGGAAGGAGAAGTGGTAACAAGGTTTCCGTAGGTGAACCTGCGGAAGGATCATTGTCGTGACCCTGACCAAAACAGACCGCGCACGCGTTATCTACCTTGCCGGCGGCGGCATTGTCCGTCGCTTGGCCAAAGTCCTCGATAACCTTCTCCTCTCGGAGAGGGGGCCTCGGGGTAAAAGAACCCACGGCGCCAAAGGCGTCAAGGAACACTGTGCCTAACTCGGGGATGCGGCTGGCTTGCTAGCCGCCCCCCGTGTTGCAATGCTATTTAATCCACACGACTCTCGGCAACGGATATCTCGGCTCTCGCATCGATGAAGAACGCAGC
>L15 40 size=17
AACCTTATCATTTAGAGGAAGGAGAAGTCGTAACAAGGTTTCCGTAGGTGAACCTGCGGAAGGATCATTGTCGTGACCCTGACCAAAACAGACCGCGCACACGTTATCTACCTTGCCGGCGGCGGCACTGTCCGTCGCTTGGCCAAAGTCCTCGATAACCTTCTCCTCTCGGAGAGGGGGCCTCGGGGTAAAAGAACCCACGGCGCCAAAGGCGTCAAGGAACACTGTGCCTAACTCGGGGATGCGGCTGGCTTGCTAGCCGCCCCCCGTGTTGCAATGCTATTTAATCCACACGACTCTCGGCAATGGATATCTCGGCTCTCGCATCGATGAAGAACGCAGC
>L15 41 size=16
AACCTTATCATTTAGAGGAAGGAGAAGTCGTAACAAGGTTTCCGTAGGTGAACCTGCGGAAGGATCATTGTCGTGACCCTGACCAAAACAGACCGCGCACGCGTTATCTACCTTGCCGGTGGCGGCATTGTCCGTCGCTTGGCCAAAGTCCTCGATAACCTTCTCCTCTCGGAGAGGGGGCCTCGGGGTAAAAGAACCCACGGCGCCAAAGGCGTCAAGGAACACTGTGCCTAACTCGGGGATGCGGCTGGCTTGCTAGCCGCCCCCCGTGTTGCAATGCTATTTAATCCACACGACTCTCGGCAACGGATATCTCGGCTCTCGCATCGATGAAGAACGCAGC
>L15 42 size=16
AACCTTATCATTTAGAGGAAGGAGAAGTCGTAACAAGGTTTCCGTAGGTGAACCTGCGGAAGGATCATTGTCGTGACCCTGACCAAAACAGACCGCGCACGCGTTATCTACCTTGCCGGCGGCGGCATTGTCCATCGCTTGGCCAAAGTCCTCGATAACCTTCTCCTCTCGGAGAGGGGGCCTCGGGGTAAAAGAACCCACGGCGCCAAAGGCGTCAAGGAACACTGTGCCTAACTCGGGGATGCGGCTGGCTTGCTAGCCGCCCCCCGTGTTGCAATGCTATTTAATCCACACGACTCTCGGCAACGGATATCTCGGCTCTCGCATCGATGAAGAACGCAGC
>L15 43 size=16
AACCTTATCATTTAGAGGAAGGAGAAGTCGTAACAAGGTTTCCGTAGGTGAACCTGCGGAAGGATCATTGTCGTGACCCTGACTAAAACAGACCGCGCACACGTTATCTACCTTGCCGGCGGCGGCACTGTCCGTCGCTTGGCCAAAGTCCTCGATAACCTTCTCCTCTCGGAGAGGGGGCCTCGGGGTAAAAGAACCCACGGCGCCAAAGGCGTCAAGGAACACTGTGCCTAACTCGGGGATGCGGCTGGCTTGCTAGCCGCCCCCCGTGTTGCAATGCTATTTAATCCACACGACTCTCGGCAACGGATATCTCGGCTCTCGCATCGATGAAGAACGCAGC
>L15 44 size=16
AACCTTATCATTTAGAGGAAGGAGAAGTCGTAACAAGGTTTCCGTAGGTGAACCTGCGGAAGGATCATTGTCGTGACCCTGACCAAAACAGACCGCGCACGCGTTATCTACCTTGCCGGCGGCGGCACTGTCCATCGCTTGGCCAAAGTCCTCGATAACCTTCTCCTCTCGGAGAGGGGGCCTCGGGGTAAAAGAACCCACGGCGCCAAAGGCGTCAAGGAACACTGTGCCTAACTCGGGGATGCGGCTGGCTTGCTAGCCGCCCCCCGTGTTGCAATGCTATTTAATCCACACGACTCTCGGCAACGGATATCTCGGCTCTCGCATCGATGAAGAACGCAGC
>L15 45 size=16
AACCTTATCATTTAGAGGAAGGAGAAGTCGTAACAAGGTTTCCGTAGGTGAACCTGCGGAAGGATCATTGTCGTGACCCTGACCAAAACAGACCGCGCACACGTTATCTACCTTGCCGGCGGCGGCACTGTCCGTCGCTTGGCCAAAGTCCTCGATAACCTTCTCCTCTCGGAGAGGGGGCCTCGGGGTAAAAGAACCCACGGCGCCAAAGGCGTCAAGGAACACTGTGCCTAACTCGGGGATGCGGCTGGCTTGCTAGCCGCCCCCCGTGTTGCAATGCTATTTAATCCACACGACTCTCGGCAACGGATATCTCGGTTCTCCCATCGATGAAGAACGCAGC
>L15 46 size=15
AACCTTATCATTTAGAGGAAGGAGAAGTCGTAACAAGGTTTCCGTAGGTGAACCTGCGGAAGGATCATTGTCGTGACCCTGACCAAAACAGACCGCGCACACGTTATCTACCTTGCCGGCGGCGGCACTGTCCGTCGCTTGGCCAAAGTCCTCGATAACCTTCTCCTCTCGGAGAGGGGGCCTCGGGGTAAAAGAACCCACGGCGCCAAAGGCGTCAAGGAACACTGTGCCTAACTCGGGGATGCGGCTGGCTTGCTAGCCGCCCCCCGTGTTGCAATGCTATTTAATCCACACGACTCTCGTCAACGGATATCTCGGCTCTCGCATCGATGAAGAACGCAGC
>L15 47 size=15
AACCTTATCATTTAGAGGAAGGAGAAGTCGTAACAAGGTTTCCGTAGGTGAACCTGCGGAAGGATCATTGTCGTGACCCTGACCAAAACAGACCGCGCACGCGTTATCTACCTTGCCGGCGGCGGCACTGTCCGTCGCTTGGCCAAAGTCCTCGATAACCTTCTCTTCTCGGAGAGGGGGCCTCGGGGTAAAAGAACCCACGGCGCCAAAGGCGTCAAGGAACACTGTGCCTTACTCGGGGATGCGGCTGGCTTGCTAGCCGCCCCCCGTGTTGCAATGCTATTTAATCCACACGACTCTCGGCAACGGATATCTCGGCTCTCGCATCGATGAAGAACGCAGC
>L15 48 size=15
AACCTTATCATTTAGAGGAAGGAGAAGTCGTAACAAGGTTTCCGTAGGTGAACCTGCAGAAGGATCATTGTCGTGACCCTGACCAAAACAGACCGCGCACACGTTATCTACCTTGCCGGCGGCGGCACTGTCCGTCGCTTGGCCAAAGTCCTCGATAACCTTCTCCTCTCGGAGAGGGGGCCTCGGGGTAAAAGAACCCACGGCGCCAAAGGCGTCAAGGAACACTGTGCCTAACTCGGGGATGCGGCTGGCTTGCTAGCCGCCCCCCGTGTTGCAATGCTATTTAATCCACACGACTCTCGGCAACGGATATCTCGGCTCTCGCATCGATGAAGAACGCAGC
>L15 49 size=15
AACCTTATCATTTAGAGGAAGGAGAAGTCGTAACAAGGTTTCCGTAGGTGAACCTGCGGAAGGATCATTGTCGTGACCCTGACCAAAACAGACCGCGCACACGTTATCTACCTTGCCGGCGGCGGCACTGTCCGTCGCTTGGCCAAAGTCCTCGATAACCTTCTCCTCTCGGAGAGGGGGCCTCGGGGTAAAAGAACCCACAGCGCCAAAGGCGTCAAGGAACACTGTGCCTAACTCGGGGATGCGGCTGGCTTGCTAGCCGCCCCCCGTGTTGCAATGCTATTTAATCCACACGACTCTCGGCAACGGATATCTCGGCTCTCGCATCGATGAAGAACGCAGC
>L15 50 size=14
AACCTTATCATTTAGAGGAAGGAGAAGTCGTAACAAGGTTTCCGTAGGTGAACCTGCGGAAGGATCATTGTCGTGACCCTGACCAAAACAGACCGCGCACACGTTATCTACCTTGCCGGCGGCGGCACTGTCCGTCGCTTGGCCAAAGTCCTCGATAACCTTCTCCTCTCGGAGAGGGGGCCTCGGGGTAAAAGAACCCACGGCGCCAAAGGCGTCAAGGAACACTGTGCCTAACTCGGGGATGCGGCTGGCTTGCTAGCCGCCCCTCGTGTTGCAATGCTATTTAATCCACACGACTCTCGGCAACGGATATCTCGGCTCTCGCATCGATGAAGAACGCAGC
>L15 51 size=14
AACC-TATCATTTAGAGGAAGGAGAAGTCGTAACAAGGTTTCCGTAGGTGAACCTGCGGAAGGATCATTGTCGTGACCCTGACCAAAACAGACCGCGCACACGTTATCTACCTTGCCGGCGGCGGCACTGTCCGTCGCTTGGCCAAAGTCCTCGATAACCTTCTCCTCTCGGAGAGGGGGCCTCGGGGTAAAAGAACCCACGGCGCCAAAGGCGTCAAGGAACACTGTGCCTAACTCGGGGATGCGGCTGGCTTGCTAGCCGCCCCCCGTGTTGCAATGCTATTTAATCCACACGACTCTCGGCAACGGATATCTCGGCTCTCGCATCGATGAAGAACGCAGC
>L15 52 size=14
-ACCTTATCATTTAGAGGAAGGAGAAGTCGTAACAAGGTTTCCGTAGGTGAACCTGCGGAAGGATCATTGTCGTGACCCTGACCAAAACAGACCGCGCACACGTTATCTACCTTGCCGGCGGCGGCACTGTCCGTCGCTTGGCCAAAGTCCTCGATAACCTTCTCCTCTCGGAGAGGGGGCCTCGGGGTAAAAGAACCCACGGCGCCAAAGGCGTCAAGGAACACTGTGCCTAACTCGGGGATGCGGCTGGCTTGCTAGCCGCCCCCCGTGTTGCAATGCTATTTAATCCACACGACTCTCGGCAACGGATATCTCGGCTCTCGCATCGATGAAGAACGCAGC
>L15 53 size=14
AACCTTATCATTTAGAGGAAGGAGAAGTCGTAACAAGGTTTCCGTAGGTGAACCTGCGGAAGGATCATTGTCGTGACCCTGACCAAAACAGACCGCGCACACGTTATCTACCTTGCCGGCGGCGGCACTGTCCGTCGCTTGGCCAAAGTCCTCGATAACCTTCTCCTCTCGGAGAGGGGGCCTTGGGGTAAAAGAACCCACGGCGCCAAAGGCGTCAAGGAACACTGTGCCTAACTCGGGGATGCGGCTGGCTTGCTAGCCGCCCCCCGTGTTGCAATGCTATTTAATCCACACGACTCTCGGCAACGGATATCTCGGCTCTCGCATCGATGAAGAACGCAGC
>L15 54 size=14
AACCTTATCATTTAGAGGAAGGAGAAGTCGTAACAAGGTTTCCGTAGGTGAACCTGCGGAAGGATCATTGTCGTGACCCTGACCAAAACAGACCGCGCACACGTTATCTACCTTGCCGGCGGCGGCACTGTCCGTCGCTTGGCCAAAGTCCTCGATAACCTTCTCCTCTCGGAGAGGGGGCCTCGGGGTAAAAGAACCAACGGCGCCAAAGGCGTCAAGGAACACTGTGCCTAACTCGGGGATGCGGCTGGCTTGCTAGCCGCCCCCCGTGTTGCAATGCTATTTAATCCACACGACTCTCGGCAACGGATATCTCGGCTCTCGCATCGATGAAGAACGCAGC
>L15 55 size=14
AACCTTATCATTTAGAGGAAGGAGAAGTCGTAACAAGGTTTCCGTAGGTGAACCTGCGGAAGGATCATTGTCGTGACCCTGACCAAAACAGACCGCGCACGCGTTTTCTACCTTGCCGGCGGCGGCACTATCCGTTGCTTGGCCAAAGTCCTCGATAACCTTCTCCTCTCGGAGAGGGGGCCTCGGGGTAAAAGAACCCACGGCGCCAAAGGCGTCAAGGAACACTGTGCCTAACTCGGGGATGCGGCTGGCTTGCTAGCCGCCCCCCGTGTTGCAATGCTATTTAATCCACACGACTCTCGGCAACGGATATCTCGGCTCTCGCATCGATGAAGAACGCAGC
>L15 56 size=13
AACCTTATCATTTAGAGGAAGGAGAAGTCGTAACAAGGTTTCCGTAGGTGAACCTGCGGAAGGATCATTGTCGTGACCCTGACCAAAACAGACCGCGCACACGTTATCGACCTTGCCGGCGGCGGCACTGTCCGTCGCTTGGCCAAAGTCCTCGATAACCTTCTCCTCTCGGAGAGGGGGCCTCGGGGTAAAAGAACCCACGGCGCCAAAGGCGTCAAGGAACACTGTGCCTAACTCGGGGATGCGGCTGGCTTGCTAGCCGCCCCCCGTGTTGCAATGCTATTTAATCCACACGACTCTCGGCAACGGATATCTCGGCTCTCGCATCGATGAAGAACGCAGC
>L15 57 size=13
AACCTTATCATTTAGAGGAAGGAGAAGTCGTAACAAGGTTTCCGTAGGTGAACCTGCGGAAGGATCATTGTCGTGACCCTGACCAAAACAGACCGCGCACACGTTATCTACCTTGCCGGCGGCGGCACTGTCCGTCGCTTGGCCAAAGTCCTCGATAACCTTCTCCTCTCGGAGAGGGGGCCTCGGGGTAAAAGAACCCACGGCGCCAAAGGCGTCAAGGAACACTGTGCCTAACTCGGGGATGCGGCTGGCTTGCTAGCCGCCCCCCGTGTTGCAATGCTATTTAATCCACACGACTCTCGGCAACGGATATCTCGGCTCTCGTATCGATGAAGAACGCAGC
>L15 58 size=12
AACCTTATCATTTAGAGGAAGGAGAAGTCGTAACAAGGTTTCCGTAGGTGAACCTGCGGAAGGATCATTGTCGTGACCCTGACCAAAACAGACCGCGCACACGTTATCTACCTTGCCGGCGGCGGCACTGTCCGTCGCTTGGCCAAAGTCCTCGATAACCTTCTCCTCTCGGAGAGGGGGCCTCGGGGTAAAAGAACCCACGGCGCCAAAGGCGTCAAGGAACACTGTGCCTAACTCGGGGATGCGGCTGGCTTGCTAGCCGCCCCCCGTGTTGCAATGCTATTTAATCCACACGACTCTCGGCAACGGATATCTCGGCTCTCGCATTGATGAAGAACGCAGC
>L15 59 size=12
AACCTTATCATTTAGAGGAAGGAGAAGTCGTAACAAGGTTTCCGTAGGTGAACCTGCGGAAGGATCATTGTCGTGACCCTGACCAAAACAGACCGCGCACACGTTATCTACCTTGCCGGCGGCGGCACTGTCCGTCGGTTGGCCAAAGTCCTCGATAACCTTCTCCTCTCGGAGAGGGGGCCTCGGGGTAAAAGAACCCACGGCGCCAAAGGCGTCAAGGAACACTGTGCCTAACTCGGGGATGCGGCTGGCTTGCTAGCCGCCCCCCGTGTTGCAATGCTATTTAATCCACACGACTCTCGGCAACGGATATCTCGGCTCTCGCATCGATGAAGAACGCAGC
>L15 60 size=12
AACCTTATCATTTAGAGGAAGGAGAAGTCGTAACAAGGTTTCCGTAGGTGAACCTGCGGAAGGATCATTGTCGTGACCCTGACCAAAACAGACCGCGCACACGTTATCTACCTTGCCGGCGGCGGCACTGTCCGTCGCTTGGCCAAAGTCCTCGATAACCTTCTCCTCTCGGAGAGGGGGCCTCGGGGTAAAAGAACCCACGGCGCCAAAGGCGTCAAGGAACACTGTGCCTAACTCGGGGATGCGGCTGGCTTGCTAGCCGCACCCCGTGTTGCAATGCTATTTAATCCACACGACTCTCGGCAACGGATATCTCGGCTCTCGCATCGATGAAGAACGCAGC
>L15 61 size=12
AACCTTATCATTTAGAGGAAGGAGAAGTCGTAACAAGGTTTCCGTAGGTGAACCTGCGGAAGGATCATTGTCGTGACCCTGACCAAAACAGACCGCGCACACGTTATCTACCTTGCCAGCGGCGGCACTGTCCGTCGCTTGGCCAAAGTCCTCGATAACCTTCTCCTCTCGGAGAGGGGGCCTCGGGGTAAAAGAACCCACGGCGCCAAAGGCGTCAAGGAACACTGTGCCTAACTCGGGGATGCGGCTGGCTTGCTAGCCGCCCCCCGTGTTGCAATGCTATTTAATCCACACGACTCTCGGCAACGGATATCTCGGCTCTCGCATCGATGAAGAACGCAGC
>L15 62 size=12
AACCTTATCATTTAGAGGAAGGAGAAGTCGTAACAAGGTTTCCGTAGGTGAACCTGCGGAAGGATCATTGTCGTGACCCTGACCAAAACAGACCGCGCACACGTTATCTACCTTGCCGGCGGCGGCACTGTCCGTCGCTTGGCCAAAGTCCTCGATAACCTTCTCCTCTCGGAGAGGGGGCCTCGGGGTAAAAGAACCCACGGCGCCAAAGGCGTCAAGGAACACTGTGCCTAACTCGGGGATGCGGCTGGCTTGCTAGCCGCCCCCCGTGTTGCAATGCTATTTAATCCACACGACTCTCGGCAACGGATATCTCGGCTCTCGCATAGATGAAGAACGCAGC
>L15 63 size=12
AACCTTATCATTTAGAGGAAGGAGAAGTCGTAACAAGGTTTCCGTAGGTGAACCTGCGGAAGGATCATTGTCGTGACCCTGACCAAAACAGACCGTGCACACGTTATCTACCTTGCCGGCGGCGGCACTGTCCGTCGCTTGGCCAAAGTCCTCGATAACCTTCTCCTCTCGGAGAGGGGGCCTCGGGGTAAAAGAACCCACGGCGCCAAAGGCGTCAAGGAACACTGTGCCTAACTCGGGGATGCGGCTGGCTTGCTAGCCGCCCCCCGTGTTGCAATGCTATTTAATCCACACGACTCTCGGCAACGGATATCTCGGCTCTCGCATCGATGAAGAACGCAGC
>L15 64 size=12
AACCTTATCATTTAGAGGAAGGAGAAGTCGTAACAAGGTTTCCGTAGGTGAACCTGCGGAAGGATCATTGTCGTGACCCTGACCAAAACAGACCGCGCACACGTTATCTACCTTGCCGGCGGCGGCACTGTCCGTCGCTTGGCCAAAGTCCTCGATAACCTTCTCCTCTCGGAGAGGGGGCCTCGGGGTAAAAGAACCCACGGCGCCAAAGGCGTCAAGGAACACTGTGCCTAACTCGGGGATGCGGCTGGCTTGCTAGCCGCCCCCCGTGTTGCAATGCTATTTAATCCACACGACTCTCGGCAACGGATATCTCGGCTCTCGCATCGATGAAGAACGTAGC
>L15 65 size=11
AACCTTATCATTTAGAGGAAGGAGAAGTCGTAACAAGGTTTCCGTAGGTGAACCTGCGGAAGGATCATTGTCGTGACCCTGACCAAAACAGACCGCGCATGCGTTATCTACCTTGCCGGCGGCGGCACTGTCCGTCGCTTGGCCAAAGTCCTCGATAACCTTCTCCTCTCGGAGAGGGGGCCTCGGGGTAAAAGAACCCACGGCGCCAAAGGCGTCAAGGAACACTGTGCCTAACTCGGGGATGCGGCTGGCTTGCTAGCCGCCCCCCGTGTTGCAATGCTATTTAATCCACACGACTCTCGGCAACGGATATCTCGGCTCTCGCATCGATGAAGAACGCAGC
>L15 66 size=11
AACCTTATCATTTAGAGGAAGGAGAAGTCGTAACAAGGTTTCCGTAGGTGAACCTGCGGAAGGATCATTGTCGTGACCCTGACCAAAACAGACCGCGCACACGTTATCTACCTTGCCGGCGGCGGCACTGTCCGTCGCTTGGCCAAAGTCCTCGATAACCTTCTCCTCTCGGAGAGGGGGCCTCGGGGTAAAAGAACCCACGGCGCCAAAGGCGTCAAGGAACACTGTGCCTAACTCGGGGATGCGGCTGGCTTGCTAGCCGCCCCCCGTGTTGCAATGCTATTTAATCCACACGACTCTCGGCAACGGATATCTTGGCTCTCGCATCGATGAAGAACGCAGC
>L15 67 size=11
AACCTTATCATTTAGAGGAAGGAGAAGTCGTAACAAGGTTTCCGTAGGTGAACCTGCGGAAGGATCATTGTCGTGACCCTGACCAAAACAGACCGCGCACACGTTATCTACCTTGCCGGCGGCGGCACTGTCCGTCGCTTGGCCAAAGTCCTCGATAACCTTCTCCTCTCGGAGAGGGAGCCTCGGGGTAAAAGAACCCACGGCGCCAAAGGCGTCAAGGAACACTGTGCCTAACTCGGGGATGCGGCTGGCTTGCTAGCCGCCCCCCGTGTTGCAATGCTATTTAATCCACACGACTCTCGGCAACGGATATCTCGGCTCTCGCATCGATGAAGAACGCAGC
>L15 68 size=11
AACCTTATCATTTAGAGGAAGGAGAAGTCGTAACAAGGTTTCCGTAGGTGAACCTGCGGAAGGATCATTGTCGTGACCCTGACCAAAACAGACCGCGCACGCGTTATCTACCTTGCCGGCGGCGGCATTGTCCGTCGCTTGGCCAAAGTCCTCGATAACCTTCTCCTCTCGGAGAGGGGGCCTCGGGGTAAAAGAACCCACGGCGCCAAAGGCGTCAAGGAACACTGTGCCTAACTCGGGGATGCGGCTGGCTTGCTAGCCGCCCCCCGTGTTGCAATGCTATTTAATCCACACGACTCTTGGCAACGGATATCTCGGCTCTCGCATCGATGAAGAACGCAGC
>L15 69 size=11
AACCTTATCATTTAGAGGAAGGAGAAGTCGTAACAAGGTTTCCGTAGGTGAACCTGCGGAAGGATCATTGTCGTGACCCTGACCAAAACAGACTGCGCACGCGTTATCTACCTTGCCGGCGGCGGCATTGTCCGTCGCTTGGCCAAAGTCCTCGATAACCTTCTCCTCTCGGAGAGGGGGCCTCGGGGTAAAAGAACCCACGGCGCCAAAGGCGTCAAGGAACACTGTGCCTAACTCGGGGATGCGGCTGGCTTGCTAGCCGCCCCCCGTGTTGCAATGCTATTTAATCCACACGACTCTCGGCAACGGATATCTCGGCTCTCGCATCGATGAAGAACGCAGC
>L15 70 size=11
AACCTTATCATTTAGAGGAAGGAGAAGTCGTAACAAGGTTTCCGTAGGTGAACCTGCGGAAGGATCATTGTCGTGACCCTGACCAAAACAGACCGCGCACGCGTTATCTACCTTGCTGGCGGCGGCATTGTCCGTCGCTTGGCCAAAGTCCTCGATAACCTTCTCCTCTCGGAGAGGGGGCCTCGGGGTAAAAGAACCCACGGCGCCAAAGGCGTCAAGGAACACTGTGCCTAACTCGGGGATGCGGCTGGCTTGCTAGCCGCCCCCCGTGTTGCAATGCTATTTAATCCACACGACTCTCGGCAACGGATATCTCGGCTCTCGCATCGATGAAGAACGCAGC
>L15 71 size=11
AACCTTATCATTTAGAGGAAGGAGAAATCGTAACAAGGTTTCCGTAGGTGAACCTGCGGAAGGATCATTGTCGTGACCCTGACCAAAACAGACCGCGCACACGTTATCTACCTTGCCGGCGGCGGCACTGTCCGTCGCTTGGCCAAAGTCCTCGATAACCTTCTCCTCTCGGAGAGGGGGCCTCGGGGTAAAAGAACCCACGGCGCCAAAGGCGTCAAGGAACACTGTGCCTAACTCGGGGATGCGGCTGGCTTGCTAGCCGCCCCCCGTGTTGCAATGCTATTTAATCCACACGACTCTCGGCAACGGATATCTCGGCTCTCGCATCGATGAAGAACGCAGC
>L15 72 size=11
AACCTTATCATTTAGAGGAAGGAGAAGTCGTAACAAGGTTTCCGTAGGTGAACCTGCGGAAGGATCATTGTCGTGACCCTGACCAAAACAGACCGCGCACACGTTATCTACCTTGCCGGCGGCGGCACTGTCCGTCGCTTGGCCAAAGTCCTCGATAACCTTCTCCTCTCGGAGAGGGGGCCTCGGGGTAAAAGAACCCACGGTGCCAAAGGCGTCAAGGAACACTGTGCCTAACTCGGGGATGCGGCTGGCTTGCTAGCCGCCCCCCGTGTTGCAATGCTATTTAATCCACACGACTCTCGGCAACGGATATCTCGGCTCTCGCATCGATGAAGAACGCAGC
>L15 73 size=11
AACCTTATCATTTAGAGGAAGGAGAAGTCGTAACAAGGTTTCCGTAGGTGAACCTGCGGAAGGATCATTGTCGTGACCCTGACCAAAATAGACCGCGCACACGTTATCTACCTTGCCGGCGGCGGCACTGTCCGTCGCTTGGCCAAAGTCCTCGATAACCTTCTCCTCTCGGAGAGGGGGCCTCGGGGTAAAAGAACCCACGGCGCCAAAGGCGTCAAGGAACACTGTGCCTAACTCGGGGATGCGGCTGGCTTGCTAGCCGCCCCCCGTGTTGCAATGCTATTTAATCCACACGACTCTCGGCAACGGATATCTCGGCTCTCGCATCGATGAAGAACGCAGC
>L15 74 size=11
AACCTTATCATTTAGAGGAAGGAGAAGTCGTAACAAGGTTTCCGTAGGTGAACTTGCGGAAGGATCATTGTCGTGACCCTGACCAAAACAGACCGCGCACGCGTTATCTACCTTGCCGGCGGCGGCACTGTCCGTCGCTTGGCCAAAGTCCTCGATAACCTTCTCCTCTCGGAGAGGGGGCCTCGGGGTAAAAGAACCCACGGCGCCAAAGGCGTCAAGGAACACTGTGCCTAACTCGGGGATGCGGCTGGCTTGCTAGCCGCCCCCCGTGTTGCAATGCTATTTAATCCACACGACTCTCGGCAACGGATATCTCGGCTCTCGCATCGATGAAGAACGCAGC
>L15 75 size=10
AACCTTATCATTTAGAGGAAGGAGAAGTCGTAACAAGGTTTCCGTAGGTGAACCTGCGGAAGGATCATTGTCGTGACCCTGACCAAAACAGACCGCGCACACGTTATCTACCTTGCCGGCGGCGGCACTGTCCGTCGCTTGGCCAAAGTCCTCGATAACCTTCTCCTCTCGGAGAGGGGGCCTCGGGGTAAAAGAACCCACGGCGCCAAAGGCGTCAAGGAACACTGTGCCTAACTCGGGGATGCGGCTGGCTTGCTAGCCGCCCCCCGTGTTGCAATGCTATTTAATCCACACGACTCTCGGCAACGGATATCTCGGCTCTCGCATCGATGAAGAATGCAGC
>L15 76 size=10
AACCTTATCATTTAGAGGAAGGAGAAGTCGTAACAAGGTTTCCGTAGGTGAACCTGCGGAAGGATCATTGTCGTGACCCTGACCAAAACAGACCGCGCACGCGTTATCTACCTTGCCGGCGGCGGCATTGTCCGTCGCTTGGCCAAAGTCCTCGATAACCTTCTCCTCTCGGAGAGGGGGCCTCGGGGTAAAAGAACCCACGGCGCCAAAGGCGTCAAGGAACACTGTGCCTAACTCGGGGATGCGGCTGGCTTGCTAGCCGCCCCCCATGTTGCAATGCTATTTAATCCACACGACTCTCGGCAACGGATATCTCGGCTCTCGCATCGATGAAGAACGCAGC
>L15 77 size=10
AACCTTATCATTTAGAGGAAGGAGAAGTCGTAACAAGGTTTCAGTAGGTGAACCTGCGGAAGGATCATTGTCGTGACCCTGACCAAAACAGACCGCGCACACGTTATCTACCTTGCCGGCGGCGGCACTGTCCGTCGCTTGGCCAAAGTCCTCGATAACCTTCTCCTCTCGGAGAGGGGGCCTCGGGGTAAAAGAACCCACGGCGCCAAAGGCGTCAAGGAACACTGTGCCTAACTCGGGGATGCGGCTGGCTTGCTAGCCGCCCCCCGTGTTGCAATGCTATTTAATCCACACGACTCTCGGCAACGGATATCTCGGCTCTCGCATCGATGAAGAACGCAGC
>L15 78 size=10
AACCTTATCATTTAGAGGAAGGAGAAGTCGTAACAAGGTTTCCGTAGGTGAACCTGCGGAAGGATCATTGTCGTGACCCTGACCAAAACAGACCGCGCACGCGTTATCTACCTTGCCGGCGGCGGCATTGTCCGTCACTTGGCCAAAGTCCTCGATAACCTTCTCTTCTCGGAGAGGGGGCCTCGGGGTAAAAGAACCCACGGCGCCAAAGGCGTCAAGGAACACTGTGCCTAACTCGGGGATGCGGCTGGCTTGCTAGCCGCCCCCCGTGTTGCAATGCTATTTAATCCACACGACTCTCGGCAACGGATATCTCGGCTCTCGCATCGATGAAGAACGCAGC
>L15 79 size=10
AACCTTATCATTTAGAGGAAGGAGAAGTCGTAACAAGGTTTCCGTAGGTGAACCTGCGGAAGGATCATTGTCGTGACCCTGACCAAAACAGACCGCGCACACGTTATCTACCTTGCCGGCGGCGGCACTGTCCGTCGCTTGGCCAAAGTCCTCGATAACCTTCTCCTCTCGGAGAGGGGGCCTCGGGGTAAAAGAACCCACGGCGCCAAAGGCGTCAAGGAACACTGTGCCTAACTCGGGGATGCGGCTGGCTTGCTAGCCGCCCCCCGTGTTGCAATGCTTTTTAATCCACACGACTCTCGGCAACGGATATCTCGGCTCTCGCATCGATGAAGAACGCAGC
>L15 80 size=10
AACCTTATCATTTAGAGGAAGGAGAAGTCGTAACAAGGTTTCCGTAGGTGAACCTGCGGAAGGATCATTGTCGTGACCCTGACCAAAACAGACCGCGCACACGTTATCTACCTTGCCGGCGGCGGCACTGTCCGTCGCTTGGCCAAAGTCCTCGATAACCTTCTCCTCTCGGAGAGGGGGCCTCGGGGTAAAAGAACCCACGGCGCCAAAGGCGTCAAGGAACACTGTGCCTAACTCGGGGATGCGGCTGGCTTGCTAGCCGCCCCCCGTGTTGCAATGCTATTTAATCCACACGACTCTCGGCAACGGATATCTCGGCTCTCGCATCGATGAAGAACGCAG-
>L15 81 size=10
AACCTTATCATTTAGAGGAAGGAGAAGTCGTAACAAGGTTTCCGTAGGTGAACCTGCGGAAGGATCATTGTCGTGACCCTGACCAAAACAGACCGCGCACACGTTATCTACCTTGCCGGCGGCGGCACTGTCCGTCGCTTGGCCAAAGTCCTCGATAACCTTCTCCTCTCGGAGAGGGGGCCTCGGGGTAAAAGAACCCACGGCGCCAAAGGCGTCAAGGAACACTGTGCCTAACTCGGGGATGCGGCTGGTTTGCTAGCCGCCCCCCGTGTTGCAATGCTATTTAATCCACACGACTCTCGGCAACGGATATCTCGGCTCTCGCATCGATGAAGAACGCAGC
>L15 82 size=10
AACCTTATCATTTAGAGGAAGGAGAAGTCGTAACAAGGTTTCCGTAGGTGAACCTGCGGAAGGATCATTGTCGTGACCCTGACCAAAACAGACCGCGCACACGTTATCTACCTTGCCGGCGGCGGCACTGTCCGTCGCTTGGCCAAAGTCCTCGATAACCTTCTCCTCTCGGAGAGGGGGCCTCGGGGTAAAAGAACCCACGGCGCCAAAGGCGTCAAGGAACACTGTGCCTAACTCGGGGATGCGGCTGGCTTGCTAGCCACCCCCCGTGTTGCAATGCTATTTAATCCACACGACTCTCGGCAACGGATATCTCGGCTCTCGCATCGATGAAGAACGCAGC
>L15 83 size=10
AACCTTATCATTTAGAGGAAGGAGAAGTCGTAACAAGGTTTCCGTAGGTGAACCTGCGAAAGGATCATTGTCGTGACCCTGACCAAAACAGACCGCGCACGCGTTATCTACCTTGCCGGCGGCGGCACTGTCCGTCGCTTGGCCAAAGTCCTCGATAACCTTCTCCTCTCGGAGAGGGGGCCTCGGGGTAAAAGAACCCACGGCGCCAAAGGCGTCAAGGAACACTGTGCCTAACTCGGGGATGCGGCTGGCTTGCTAGCCGCCCCCCGTGTTGCAATGCTATTTAATCCACACGACTCTCGGCAACGGATATCTCGGCTCTCGCATCGATGAAGAACGCAGC
>L15 84 size=10
AACCTTATCATTTAGAGGAAGGAGAAGTCGTAACAAGGTTTCCGTAGGTGAACCTGCGGAAGGATCATTGTCGTGACCCTGACCAAAACAGACCGCGCACACGTTATCTACCTTGCCGACGGCGGCACTGTCCGTCGCTTGGCCAAAGTCCTCGATAACCTTCTCCTCTCGGAGAGGGGGCCTCGGGGTAAAAGAACCCACGGCGCCAAAGGCGTCAAGGAACACTGTGCCTAACTCGGGGATGCGGCTGGCTTGCTAGCCGCCCCCCGTGTTGCAATGCTATTTAATCCACACGACTCTCGGCAACGGATATCTCGGCTCTCGCATCGATGAAGAACGCAGC
>L15 85 size=10
AACCTTATCATTTAGAGGAAGGAGAAGTCGTAACAAGGTTTCCGTAGGTCAACCTGCGGAAGGATCATTGTCGTGACCCTGACCAAAACAGACCGCGCACACGTTATCTACCTTGCCGGCGGCGGCACTGTCCGTCGCTTGGCCAAAGTCCTCGATAACCTTCTCCTCTCGGAGAGGGGGCCTCGGGGTAAAAGAACCCACGGCGCCAAAGGCGTCAAGGAACACTGTGCCTAACTCGGGGATGCGGCTGGCTTGCTAGCCGCCCCCCGTGTTGCAATGCTATTTAATCCACACGACTCTCGGCAACGGATATCTCGGCTCTCGCATCGATGAAGAACGCAGC
>L20 1 size=2234
AACCTTATCATTTAGAGGAAGGAGAAGTCGTAACAAGGTTTCCGTAGGTGAACCTGCGGAAGGATCATTGTCGTGACCCTGACCAAAACAGACCGCGCACACGTTATCTAACTTGCCGGCGGCGGCACCGTACGTCGCTTGGCCAAAGTCCTCGATAACCTCCTCTCCTCGGAGCGGGGGC-TCGGGGTAAAAGAACCCACGGCGCCTAAGGCGTCAAGGAACACTATGCCTAACTCGGGGACGTGGCTGGCTTGCTAGCCGCCCC-CGTGTTGCAATGCTATTTAATCCAAACGACTCTCGGCAACGGATATCTCGGCTCTCGCATCGATGAAGAACGCAGC
>L20 2 size=1691
AACCTTATCATTTAGAGGAAGGAGAAGTCGTAACAAGGTTTCCGTAGGTGAACCTGCGGAAGGATCATTGTCGTGACCCTGACCAAAACAGACCGCGCACACGTTATCTAACTTGCCGGCGGCGGCACCGTACGTCGCTTGGCCAAAGTCCTCGATAACCTCCTCTCCTCGGAGCGGGGGC-TCGGGGTAAAAGAACCCACGGCGCCTAAGGCGTCAAGGAACACTATGCCTAACTCGGGGACGTGGTTGGCTTGCTAGCCGCCCC-CGTGTTGCAATGCTATTTAATCCAAACGACTCTCGGCAACGGATATCTCGGCTCTCGCATCGATGAAGAACGCAGC
>L20 3 size=1319
AACCTTATCATTTAGAGGAAGGAGAAGTCGTAACAAGGTTTCCGTAGGTGAACCTGCGGAAGGATCATTGTCGTGACCCTGACCAAAACAGACCGCGCACACGTTATCTAACTTGCCGGCGGCGGCACCGTACGTCGCTTGGCCAAAGTCCTCGATAACCTCCTCTCCTCGGAGCGGGGGC-TCGGGGTAAAAGAACCCACGGCGCCAAAGGCGTCAAGGAACACTATGCCTAACTCGGGGACGTGGCTGGCTTGCTAGCCGCCCC-CGTGTTGCAATGCTATTTAATCCAAACGACTCTCGGCAACGGATATCTCGGCTCTCGCATCGATGAAGAACGCAGC
>L20 4 size=990
AACCTTATCATTTAGAGGAAGGAGAAGTCGTAACAAGGTTTCCGTAGGTGAACCTGCGGAAGGATCATTGTCGTGACCCTGACCAAAACAGACCGCGCACACGTTATCTAACTTGCCGGCGGCGGCACCGTACGTCGCTTGGCCAAAGTCCTCGATAATCTCCTCTCCTCGGAGCGGGGGC-TCGGGGTAAAAGAACCCACGGCGCCTAAGGCGTCAAGGAACACTATGCCTAACTCGGGGACGTGGCTGGCTTGCTAGCCGCCCC-CGTGTTGCAATGCTATTTAATCCAAACGACTCTCGGCAACGGATATCTCGGCTCTCGCATCGATGAAGAACGCAGC
>L20 5 size=198
AACCTTATCATTTAGAGGAAGGAGAAGTCGTAACAAGGTTTCCGTAGGTGAACCTGCGGAAGGATCATTGTCGTGACCCTGACCAAAACAGACCGCGCACACGTTATCTAACTTGCCGGCGGCGGCACCGTACGTCGCTTGGCCAAAGTCCTCGATAATCTCCTCTCCTCGGAGCGGGGGC-TCGGGGTAAAAGAACCCACGGCGCCTAAGGCGTCAAGGAACACTATGCCTAACTCGGGGACGTGGTTGGCTTGCTAGCCGCCCC-CGTGTTGCAATGCTATTTAATCCAAACGACTCTCGGCAACGGATATCTCGGCTCTCGCATCGATGAAGAACGCAGC
>L20 6 size=127
AACCTTATCATTTAGAGGAAGGAGAAGTCGTAACAAGGTTTCCGTAGGTGAACCTGCGGAAGGATCATTGTCGTGACCCTGACCAAAACAGACCGCGCACACGTTATCTAACTTGCCGGCGGCGGCACCGTACGTCGCTTGGCCAAAGTCCTCGATAATCTCCTCTCCTCGGAGCGGGGGC-TCGGGGTAAAAGAACCCACGGCGCCAAAGGCGTCAAGGAACACTATGCCTAACTCGGGGACGTGGCTGGCTTGCTAGCCGCCCC-CGTGTTGCAATGCTATTTAATCCAAACGACTCTCGGCAACGGATATCTCGGCTCTCGCATCGATGAAGAACGCAGC
>L20 7 size=125
AACCTTATCATTTAGAGGAAGGAGAAGTCGTAACAAGGTTTCCGTAGGTGAACCTGCGGAAGGATCATTGTCGTGACCCTGACCAAAACAGACCGCGCACACGTTATCTAACTTGCCGGCGGCGGCACCGTACGTCGCTTGGCCAAAGTCCTCGATAACCTCCTCTCCTCGGAGCGGGGGC-TCGGGGTAAAAGAACCCACGGCGCCAAAGGCGTCAAGGAACACTATGCCTAACTCGGGGACGTGGTTGGCTTGCTAGCCGCCCC-CGTGTTGCAATGCTATTTAATCCAAACGACTCTCGGCAACGGATATCTCGGCTCTCGCATCGATGAAGAACGCAGC
>L20 8 size=28
AACCTTATCATTTAGAGGAAGGAGAAGTCGTAACAAGGTTTCCGTAGGTGAACCTGCGGAAGGATCATTGTCGTGACCCTGACCAAAACAGACCGCGCACACGTTATCTAACTTGCCGGCGGCGGCACGGTACGTCGCTTGGCCAAAGTCCTCGATAATCTCCTCTCCTCGGAGCGGGGGC-TCGGGGTAAAAGAACCCACGGCGCCTAAGGCGTCAAGGAACACTATGCCTAACTCGGGGACGTGGCTGGCTTGCTAGCCGCCCC-CGTGTTGCAATGCTATTTAATCCAAACGACTCTCGGCAACGGATATCTCGGCTCTCGCATCGATGAAGAACGCAGC
>L20 9 size=18
AACCTTATCATTTAGAGGAAGGAGAAGTCGTAACAAGGTTTCCGTAGGTGAACCTGCGGAAGGATCATTGTCGTGACCCTGACCAAAACAGACCGCGCACACGTTATCTACCTTGCCGGCGGCGGCACCGTACGTCGCTTGGCCAAAGTCCTCGATAACCTCCTCTCCTCGGAGCGGGGGC-TCGGGGTAAAAGAACCCACGGCGCCTAAGGCGTCAAGGAACACTATGCCTAACTCGGGGACGTGGCTGGCTTGCTAGCCGCCCC-CGTGTTGCAATGCTATTTAATCCAAACGACTCTCGGCAACGGATATCTCGGCTCTCGCATCGATGAAGAACGCAGC
>L20 10 size=15
AACCTTATCATTTAGAGGAAGGAGAAGTCGTAACAAGGTTTCCGTAGGTGAACCTGCGGAAGGATCATTGTCGTGACCCTGACCAAAACAGACCGCGCACACGTTATCTAACTTGCCGGCGGCGGCACGGTACGTCGCTTGGCCAAAGTCCTCGATAACCTCCTCTCCTCGGAGCGGGGGC-TCGGGGTAAAAGAACCCACGGCGCCTAAGGCGTCAAGGAACACTATGCCTAACTCGGGGACGTGGCTGGCTTGCTAGCCGCCCC-CGTGTTGCAATGCTATTTAATCCAAACGACTCTCGGCAACGGATATCTCGGCTCTCGCATCGATGAAGAACGCAGC
>L20 11 size=15
AACCTTATCATTTAGAGGAAGGAGAAGTCGTAACAAGGTTTCCGTAGGTGAACCTGCGGAAGGATCATTGTCGTGACCCTGACCAAAACAGACCGCGCACACGTTATCTAACTTGCCGGCGGCGGCACCGTACGTCGCTTGGCCAAAGTCCTCGATAACCTCCTCTCCTCGGAGCGGGGGC-TCGGGGTAAAAGAACCCACGGCGCCTAAGGCGTCAAGGAACACTATGCCTAACTCGGGGACGCGGCTGGCTTGCTAGCCGCCCC-CGTGTTGCAATGCTATTTAATCCAAACGACTCTCGGCAACGGATATCTCGGCTCTCGCATCGATGAAGAACGCAGC
>L20 12 size=13
AACCTTATCATTTAGAGGAAGGAGAAGTCGTAACAAGGTTTCCGTAGGTGAACCTGCGGAAGGATCATTGTCGTGACCCTGACCAAAACAGACCGCGCACACGTTATCTACCTTGCCGGCGGCGGCACCGTACGTCGCTTGGCCAAAGTCCTCGATAACCTCCTCTCCTCGGAGCGGGGGC-TCGGGGTAAAAGAACCCACGGCGCCTAAGGCGTCAAGGAACACTATGCCTAACTCGGGGACGTGGTTGGCTTGCTAGCCGCCCC-CGTGTTGCAATGCTATTTAATCCAAACGACTCTCGGCAACGGATATCTCGGCTCTCGCATCGATGAAGAACGCAGC
>L20 13 size=13
AACCTTATCATTTAGAGGAAGGAGAAGTCGTAACAAGGTTTCCGTAGGTGAACCTGCGGAAGGATCATTGTCGTGACCCTGACCAAAACAGACCGCGCACACGTTATCTAACTTGCCGGCGGCGGCACGGTACGTCGCTTGGCCAAAGTCCTCGATAACCTCCTCTCCTCGGAGCGGGGGC-TCGGGGTAAAAGAACCCACGGCGCCAAAGGCGTCAAGGAACACTATGCCTAACTCGGGGACGTGGCTGGCTTGCTAGCCGCCCC-CGTGTTGCAATGCTATTTAATCCAAACGACTCTCGGCAACGGATATCTCGGCTCTCGCATCGATGAAGAACGCAGC
>L20 14 size=12
AACCTTATCATTTAGAGGAAGGAGAAGTCGTAACAAGGTTTCCGTAGGTGAACCTGCGGAAGGATCATTGTCGTGACCCTGACCAAAACAGACCGCGCACACGTTATCTAACTTGCCGGCGGCGGCACCGTACGTCGCTTGGCCAAAGTCCTCGATAACCTCCTCTCCTCGGAGCGGGGGC-TCGGGGTAAAAGAACCCACGGCGCCTAAGGCGTCAAGGAACACTATGCCTAACTCGGGGACGTGGCTGGCTTGCTAGCCGCCCC-CGTGTTGCAATGCTATTTAATCCAAACGACTCTCGGCAACGGATATCTCGGCTCTCGCATCGATGAAGAACGCAGA
>L20 15 size=12
AACCTTATCATTTAGAGGAAGGAGAAGTCGTAACAAGGTTTCCGTAGGTGAACCTGCGGAAGGATCATTGTCGTGACCCTGACCAAAACAGACCGCGCACACGTTATCTAACTTGCCGGCGGCGGCACCGTACGTCGCTTGGCCAAAGTCCTCGATAACCTCCTCTCCTCGGAGTGGGGGC-TCGGGGTAAAAGAACCCACGGCGCCTAAGGCGTCAAGGAACACTATGCCTAACTCGGGGACGTGGCTGGCTTGCTAGCCGCCCC-CGTGTTGCAATGCTATTTAATCCAAACGACTCTCGGCAACGGATATCTCGGCTCTCGCATCGATGAAGAACGCAGC
>L20 16 size=12
AACCTTATCATTTAGAGGAAGGAGAAGTCGTAACAAGGTTTCCGTAGGTGAACCTGCGGAAGGATCATTGTCGTGACCTTGACCAAAACAGACCGCGCACACGTTATCTAACTTGCCGGCGGCGGCACCGTACGTCGCTTGGCCAAAGTCCTCGATAACCTCCTCTCCTCGGAGCGGGGGC-TCGGGGTAAAAGAACCCACGGCGCCTAAGGCGTCAAGGAACACTATGCCTAACTCGGGGACGTGGCTGGCTTGCTAGCCGCCCC-CGTGTTGCAATGCTATTTAATCCAAACGACTCTCGGCAACGGATATCTCGGCTCTCGCATCGATGAAGAACGCAGC
>L20 17 size=11
AACCTTATCATTTAGAGGAAGGAGAAGTCGTAACAAGGTTTCCGTAGGTGAACCTGCGGAAGGATCATTGTCGTGACCCTGACCAAAACAGACCGCGCACACGTTATCTAACTTGCCGGCGGCGGCACCGTACGTCGCTTGGCCAAAGTCCTCGATAACCTCCTCTCCTCGGAGCGGGGGC-TCGGGGTAAAAGAACCCACGGCGCCTAAGGCATCAAGGAACACTATGCCTAACTCGGGGACGTGGCTGGCTTGCTAGCCGCCCC-CGTGTTGCAATGCTATTTAATCCAAACGACTCTCGGCAACGGATATCTCGGCTCTCGCATCGATGAAGAACGCAGC
>L20 18 size=11
AACCTTATCATTTAGAGGAAGGAGAAGTCGTAACAAGGTTTCCGTAGGTGAACCTGCGGAAGGATCATTGTCGTGACCCTGACCAAAACAGACCGTGCACACGTTATCTAACTTGCCGGCGGCGGCACCGTACGTCGCTTGGCCAAAGTCCTCGATAACCTCCTCTCCTCGGAGCGGGGGC-TCGGGGTAAAAGAACCCACGGCGCCTAAGGCGTCAAGGAACACTATGCCTAACTCGGGGACGTGGCTGGCTTGCTAGCCGCCCC-CGTGTTGCAATGCTATTTAATCCAAACGACTCTCGGCAACGGATATCTCGGCTCTCGCATCGATGAAGAACGCAGC
>L20 19 size=10
AACCTTATCATTTAGAGGAAGGAGAAGTCGTAACAAGGTTTCCGTAGGTGAACCTGCGGAAGGATCATTGTCGTGACCCTGACCAAAACAGACCGCGCACACGTTATCTAACTTGCCGGCGGCGGCACGGTACGTCGCTTGGCCAAAGTCCTCGATAATCTCCTCTCCTCGGAGCGGGGGC-TCGGGGTAAAAGAACCCACGGCGCCTAAGGCGTCAAGGAACACTATGCCTAACTCGGGGACGTGGTTGGCTTGCTAGCCGCCCC-CGTGTTGCAATGCTATTTAATCCAAACGACTCTCGGCAACGGATATCTCGGCTCTCGCATCGATGAAGAACGCAGC
>L20 20 size=10
AACCTTATCATTTAGAGGAAGGAGAAGTCGTAACAAGGTTTCCGTAGGTGAACCTGCGGAAGGATCATTGTCGTGACCCTGACCAAAACAGACCGCGCACACGTTATCTAACTTGCCGGCGGCGGCACCGTACGTCGCTTGGCCAAAGTCCTCGATAACCTCCTCTCCTTGGAGCGGGGGC-TCGGGGTAAAAGAACCCACGGCGCCTAAGGCGTCAAGGAACACTATGCCTAACTCGGGGACGCGGCTGGCTTGCTAGCCGCCCC-CGTGTTGCAATGCTATTTAATCCAAACGACTCTCGGCAACGGATATCTCGGCTCTCGCATCGATGAAGAACGCAGC
>L21 1 size=7380
AACCTTATCATTTAGAGGAAGGAGAAGTCGTAACAAGGTTTCCGTAGGTGAACCTGCGGAAGGATCATTGTCGTGACCCTGACCAAAACAGACCGCGCACGCGTTATCTACCTTGCCGGCGGCGGCACTGTCCGTCGCTTGGCCAAAGTCCTCGATACCCTACTCTCTTCGGAGCTGGGGC-TCGGGGTAAAAGAACCCACGGCGCCGAAGGCGTCAAGGAACACTGTGCCTAACTCGGGGATGCGGCTGGCTTGCTAGCCGCCCCCCGTGTTGCAATGCTATTTAATCCACACGACTCTCGGCAACGGATATCTCGGCTCTCGCATCGATGAAGAACGCAGC
>L21 2 size=1879
AACCTTATCATTTAGAGGAAGGAGAAGTCGTAACAAGGTTTCCGTAGGTGAACCTGCGGAAGGATCATTGTCGTGACCCTGACCAAAATAGACCGTGCACGCGTTATCTAACTTGCCGGCGGCGGCACCGTCCGTCGCTTGGCCAAAGTCCTCGATAACCTCCTCTCCTCGGAGCGGGGGC-TCGGGGTAAAAGAACCCACGGCGCCTAAGGCGTCAAGGAACACTATGCCTAACTCGGGGACATGGCTGGCTTGCTAGCCGCCCC-CGTGTTGCAATGCTATTTAATCCAAACGACTCTCGGCAACGGATATCTCGGCTCTCGCATCGATGAAGAACGCAGC
>L21 3 size=1643
AACCTTATCATTTAGAGGAAGGAGAAGTCGTAACAAGGTTTCCGTAGGTGAACCTGCGGAAGGATCATTGTCGTGACCCTGACCAAAATAGACCGTGCACGCGTTATCTAACTTGCCGGCGGCGGCACCGTCCGTCGCTTGGCCAAAGTCCTCGATAACCTCCTCTCCTCGGAGCGGGGGC-TCGGGGTAAAAGAACCCACGGCGCCTAAGGCGTCAAGGAACACTATGCCCAACTCGGGGACGCGGCTGGCTTGCTAGCCGCCCC-CGTGTTGCAATGCTATTTAATCCAAACGACTCTCGGCAACGGATATCTCGGCTCTCGCATCGATGAAGAACGCAGC
>L21 4 size=1124
AACCTTATCATTTAGAGGAAGGAGAAGTCGTAACAAGGTTTCCGTAGGTGAACCTGCGGAAGGATCATTGTCGTGACCCTGACCAAAACAGACCGCGCACGCGTTATCTACCTTGCCGGCGGCGGCACTGTCCGTCGCTTGGCCAAAGTCCTCGATACCCTACTCTCTTCGGAGCTGGGGC-TCGGGGTAAAAGAACCCACGGCGCCGAAGGCGTCAAGGAACACTGTGCCTAACTCGGGGATGCGGCTGGCTTGCTAGCCGCCCCCCGTGTTGCAATGCGATTTAATCCACACGACTCTCGGCAACGGATATCTCGGCTCTCGCATCGATGAAGAACGCAGC
>L21 5 size=427
AACCTTATCATTTAGAGGAAGGAGAAGTCGTAACAAGGTTTCCGTAGGTGAACCTGCGGAAGGATCATTGTCGTGACCCTGACCAAAATAGACCGTGCACGCGTTATCTAACTTGCCGGCGGCGGCACCGTCCGTCGCTTGGCCAAAGTCCTCGATAACCTCCTCTCCTCGGAGCGGGGGC-TCGGGGTAAAAGAACCCACGGCGCCTAAGGCGTCAAGGAACACTATGCCTAACTCGGGGACGTGGCTGGCTTGCTAGCCGCCCC-CGTGTTGCAATGCTATTTAATCCAAACGACTCTCGGCAACGGATATCTCGGCTCTCGCATCGATGAAGAACGCAGC
>L21 6 size=317
AACCTTATCATTTAGAGGAAGGAGAAGTCGTAACAAGGTTTCCGTAGGTGAACCTGCGGAAGGATCATTGTCGTGACCCTGACCAAAACAGACCGCGCACGCGTTATCTACCTTGCCGGCGGCGGCACTGTCCGTCGCTTGGCCAAAGTCCTCGATACCCTACTCTCTTCGGAGCTGGGGC-TCGGGGTAAAAGAACCCACGGCGCCGAAGGCGTCAAGGAACACTGTGCCTAACTCGGGGATGCGGCTGGCTTGCTAGCCGCCCCCCGTGTTGCAATGCTATTTAATCCAAACGACTCTCGGCAACGGATATCTCGGCTCTCGCATCGATGAAGAACGCAGC
>L21 7 size=188
AACCTTATCATTTAGAGGAAGGAGAAGTCGTAACAAGGTTTCCGTAGGTGAACCTGCGGAAGGATCATTGTCGTGACCCTGACCAAAACAGACCGCGCACGCGTTATCTACCTTGTCGGCGGCGGCACTGTCCGTCGCTTGGCCAAAGTCCTCGATACCCTACTCTCTTCGGAGCTGGGGC-TCGGGGTAAAAGAACCCACGGCGCCGAAGGCGTCAAGGAACACTGTGCCTAACTCGGGGATGCGGCTGGCTTGCTAGCCGCCCCCCGTGTTGCAATGCTATTTAATCCACACGACTCTCGGCAACGGATATCTCGGCTCTCGCATCGATGAAGAACGCAGC
>L21 8 size=148
AACCTTATCATTTAGAGGAAGGAGAAGTCGTAACAAGGTTTCCGTAGGTGAACCTGCGGAAGGATCATTGTCGTGACCCTGACCAAAATAGACCGTGCACGCGTTATCTAACTTGCCGGCGGCGGCACCGTCCGTCGCTTGGCCAAAGTCCTCGATACCCTACTCTCTTCGGAGCTGGGGC-TCGGGGTAAAAGAACCCACGGCGCCGAAGGCGTCAAGGAACACTGTGCCTAACTCGGGGATGCGGCTGGCTTGCTAGCCGCCCCCCGTGTTGCAATGCTATTTAATCCACACGACTCTCGGCAACGGATATCTCGGCTCTCGCATCGATGAAGAACGCAGC
>L21 9 size=119
AACCTTATCATTTAGAGGAAGGAGAAGTCGTAACAAGGTTTCCGTAGGTGAACCTGCGGAAGGATCATTGTCGTGACCCTGACCAAAATAGACCGTGCACGCGTTATCTAACTTGCCGGCGGCGGCACTGTCCGTCGCTTGGCCAAAGTCCTCGATACCCTACTCTCTTCGGAGCTGGGGC-TCGGGGTAAAAGAACCCACGGCGCCGAAGGCGTCAAGGAACACTGTGCCTAACTCGGGGATGCGGCTGGCTTGCTAGCCGCCCCCCGTGTTGCAATGCTATTTAATCCACACGACTCTCGGCAACGGATATCTCGGCTCTCGCATCGATGAAGAACGCAGC
>L21 10 size=98
AACCTTATCATTTAGAGGAAGGAGAAGTCGTAACAAGGTTTCCGTAGGTGAACCTGCGGAAGGATCATTGTCGTGACCCTGACCAAAATAGACCGTGCACGCGTTATCTAACTTGCCGGCGGCGGCACCGTCCGTCGCTTGGCCAAAGTCCTCGATAACCTCCTCTCCTCGGAGCGGGGGC-TCGGGGTAAAAGAACCCACGGCGCCTAAGGCGTCAAGGAACACTATGCCTAACTCGGGGACATGGCTGGCTTGCTAGCCGCCCC-CGTGTTGCAATGCTATTTAATCCACACGACTCTCGGCAACGGATATCTCGGCTCTCGCATCGATGAAGAACGCAGC
>L21 11 size=96
AACCTTATCATTTAGAGGAAGGAGAAGTCGTAACAAGGTTTCCGTAGGTGAACCTGCGGAAGGATCATTGTCGTGACCCTGACCAAAACAGACCGCGCACGCGTTATCTACCTCGCCGGCGGCGGCACTGTCCGTCGCTTGGCCAAAGTCCTCGATACCCTACTCTCTTCGGAGCTGGGGC-TCGGGGTAAAAGAACCCACGGCGCCGAAGGCGTCAAGGAACACTGTGCCTAACTCGGGGATGCGGCTGGCTTGCTAGCCGCCCCCCGTGTTGCAATGCTATTTAATCCACACGACTCTCGGCAACGGATATCTCGGCTCTCGCATCGATGAAGAACGCAGC
>L21 12 size=91
AACCTTATCATTTAGAGGAAGGAGAAGTCGTAACAAGGTTTCCGTAGGTGAACCTGCGGAAGGATCATTGTCGTGACCCTGACCAAAATAGACCGTGCACGCGTTATCTACCTTGCCGGCGGCGGCACTGTCCGTCGCTTGGCCAAAGTCCTCGATACCCTACTCTCTTCGGAGCTGGGGC-TCGGGGTAAAAGAACCCACGGCGCCGAAGGCGTCAAGGAACACTGTGCCTAACTCGGGGATGCGGCTGGCTTGCTAGCCGCCCCCCGTGTTGCAATGCTATTTAATCCACACGACTCTCGGCAACGGATATCTCGGCTCTCGCATCGATGAAGAACGCAGC
>L21 13 size=90
AACCTTATCATTTAGAGGAAGGAGAAGTCGTAACAAGGTTTCCGTAGGTGAACCTGCGGAAGGATCATTGTCGTGACCCTGACCAAAATAGACCGTGCACGCGTTATCTAACTTGCCGGCGGCGGCACCGTCCGTCGCTTGGCCAAAGTCCTCGATAACCTCCTCTCCTCGGAGCGGGGGC-TCGGGGTAAAAGAACCCACGGCGCCTAAGGCGTCAAGGAACACTATGCCTAACTCGGGGACGCGGCTGGCTTGCTAGCCGCCCC-CGTGTTGCAATGCTATTTAATCCAAACGACTCTCGGCAACGGATATCTCGGCTCTCGCATCGATGAAGAACGCAGC
>L21 14 size=82
AACCTTATCATTTAGAGGAAGGAGAAGTCGTAACAAGGTTTCCGTAGGTGAACCTGCGGAAGGATCATTGTCGTGACCCTGACCAAAACAGACCGCGCACGCGTTATCTACCTTGCCGGCGGCGGCACTGTCCGTCGCTTGGCCAAAGTCCTCGATACCCTCCTCTCTTCGGAGCGGGGGC-TCGGGGTAAAAGAACCCACGGCGCCGAAGGCGTCAAGGAACACTGTGCCTAACTCGGGGATGCGGCTGGCTTGCTAGCCGCCCCCCGTGTTGCAATGCTATTTAATCCACACGACTCTCGGCAACGGATATCTCGGCTCTCGCATCGATGAAGAACGCAGC
>L21 15 size=71
AACCTTATCATTTAGAGGAAGGAGAAGTCGTAACAAGGTTTCCGTAGGTGAACCTGCGGAAGGATCATTGTCGTGACCCTGACCAAAACAGACCGCGCACGCGTTATCTACCTTGCCGGCGGCGGCACTGTCCGTCGCTTGGCCAAAGTCCTCGATACCCTACTCTCTTCGGAGCGGGGGC-TCGGGGTAAAAGAACCCACGGCGCCGAAGGCGTCAAGGAACACTGTGCCTAACTCGGGGATGCGGCTGGCTTGCTAGCCGCCCCCCGTGTTGCAATGCTATTTAATCCACACGACTCTCGGCAACGGATATCTCGGCTCTCGCATCGATGAAGAACGCAGC
>L21 16 size=70
AACCTTATCATTTAGAGGAAGGAGAAGTCGTAACAAGGTTTCCGTAGGTGAACCTGCGGAAGGATCATTGTCGTGACCCTGACCAAAATAGACCGTGCACGCGTTATCTAACTTGCCGGCGGCGGCACCGTCCGTCGCTTGGCCAAAGTCCTCGATAACCTCCTCTCCTCGGAGCGGGGGC-TCGGGGTAAAAGAACCCACGGCGCCTAAGGCGTCAAGGAACACTATGCCCAACTCGGGGACGTGGCTGGCTTGCTAGCCGCCCC-CGTGTTGCAATGCTATTTAATCCAAACGACTCTCGGCAACGGATATCTCGGCTCTCGCATCGATGAAGAACGCAGC
>L21 17 size=65
AACCTTATCATTTAGAGGAAGGAGAAGTCGTAACAAGGTTTCCGTAGGTGAACCTGCGGAAGGATCATTGTCGTGACCCTGACCAAAATAGACCGTGCACGCGTTATCTAACTTGCCGGCGGCGGCACCGTCCGTCGCTTGGCCAAAGTCCTCGATAACCTCCTCTCCTCGGAGCGGGGGC-TCGGGGTAAAAGAACCCACGGCGCCTAAGGCGTCAAGGAACACTATGCCCAACTCGGGGACGCGGCTGGCTTGCTAGCCGCCCC-CGTGTTGCAATGCTATTTAATCCACACGACTCTCGGCAACGGATATCTCGGCTCTCGCATCGATGAAGAACGCAGC
>L21 18 size=58
AACCTTATCATTTAGAGGAAGGAGAAGTCGTAACAAGGTTTCCGTAGGTGAACCTGCGGAAGGATCATTGTCGTGACCCTGACCAAAATAGACCGTGCACGCGTTATCTAACTTGCCGGCGGCGGCACCGTCCGTCGCTTGGCCAAAGTCCTCGATAACCTCCTCTCCTCGGAGCGGGGGC-TCGGGGTAAAAGAACCCACGGCGCCGAAGGCGTCAAGGAACACTGTGCCTAACTCGGGGATGCGGCTGGCTTGCTAGCCGCCCCCCGTGTTGCAATGCTATTTAATCCACACGACTCTCGGCAACGGATATCTCGGCTCTCGCATCGATGAAGAACGCAGC
>L21 19 size=49
AACCTTATCATTTAGAGGAAGGAGAAGTCGTAACAAGGTTTCCGTAGGTGAACCTGCGGAAGGATCATTGTCGTGACCCTGACCAAAACAGACCGCGCACGCGTTATCTACCTTGCCGGCGGCGGCACTGTCCGTCGCTTGGCCAAAGTCCTCGATACCCTCCTCTCTTCGGAGCTGGGGC-TCGGGGTAAAAGAACCCACGGCGCCGAAGGCGTCAAGGAACACTGTGCCTAACTCGGGGATGCGGCTGGCTTGCTAGCCGCCCCCCGTGTTGCAATGCTATTTAATCCACACGACTCTCGGCAACGGATATCTCGGCTCTCGCATCGATGAAGAACGCAGC
>L21 20 size=39
AACCTTATCATTTAGAGGAAGGAGAAGTCGTAACAAGGTTTCCGTAGGTGAACCTGCGGAAGGATCATTGTCGTGACCCTGACCAAAACAGACCGCGCACGCGTTATCTACCTTGCCGGCGGCGGCACTGTCCGTCGCTTGGCCAAAGTCCTCGATAACCTCCTCTCCTCGGAGCGGGGGC-TCGGGGTAAAAGAACCCACGGCGCCTAAGGCGTCAAGGAACACTATGCCTAACTCGGGGACATGGCTGGCTTGCTAGCCGCCCC-CGTGTTGCAATGCTATTTAATCCAAACGACTCTCGGCAACGGATATCTCGGCTCTCGCATCGATGAAGAACGCAGC
>L21 21 size=39
AACCTTATCATTTAGAGGAAGGAGAAGTCGTAACAAGGTTTCCGTAGGTGAACCTGCGGAAGGATCATTGTCGTGACCCTGACCAAAATAGACCGCGCACGCGTTATCTACCTTGCCGGCGGCGGCACTGTCCGTCGCTTGGCCAAAGTCCTCGATACCCTACTCTCTTCGGAGCTGGGGC-TCGGGGTAAAAGAACCCACGGCGCCGAAGGCGTCAAGGAACACTGTGCCTAACTCGGGGATGCGGCTGGCTTGCTAGCCGCCCCCCGTGTTGCAATGCTATTTAATCCACACGACTCTCGGCAACGGATATCTCGGCTCTCGCATCGATGAAGAACGCAGC
>L21 22 size=39
AACCTTATCATTTAGAGGAAGGAGAAGTCGTAACAAGGTTTCCGTAGGTGAACCTGCGGAAGGATCATTGTCGTGACCCTGACCAAAACAGACCGCGCACGCGTTATCTACCTTGCCGGCGGCGGCACTGTCCGTCGCTTGGCCAAAGTCCTCGATAACCTCCTCTCCTCGGAGCGGGGGC-TCGGGGTAAAAGAACCCACGGCGCCTAAGGCGTCAAGGAACACTATGCCCAACTCGGGGACGCGGCTGGCTTGCTAGCCGCCCC-CGTGTTGCAATGCTATTTAATCCAAACGACTCTCGGCAACGGATATCTCGGCTCTCGCATCGATGAAGAACGCAGC
>L21 23 size=37
AACCTTATCATTTAGAGGAAGGAGAAGTCGTAACAAGGTTTCCGTAGGTGAACCTGCGGAAGGATCATTGTCGTGACCCTGACCAAAACAGACCGCGCACGCGTTATCTACCTTGCCGGCGGCGGCACCGTCCGTCGCTTGGCCAAAGTCCTCGATAACCTCCTCTCCTCGGAGCGGGGGC-TCGGGGTAAAAGAACCCACGGCGCCTAAGGCGTCAAGGAACACTATGCCTAACTCGGGGACATGGCTGGCTTGCTAGCCGCCCC-CGTGTTGCAATGCTATTTAATCCAAACGACTCTCGGCAACGGATATCTCGGCTCTCGCATCGATGAAGAACGCAGC
>L21 24 size=37
AACCTTATCATTTAGAGGAAGGAGAAGTCGTAACAAGGTTTCCGTAGGTGAACCTGCGGAAGGATCATTGTCGTGACCCTGACCAAAACAGACCGCGCACGCGTTATCTACCTTGCCGGCGGCGGCACCGTCCGTCGCTTGGCCAAAGTCCTCGATAACCTCCTCTCCTCGGAGCGGGGGC-TCGGGGTAAAAGAACCCACGGCGCCTAAGGCGTCAAGGAACACTATGCCCAACTCGGGGACGCGGCTGGCTTGCTAGCCGCCCC-CGTGTTGCAATGCTATTTAATCCAAACGACTCTCGGCAACGGATATCTCGGCTCTCGCATCGATGAAGAACGCAGC
>L21 25 size=34
AACCTTATCATTTAGAGGAAGGAGAAGTCGTAACAAGGTTTCCGTAGGTGAACCTGCGGAAGGATCATTGTCGTGACCCTGACCAAAATAGACCGTGCACGCGTTATCTAACTTGCCGGCGGCGGCACCGTCCGTCGCTTGGCCAAAGTCCTCGATAACCTCCTCTCCTCGGAGCGGGGGC-TCGGGGTAAAAGAACCCACGGCGCCTAAGGCGTCAAGGAACACTATGCCCAACTCGGGGACGCGGCTGGCTTGCTAGCCGCCCT-CGTGTTGCAATGCTATTTAATCCAAACGACTCTCGGCAACGGATATCTCGGCTCTCGCATCGATGAAGAACGCAGC
>L21 26 size=34
AACCTTATCATTTAGAGGAAGGAGAAGTCGTAACAAGGTTTCCGTAGGTGAACCTGCGGAAGGATCATTGTCGTGACCCTGACCAAAACAGACCGCGCACGCGTTATCTACCTTGCCGGCGGCGGCACTGTCCGTCGCTTGGCCAAAGTCCTCGATACCCTACTCTCTTCGGAGCTGGGGC-TCGGGGTAAAAGAACCCACGGCGCCGAAGGCGTCAAGGAACACTGTGCCTAACTCGGGGATGCGGCTGGCTTGCTAGCCGCCCCCCGTGTTGCAATGCTATTTAATCCACACAACTCTCGGCAACGGATATCTCGGCTCTCGCATCGATGAAGAACGCAGC
>L21 27 size=33
AACCTTATCATTTAGAGGAAGGAGAAGTCGTAACAAGGTTTCCGTAGGTGAACCTGCGGAAGGATCATTGTCGTGACCCTGACCAAAATAGACCGTGCACGCGTTATCTAACTTGCCGGCGGCGGCACCGTCCGTCGCTTGGCCAAAGTCCTCGATACCCTCCTCTCCTCGGAGCTGGGGC-TCGGGGTAAAAGAACCCACGGCGCCGAAGGCGTCAAGGAACACTGTGCCTAACTCGGGGATGCGGCTGGCTTGCTAGCCGCCCCCCGTGTTGCAATGCTATTTAATCCACACGACTCTCGGCAACGGATATCTCGGCTCTCGCATCGATGAAGAACGCAGC
>L21 28 size=32
AACCTTATCATTTAGAGGAAGGAGAAGTCGTAACAAGGTTTCCGTAGGTGAACCTGCGGAAGGATCATTGTCGTGACCCTGACCAAAACAGACCGCGCACGCGTTATCTAACTTGCCGGCGGCGGCACCGTCCGTCGCTTGGCCAAAGTCCTCGATAACCTCCTCTCCTCGGAGCGGGGGC-TCGGGGTAAAAGAACCCACGGCGCCTAAGGCGTCAAGGAACACTATGCCTAACTCGGGGACATGGCTGGCTTGCTAGCCGCCCC-CGTGTTGCAATGCTATTTAATCCAAACGACTCTCGGCAACGGATATCTCGGCTCTCGCATCGATGAAGAACGCAGC
>L21 29 size=31
AACCTTATCATTTAGAGGAAGGAGAAGTCGTAACAAGGTTTCCGTAGGTGAACCTGCGGAAGGATCATTGTCGTGACCCTGACCAAAACAGACCGCGCACGCGTTATCTAACTTGCCGGCGGCGGCACCGTCCGTCGCTTGGCCAAAGTCCTCGATAACCTCCTCTCCTCGGAGCGGGGGC-TCGGGGTAAAAGAACCCACGGCGCCTAAGGCGTCAAGGAACACTATGCCCAACTCGGGGACGCGGCTGGCTTGCTAGCCGCCCC-CGTGTTGCAATGCTATTTAATCCAAACGACTCTCGGCAACGGATATCTCGGCTCTCGCATCGATGAAGAACGCAGC
>L21 30 size=30
AACCTTATCATTTAGAGGAAGGAGAAGTCGTAACAAGGTTTCCGTAGGTGAACCTGCGGAAGGATCATTGTCGTGACCCTGACCAAAATAGACCGTGCACGCGTTATCTAACTTGCCGGCGGCGGCACCGTCCGTCGCTTGGCCAAAGTCCTCGATACCCTCCTCTCCTCGGAGCGGGGGC-TCGGGGTAAAAGAACCCACGGCGCCGAAGGCGTCAAGGAACACTGTGCCTAACTCGGGGATGCGGCTGGCTTGCTAGCCGCCCCCCGTGTTGCAATGCTATTTAATCCACACGACTCTCGGCAACGGATATCTCGGCTCTCGCATCGATGAAGAACGCAGC
>L21 31 size=26
AACCTTATCATTTAGAGGAAGGAGAAGTCGTAACAAGGTTTCCGTAGGTGAACCTGCGGAAGGATCATTGTCGTGACCCTGACCAAAATAGACCGTGCACGCGTTATCTACCTTGCCGGCGGCGGCACCGTCCGTCGCTTGGCCAAAGTCCTCGATAACCTCCTCTCCTCGGAGCGGGGGC-TCGGGGTAAAAGAACCCACGGCGCCTAAGGCGTCAAGGAACACTATGCCTAACTCGGGGACATGGCTGGCTTGCTAGCCGCCCC-CGTGTTGCAATGCTATTTAATCCAAACGACTCTCGGCAACGGATATCTCGGCTCTCGCATCGATGAAGAACGCAGC
>L21 32 size=25
AACCTTATCATTTAGAGGAAGGAGAAGCCGTAACAAGGTTTCCGTAGGTGAACCTGCGGAAGGATCATTGTCGTGACCCTGACCAAAACAGACCGCGCACGCGTTATCTACCTTGCCGGCGGCGGCACTGTCCGTCGCTTGGCCAAAGTCCTCGATACCCTACTCTCTTCGGAGCTGGGGC-TCGGGGTAAAAGAACCCACGGCGCCGAAGGCGTCAAGGAACACTGTGCCTAACTCGGGGATGCGGCTGGCTTGCTAGCCGCCCCCCGTGTTGCAATGCTATTTAATCCACACGACTCTCGGCAACGGATATCTCGGCTCTCGCATCGATGAAGAACGCAGC
>L21 33 size=23
AACCTTATCATTTAGAGGAAGGAGAAGTCGTAACAAGGTTTCCGTAGGTGAACCTGCGGAAGGATCATTGTCGTGACCCTGACCAAAATAGACCGTGCACGCGTTATCTAACTTGCCGGCGGCGGCACCGTCCGTCGCTTGGCCAAAGTCCTCGATAACCTCCTCTCCTCGGAGCGGGGGC-TCGGGGTAAAAGAACCCACGGCGCCTAAGGCGTCAAGGAACACTATGCCCAACTCGGGGACATGGCTGGCTTGCTAGCCGCCCC-CGTGTTGCAATGCTATTTAATCCAAACGACTCTCGGCAACGGATATCTCGGCTCTCGCATCGATGAAGAACGCAGC
>L21 34 size=23
AACCTTATCATTTAGAGGAAGGAGAAGTCGTAACAAGGTTTCCGTAGGTGAACCTGCGGAAGGATCATTGTCGTGACCCTGACCAAAACAGACCGCGCACGCGTTATCTACCTTGCCGGCGGCGGCACTGTCCGTCGCTTGGCCAAAGTCCTCGATACCCTACTCTCTTCGGAGCTGGGGC-TCGGGGTAAAAGAACCCACGGCGCCGAAGGCGTCAAGGAACACTGTGCCTAACTCGGGGATGCGGCTGGCTTGCTAGCCGCCCCCCGTGTTGCAATGCTATTTAATCCACACGACTCTCGGCAACGGATATCTCGGCTCTCGCATCGATGAAGAACGCAGA
>L21 35 size=23
AACCTTATCATTTAGAGGAAGGAGAAGTCGTAACAAGGTTTCCGTAGGTGAACCTGCGGAAGGATCATTGTCGTGACCCTGACCAAAATAGACCGTGCACGCGTTATCTACCTTGCCGGCGGCGGCACCGTCCGTCGCTTGGCCAAAGTCCTCGATAACCTCCTCTCCTCGGAGCGGGGGC-TCGGGGTAAAAGAACCCACGGCGCCTAAGGCGTCAAGGAACACTATGCCCAACTCGGGGACGCGGCTGGCTTGCTAGCCGCCCC-CGTGTTGCAATGCTATTTAATCCAAACGACTCTCGGCAACGGATATCTCGGCTCTCGCATCGATGAAGAACGCAGC
>L21 36 size=20
AACCTTATCATTTAGAGGAAGGAGAAGTCGTAACAAGGTTTCCGTAGGTGAACCTGCGGAAGGATCATTGTCGTGACCCTGACCAAAACAGACCGCGCACGCGTTATCTACCTTGCCGGCGGTGGCACTGTCCGTCGCTTGGCCAAAGTCCTCGATACCCTACTCTCTTCGGAGCTGGGGC-TCGGGGTAAAAGAACCCACGGCGCCGAAGGCGTCAAGGAACACTGTGCCTAACTCGGGGATGCGGCTGGCTTGCTAGCCGCCCCCCGTGTTGCAATGCTATTTAATCCACACGACTCTCGGCAACGGATATCTCGGCTCTCGCATCGATGAAGAACGCAGC
>L21 37 size=20
AACCTTATCATTTAGAGGAAGGAGAAGTCGTAACAAGGTTTCCGTAGGTGAACCTGCGGAAGGATCATTGTCGTGACCCTGACCAAAATAGACCGTGCACGCGTTATCTAACTTGCCGGCGGCGGCACCGTCCGTCGCTTGGCCAAAGTCCTCGATAACCTCCTCTCCTCGGAGCTGGGGC-TCGGGGTAAAAGAACCCACGGCGCCGAAGGCGTCAAGGAACACTGTGCCTAACTCGGGGATGCGGCTGGCTTGCTAGCCGCCCCCCGTGTTGCAATGCTATTTAATCCACACGACTCTCGGCAACGGATATCTCGGCTCTCGCATCGATGAAGAACGCAGC
>L21 38 size=20
AACCTTATCATTTAGAGGAAGGAGAAGTCGTAACAAGGTTTCCGTAGGTGAACCTGCGGAAGGATCATTGTCGTGACCCTGACCAAAACAGACCGCACACGCGTTATCTACCTTGCCGGCGGCGGCACTGTCCGTCGCTTGGCCAAAGTCCTCGATACCCTACTCTCTTCGGAGCTGGGGC-TCGGGGTAAAAGAACCCACGGCGCCGAAGGCGTCAAGGAACACTGTGCCTAACTCGGGGATGCGGCTGGCTTGCTAGCCGCCCCCCGTGTTGCAATGCTATTTAATCCACACGACTCTCGGCAACGGATATCTCGGCTCTCGCATCGATGAAGAACGCAGC
>L21 39 size=19
AACCTTATCATTTAGAGGAAGGAGAAGTCGTAACAAGGTTTCCGTAGGTGAACCTGCGGAAGGATCATTGTCGTGACCCTGACCAAAATAGACCGTGCACGCGTTATCTAACTTGCCGGCGGCGGCACCGTCCGTCGCTTGGCCAAAGTCCTCGATACCCTCCTCTCTTCGGAGCTGGGGC-TCGGGGTAAAAGAACCCACGGCGCCGAAGGCGTCAAGGAACACTGTGCCTAACTCGGGGATGCGGCTGGCTTGCTAGCCGCCCCCCGTGTTGCAATGCTATTTAATCCACACGACTCTCGGCAACGGATATCTCGGCTCTCGCATCGATGAAGAACGCAGC
>L21 40 size=18
AACCTTATCATTTAGAGGAAGGAGAAGTCGTAACAAGGTTTCCGTAGGTGAACCTGCGGAAGGATCATTGTCGTGACCCTGACCAAAATAGACCGTGCACGCGTTATCTACCTTGCCGGCGGCGGCACCGTCCGTCGCTTGGCCAAAGTCCTCGATACCCTACTCTCTTCGGAGCTGGGGC-TCGGGGTAAAAGAACCCACGGCGCCGAAGGCGTCAAGGAACACTGTGCCTAACTCGGGGATGCGGCTGGCTTGCTAGCCGCCCCCCGTGTTGCAATGCTATTTAATCCACACGACTCTCGGCAACGGATATCTCGGCTCTCGCATCGATGAAGAACGCAGC
>L21 41 size=18
AACCTTATCATTTAGAGGAAGGAGAAGTCGTAACAAGGTTTCCGTAGGTGAACCTGCGGAAGGATCATTGTCGTGACCCTGACCAAAACAGACCGCGCACGCGTTATCTACCTTGCCGGCGGCGGCACTGTCCGTCGCTTGGCCAAAGTCCTCGATACCCTACTCTCTTCGGAGCTGGGGC-TCGGGGTAAAAGAACCCACGGCGCCTAAGGCGTCAAGGAACACTGTGCCTAACTCGGGGATGCGGCTGGCTTGCTAGCCGCCCCCCGTGTTGCAATGCTATTTAATCCACACGACTCTCGGCAACGGATATCTCGGCTCTCGCATCGATGAAGAACGCAGC
>L21 42 size=18
AACCTTATCATTTAGAGGAAGGAGAAGTCGTAACAAGGTTTCCGTAGGTGAACCTGCGGAAGGATCATTGTCGTGACCCTGACCAAAACAGACCGCGCATGCGTTATCTACCTTGCCGGCGGCGGCACTGTCCGTCGCTTGGCCAAAGTCCTCGATACCCTACTCTCTTCGGAGCTGGGGC-TCGGGGTAAAAGAACCCACGGCGCCGAAGGCGTCAAGGAACACTGTGCCTAACTCGGGGATGCGGCTGGCTTGCTAGCCGCCCCCCGTGTTGCAATGCTATTTAATCCACACGACTCTCGGCAACGGATATCTCGGCTCTCGCATCGATGAAGAACGCAGC
>L21 43 size=17
AACCTTATCATTTAGAGGAAGGAGAAGTCGTAACAAGGTTTCCGTAGGTGAACCTGCGGAAGGATCATTGTCGTGACCCTGACCAAAACAGACCGCGCACGTGTTATCTACCTTGCCGGCGGCGGCACTGTCCGTCGCTTGGCCAAAGTCCTCGATACCCTACTCTCTTCGGAGCTGGGGC-TCGGGGTAAAAGAACCCACGGCGCCGAAGGCGTCAAGGAACACTGTGCCTAACTCGGGGATGCGGCTGGCTTGCTAGCCGCCCCCCGTGTTGCAATGCTATTTAATCCACACGACTCTCGGCAACGGATATCTCGGCTCTCGCATCGATGAAGAACGCAGC
>L21 44 size=17
AACCTTATCATTTAGAGGAAGGAGAAGTCGTAACAAGGTTTCCGTAGGTGAACCTGCGGAAGGATCATTGTCGTGACCCTGACCAAAACAGACCGCGCACGCGTTATCTACCTTGCCGGCGGCGGCACTGTCCGTCGCTTGGCCAAAGTCCTCGATACCCTCCTCTCCTCGGAGCGGGGGC-TCGGGGTAAAAGAACCCACGGCGCCGAAGGCGTCAAGGAACACTGTGCCTAACTCGGGGATGCGGCTGGCTTGCTAGCCGCCCCCCGTGTTGCAATGCTATTTAATCCACACGACTCTCGGCAACGGATATCTCGGCTCTCGCATCGATGAAGAACGCAGC
>L21 45 size=16
AACCTTATCATTTAGAGGAAGGAGAAGTCGTAACAAGGTTTCCGTAGGTGAACCTGCGGAAGGATCATTGTCGTGACCCTGACCAAAACAGACCGTGCACGCGTTATCTACCTTGCCGGCGGCGGCACTGTCCGTCGCTTGGCCAAAGTCCTCGATACCCTACTCTCTTCGGAGCTGGGGC-TCGGGGTAAAAGAACCCACGGCGCCGAAGGCGTCAAGGAACACTGTGCCTAACTCGGGGATGCGGCTGGCTTGCTAGCCGCCCCCCGTGTTGCAATGCTATTTAATCCACACGACTCTCGGCAACGGATATCTCGGCTCTCGCATCGATGAAGAACGCAGC
>L21 46 size=16
AACCTTATCATTTAGAGGAAGGAGAAGTCGTAACAAGGTTTCCGTAGGTGAACCTGCGGAAGGATCATTGTCGTGACCCTGACCAAAACAGACCGCGCACGCGTTATCTACCTTGTCGGCGGCGGCACTGTCCGTCGCTTGGCCAAAGTCCTCGATACCCTACTCTCTTCGGAGCTGGGGC-TCGGGGTAAAAGAACCCACGGCGCCGAAGGCGTCAAGGAACACTGTGCCTAACTCGGGGATGCGGCTGGCTTGCTAGCCGCCCCCCGTGTTGCAATGCGATTTAATCCACACGACTCTCGGCAACGGATATCTCGGCTCTCGCATCGATGAAGAACGCAGC
>L21 47 size=16
AACCTTATCATTTAGAGGAAGGAGAAGTCGTAACAAGGTTTCCGTAGGTGAACCTGCGGAAGGATCATTGTCGTGACCCTGACCAAAACAGACCGCGCACGCGTTATCTAACTTGCCGGCGGCGGCACTGTCCGTCGCTTGGCCAAAGTCCTCGATACCCTACTCTCTTCGGAGCTGGGGC-TCGGGGTAAAAGAACCCACGGCGCCGAAGGCGTCAAGGAACACTGTGCCTAACTCGGGGATGCGGCTGGCTTGCTAGCCGCCCCCCGTGTTGCAATGCTATTTAATCCACACGACTCTCGGCAACGGATATCTCGGCTCTCGCATCGATGAAGAACGCAGC
>L21 48 size=16
AACCTTATCATTTAGAGGAAGGAGAAGTCGTAACAAGGTTTCCGTAGGTGAACCTGCGGAAGGATCATTGTCGTGACCCTGACCAAAATAGACCGTGCACGCGTTATCTAACTTGCCGGCGGCGGCACCGTCCGTCGCTTGGCCAAAGTCCTCGATACCCTACTCTCTTCGGAGCTGGGGC-TCGGGGTAAAAGAACCCACGGCGCCGAAGGCGTCAAGGAACACTGTGCCTAACTCGGGGATGCGGCTGGCTTGCTAGCCGCCCCCCGTGTTGCAATGCGATTTAATCCACACGACTCTCGGCAACGGATATCTCGGCTCTCGCATCGATGAAGAACGCAGC
>L21 49 size=15
AACCTTATCATTTAGAGGAAGGAGAAGTCGTAACAAGGTTTCCGTAGGTGAACCTGCGGAAGGATCATTGTCGTGACCCTGACCAAAACAGACCGCGCACGCGTTATCTACCTTGCCGGCGGCGGCACTGTCCGTCGCTTGGCCAAAGTCCTCGATACCCTACTCTCTTCGGAGCTGGGGC-TCGGGGTAAAAGAACCCACGGCGCCGAAGGCGTCAAGGAACACTGTGCCTAACTCGGGGATGCGGCTGGCTTGCTAGCCGCCCCCCATGTTGCAATGCTATTTAATCCACACGACTCTCGGCAACGGATATCTCGGCTCTCGCATCGATGAAGAACGCAGC
>L21 50 size=15
AACCTTATCATTTAGAGGAAGGAGAAGTCGTAACAAGGTTTCTGTAGGTGAACCTGCGGAAGGATCATTGTCGTGACCCTGACCAAAACAGACCGCGCACGCGTTATCTACCTTGCCGGCGGCGGCACTGTCCGTCGCTTGGCCAAAGTCCTCGATACCCTACTCTCTTCGGAGCTGGGGC-TCGGGGTAAAAGAACCCACGGCGCCGAAGGCGTCAAGGAACACTGTGCCTAACTCGGGGATGCGGCTGGCTTGCTAGCCGCCCCCCGTGTTGCAATGCTATTTAATCCACACGACTCTCGGCAACGGATATCTCGGCTCTCGCATCGATGAAGAACGCAGC
>L21 51 size=15
AACCTTATCATTTAGAGGAAGGAGAAGTCGTAACAAGGTTTCCGTAGGTGAACCTGCGGAAGGATCATTGTCGTGACCCTGACCAAAACAGACCGCGCACGCGTTATCTACCTTGCCGGCGGCGGCACTGTCCATCGCTTGGCCAAAGTCCTCGATACCCTACTCTCTTCGGAGCTGGGGC-TCGGGGTAAAAGAACCCACGGCGCCGAAGGCGTCAAGGAACACTGTGCCTAACTCGGGGATGCGGCTGGCTTGCTAGCCGCCCCCCGTGTTGCAATGCTATTTAATCCACACGACTCTCGGCAACGGATATCTCGGCTCTCGCATCGATGAAGAACGCAGC
>L21 52 size=15
AACCTTATCATTTAGAGGAAGGAGAAGTCGTAACAAGGTTTCCGTAGGTGAACCTGCGGAAGGATCATTGTCGTGACCCTGACCAAAACAGACCGTGCACGCGTTATCTAACTTGCCGGCGGCGGCACCGTCCGTCGCTTGGCCAAAGTCCTCGATAACCTCCTCTCCTCGGAGCGGGGGC-TCGGGGTAAAAGAACCCACGGCGCCTAAGGCGTCAAGGAACACTATGCCCAACTCGGGGACGCGGCTGGCTTGCTAGCCGCCCC-CGTGTTGCAATGCTATTTAATCCAAACGACTCTCGGCAACGGATATCTCGGCTCTCGCATCGATGAAGAACGCAGC
>L21 53 size=15
AACCTTATCATTTAGAGGAAGGAGAAGTCGTAACAAGGTTTCCGTAGGTGAACCTGCGGAAGGATCATTGTCGTGACCCTGACCAAAACAGACCGCGCACGCGTTATCTACCTTGCCGGCGGCGGCACTGTCCGTCGCTTGGCCAAAGTCCTCGATACCCTACTCTCTTCGGAGCTGGGGC-TCGGGGTAAAAGAACCCACGGCGCCGAAGGCGTCAAGGAACACTGTGCCTAACTCGGGGATGCGGCTGGCTTGCTAGCCGCCCCCCGTGTTGCAATGCTATTTAATCCACACGACTCTCGGCAACGGATATCTCGGCTCTCGCATCGATGAAGAGCGCAGC
>L21 54 size=14
AACCTTATCATTTAGAGGAAGGAGAAGTCGTAACAAGGTTTCCGTAGGTGAACCTGCGGAAGGATCATTGTCGTGACCCTGACCAAAACAGACCGCGCACGCGTTATCTACCTTGCCGGCGGCGGCACTGTCCGTCGCTTGGCCAAAGTCCTCGATACCCTACTCTCTTCAGAGCTGGGGC-TCGGGGTAAAAGAACCCACGGCGCCGAAGGCGTCAAGGAACACTGTGCCTAACTCGGGGATGCGGCTGGCTTGCTAGCCGCCCCCCGTGTTGCAATGCTATTTAATCCACACGACTCTCGGCAACGGATATCTCGGCTCTCGCATCGATGAAGAACGCAGC
>L21 55 size=14
AACCTTATCATTTAGAGGAAGGAGAAGTCGTAACAAGGTTTCCGTAGGTGAACCTGCGGAAGGATCATTGTCGTGACCCTGACCAAAACAGACCGCGCACGCGTTATCTACCTTGCCGGCGGCGGCACTGTCCGTCGCTTGGCCAAAGTCCTCGATACCCTACTCTCTTCGGAGCTGGGGC-TCGGGGTAAAAGAACCCACGGCGCCGAAGGCGTCAAGGAACACTGTGCCTAACTCGGGGATGCGGCTGGCTTGCTAGCCGCCCCCCGTGTTGCAATGCTATTTAATCCACACGACTCTCGGCAACGGATATCTCGGCTCTCGAATCGATGAAGAACGCAGC
>L21 56 size=14
AACCTTATCATTTAGAGGAAGGAGAAGTCGTAACAAGGTTTCCGTAGGTGAACCTGCGGAAGGATCATTGTCGTGACCCTGACCAAAACAGACCGTGCACGCGTTATCTAACTTGCCGGCGGCGGCACCGTCCGTCGCTTGGCCAAAGTCCTCGATAACCTCCTCTCCTCGGAGCGGGGGC-TCGGGGTAAAAGAACCCACGGCGCCTAAGGCGTCAAGGAACACTATGCCTAACTCGGGGACATGGCTGGCTTGCTAGCCGCCCC-CGTGTTGCAATGCTATTTAATCCAAACGACTCTCGGCAACGGATATCTCGGCTCTCGCATCGATGAAGAACGCAGC
>L21 57 size=14
AACCTTATCATTTAGAGGAAGGAGAAGTCGTAACAAGGTTTCCGTAGGTGAACCTGCGGAAGGATCATTGTCGTGACCCTGACCAAAATAGACCGTGCACGCGTTATCTAACTTGCCGGCGGCGGCACCGTCCGTCGCTTGGCCAAAGTCCTCGATACCCTCCTCTCCTCGGAGCGGGGGC-TCGGGGTAAAAGAACCCACGGCGCCTAAGGCGTCAAGGAACACTATGCCTAACTCGGGGACATGGCTGGCTTGCTAGCCGCCCC-CGTGTTGCAATGCTATTTAATCCAAACGACTCTCGGCAACGGATATCTCGGCTCTCGCATCGATGAAGAACGCAGC
>L21 58 size=14
AACCTTATCATTTAGAGGAAGGAGAAGTCGTAACAAGGTTTCCGTAGGTGAACCTGCGGAAGGATCATTGTCGTGACCCTGACCAAAACAGACCGCGCACGCGTTATCTACCTTGCCGGCGGCGGCACTGTCCGTCGCTTGGCCAAAGTCCTCGATACCCTACTCTCTTCGGAGCTGGGGC-TCGGGGTAAAAGAACCCACGGCGCCGAAGGCGTCAAGGAACACTGTGCCTAACTCGGGGATGCGGCTGGCTTGCTAGCCGCCCCCCGTGTTGCAATGCGATTTAATCCAAACGACTCTCGGCAACGGATATCTCGGCTCTCGCATCGATGAAGAACGCAGC
>L21 59 size=14
AACCTTATCATTTAGAGGAAGGAGAAGTCGTAACAAGGTTTCCGTAGGTGAACCTGCGGAAGGATCATTGTCGTGACCCTGACCAAAACAGACCGCGCACGCGTTATCTACCTTGCCGGCGGCGGCACTGTCCGTCGCTTGGCCAAAGTCCTCGATACCCTACTCTCTTCGGAGCGGGGGC-TCGGGGTAAAAGAACCCACGGCGCCTAAGGCGTCAAGGAACACTATGCCTAACTCGGGGACATGGCTGGCTTGCTAGCCGCCCC-CGTGTTGCAATGCTATTTAATCCAAACGACTCTCGGCAACGGATATCTCGGCTCTCGCATCGATGAAGAACGCAGC
>L21 60 size=13
AACCTTATCATTTAGAGGAAGGAGAAGTCGTAACAAGGTTTCCGTAGGTGAACCTGCGGAAGGATCATTGTCGTGACCCTGACCAAAATAGACCGTGCACGCGTTATCTAACTTGCCGGCGGCGGCACTGTCCGTCGCTTGGCCAAAGTCCTCGATACCCTACTCTCTTCGGAGCTGGGGC-TCGGGGTAAAAGAACCCACGGCGCCGAAGGCGTCAAGGAACACTGTGCCTAACTCGGGGATGCGGCTGGCTTGCTAGCCGCCCCCCGTGTTGCAATGCGATTTAATCCACACGACTCTCGGCAACGGATATCTCGGCTCTCGCATCGATGAAGAACGCAGC
>L21 61 size=13
AACCTTATCATTTAGAGGAAGGAGAAGTCGTAACAAGGTTTCCGTAGGTGAACCTGCGGAAGGATCATTGTCGTGACCCTGACCAAAACAGACCGCGCACGCGTTATCTACCTTGCCGGCGGCGGCACTGTCCGTCGCTTGGCCAAAGTCCTCGATACCCTACTCTCTTCGGAGCTGGGGC-TCGGGGTAAAAGAACCCACGGCGCCTAAGGCGTCAAGGAACACTATGCCTAACTCGGGGACATGGCTGGCTTGCTAGCCGCCCC-CGTGTTGCAATGCTATTTAATCCAAACGACTCTCGGCAACGGATATCTCGGCTCTCGCATCGATGAAGAACGCAGC
>L21 62 size=13
AACCTTATCATTTAGAGGAAGGAGAAGTCGTAACAAGGTTTCCGTAGGTGAACCTGCGGAAGGATCATTGTCGTGACCCTGACCAAAACAGACCGCGCACGCGTTATCTACCTTGCCGGCGGCGGCACTGTCCGTCGCTTGGCCAAAGTCCTCGATAACCTACTCTCTTCGGAGCTGGGGC-TCGGGGTAAAAGAACCCACGGCGCCGAAGGCGTCAAGGAACACTGTGCCTAACTCGGGGATGCGGCTGGCTTGCTAGCCGCCCCCCGTGTTGCAATGCTATTTAATCCACACGACTCTCGGCAACGGATATCTCGGCTCTCGCATCGATGAAGAACGCAGC
>L21 63 size=13
AACCTTATCATTTAGAGGAAGGAGAAGTCGTAACAAGGTTTCCGTAGGTGAACCTGCGGAAGGATCATTGTCGTGACCCTGACCAAAACAGACCGCGCACGCGTTATCTACCTTGCCGGCGGCGGCACTGTCCGTCGCTTGGCCAAAGTCCTCGATACCCTACTCTCTTCGGAGCGGGGGC-TCGGGGTAAAAGAACCCACGGCGCCTAAGGCGTCAAGGAACACTATGCCCAACTCGGGGACGCGGCTGGCTTGCTAGCCGCCCC-CGTGTTGCAATGCTATTTAATCCAAACGACTCTCGGCAACGGATATCTCGGCTCTCGCATCGATGAAGAACGCAGC
>L21 64 size=13
AACCTTATCATTTAGAGGAAGGAGAAGTCGTAACAAGGTTTCCGTAGGTGAACCTGCGGAAGGATCATTGTCGTGACCCTGACCAAAACAGACCGCGCACGCGTTATCTACCTTGCCGGCGGCGGCACTGTCCGTCGCTTGGCCAAAGTCCTCGATACCCTACTCTCTTCGGAGCTGGGGC-TCGGGGTAAAAGAACCCACGGCGCCGAAGGCGTCAAGGAACACTGTGCCTAACTCGGGGATGCGGCTGGCTTGCTAGCCGCCCCCCGTGTTGCAATGCTATTTAATCCACACGACTCTCGGCAACGGATATCTCGGCTCTCGCATCGATGAAGAACGCAG-
>L21 65 size=13
AACCTTATCATTTAGAGGAAGGAGAAGTCGTAACAAGGTTTCCGTAGGTGAACCTGCGGAAGGATCATTGTCGTGACCCTGACCAAAACAGACCGCGCACGCGTTATCTACCTTGCCGGCGGCGGCACTGTCCGTCGCTTGGCCAAAGTCCTCGATACCCTACTCTCCTCGGAGCGGGGGC-TCGGGGTAAAAGAACCCACGGCGCCGAAGGCGTCAAGGAACACTGTGCCTAACTCGGGGATGCGGCTGGCTTGCTAGCCGCCCCCCGTGTTGCAATGCTATTTAATCCACACGACTCTCGGCAACGGATATCTCGGCTCTCGCATCGATGAAGAACGCAGC
>L21 66 size=12
AACCTTATCATTTAGAGGAAGGAGAAGTCGTAACAAGGTTTCCGTAGGTGAACCTGCGGAAGGATCATTGTCGTGACCCTGACCAAAACAGACCGCGCACGCGTTATCTACCTTGCCGGCGGCGGCACTGTCCGTCGCTTGGCCAAAGTCCTCGATACCCTACTCTCCTCGGAGCGGGGGC-TCGGGGTAAAAGAACCCACGGCGCCTAAGGCGTCAAGGAACACTATGCCCAACTCGGGGACGCGGCTGGCTTGCTAGCCGCCCC-CGTGTTGCAATGCTATTTAATCCAAACGACTCTCGGCAACGGATATCTCGGCTCTCGCATCGATGAAGAACGCAGC
>L21 67 size=12
AACCTTATCATTTAGAGGAAGGAGAAGTCGTAACAAGGTTTCCGTAGGTGAACCTGCGGAAGGATCATTGTCGTGACCCTGACCAAAACAGACCGCGCACGCGTTATCTACCTTGCCGGCGGCGGCACTGTCCGTCGCTTGGCCAAAGTCCTCGATACCCTACTCTCTTCGGAGCTGGGGC-TCGGGGTAAAAGAACCCACGGCGCCGAAGGCGTCAAGGAACACTGTGCCTAACTCGGGGATGCGGCTGGCTTGCTAGCCGCCCCCCGTGTTGCAATGCTATTTAATCCACACGACTCTCGTCAACGGATATCTCGGCTCTCGCATCGATGAAGAACGCAGC
>L21 68 size=12
AACCTTATCATTTAGAGGAAGGAGAAGTCGTAACAAGGTTTCCGTAGGTGAACCTGCGGAAGGATCATTGTCGTGACCCTGACCAAAACAGACCGCGCACGCGTTATCTACCTTGCCGGCGGCGGCACTGTCCGTCGCTTGGCCAAAGTCCTCGATACCCTACTCTCTTCGGAGCTGGGGC-TCGGGGTAAAAGAACCCACGGCGCCGAAGGCGTCAAGGAACACTGTGCCTAACTCGGGGATGCGGCTGGCTTGCTAGCCGCCCC-CGTGTTGCAATGCTATTTAATCCAAACGACTCTCGGCAACGGATATCTCGGCTCTCGCATCGATGAAGAACGCAGC
>L21 69 size=12
AACCTTATCATTTAGAGGAAGGAGAAGTCGTAACAAGGTTTCCGTAGGTGAACCTGCGGAAGGATCATTGTCGTGACCCTGACCAAAACAGACCGCGCACGCGTTATCTACCTTGCCGGCGGCGGCACTGTCCGTCGCTTGGCCAAAGTCCTCGATACCCTACTCTCCTCGGAGCGGGGGC-TCGGGGTAAAAGAACCCACGGCGCCTAAGGCGTCAAGGAACACTATGCCTAACTCGGGGACATGGCTGGCTTGCTAGCCGCCCC-CGTGTTGCAATGCTATTTAATCCAAACGACTCTCGGCAACGGATATCTCGGCTCTCGCATCGATGAAGAACGCAGC
>L21 70 size=12
AACCTTATCATTTAGAGGAAGGAGAAGTCGTAACAAGGTTTCCGTAGGTGAACCTGCGGAAGGATCATTGTCGTGACCCTGACCAAAATAGACCGTGCACGCGTTATCTAACTTGCCGGCGGCGGCACCGTCCGTCGCTTGGCCAAAGTCCTCGATAACCTCCTCTCTTCGGAGCTGGGGC-TCGGGGTAAAAGAACCCACGGCGCCGAAGGCGTCAAGGAACACTGTGCCTAACTCGGGGATGCGGCTGGCTTGCTAGCCGCCCCCCGTGTTGCAATGCTATTTAATCCACACGACTCTCGGCAACGGATATCTCGGCTCTCGCATCGATGAAGAACGCAGC
>L21 71 size=12
AACCTTATCATTTAGAGGAAGGAGAAGTCGTAACAAGGTTTCCGTAGGTGAACCTGCGGAAGGATCATTGTCGTGACCCTGACCAAAACAGACCGCGCACGCGTTATCTACCTTGCCGGCGGCGGCACTGTCCGTCGCTTGGCCAAAGTCCTCGATACCCTACTCTCTTCGGAGCTGGGGC-TCGGGGTAAAAGAACCCACGGCGCCGAAGGCGTCAAGGAACACTGTGCCTAACTCGGGGATGCGGCTGGCTTGCTAGCCGCCCCCCGTGTTGCAATGCTATTTAATCCACACGACTCTCGGCAACGGATATCTTGGCTCTCGCATCGATGAAGAACGCAGC
>L21 72 size=12
AACCTTATCATTTAGAGGAAGGAGAAGTCGTAACAAGGTTTCCGTAGGTGAACCTGCGGAAGGATCATTGTCGTGACCCTGACCAAAACAGACCGCGCACGCGTTATCTAACTTGCCGGCGGCGGCACCGTCCGTCGCTTGGCCAAAGTCCTCGATACCCTACTCTCTTCGGAGCTGGGGC-TCGGGGTAAAAGAACCCACGGCGCCGAAGGCGTCAAGGAACACTGTGCCTAACTCGGGGATGCGGCTGGCTTGCTAGCCGCCCCCCGTGTTGCAATGCTATTTAATCCACACGACTCTCGGCAACGGATATCTCGGCTCTCGCATCGATGAAGAACGCAGC
>L21 73 size=12
AACCTTATCATTTAGAGGAAGGAGAAGTCGTAACAAGGTTTCCGTAGGTGAACCTGCGGAAGGATCATTGTCGTGACCCTGACCAAAATAGACCGTGCACGCGTTATCTAACTTGCCGGCGGCGGCACCGTCCGTCGCTTGGCCAAAGTCCTCGATAACCTCCTCTCCTCGGAGCGGGGGC-TCGGGGTAAAAGAACCCACGGCGCCTAAGGCGTCAAGGAACACTATGCCTAACTCGGGGACGTGGCTGGCTTGCTAGCCGCCCC-CGTGTTGCAATGCTATTTAATCCACACGACTCTCGGCAACGGATATCTCGGCTCTCGCATCGATGAAGAACGCAGC
>L21 74 size=11
AACCTTATCATTTAGATGAAGGAGAAGTCGTAACAAGGTTTCCGTAGGTGAACCTGCGGAAGGATCATTGTCGTGACCCTGACCAAAACAGACCGCGCACGCGTTATCTACCTTGCCGGCGGCGGCACTGTCCGTCGCTTGGCCAAAGTCCTCGATACCCTACTCTCTTCGGAGCTGGGGC-TCGGGGTAAAAGAACCCACGGCGCCGAAGGCGTCAAGGAACACTGTGCCTAACTCGGGGATGCGGCTGGCTTGCTAGCCGCCCCCCGTGTTGCAATGCTATTTAATCCACACGACTCTCGGCAACGGATATCTCGGCTCTCGCATCGATGAAGAACGCAGC
>L21 75 size=11
AACCTTATCATTTAGAGGAAGGAGAAGTCGTAACAAGGTTTCCGTAGGTGAACCTGCGGAAGGATCATTGTCGTGACCCTGACCAAAACAGACCGCGCACGCGTTATCTACCTTGCCGGCGGCGGCACTGTCCGTCGCTTGGCCAAAGTCCTCGATACCCTACTCTCTTCGGAGCTGGGGC-TCGGGGTAAAAGAACCCACGGCGCCGAAGGCGTCAAGGAACACTGTGCCTAACTCGGGGATGCGGCTGGCTTGCTAGCCGCCCCCCGTGTTGCAATGCTATTTAATCCACACGACTCTCGGCAACGGATATCTCGGCTCTCGCATCGATGAAGAACGCAGT
>L21 76 size=11
AACCTTATCATTTAGAGGAAGGAGAAGTCGTAACAAGGTTTCCGTAGGTGAACCTGCGGAAGGATCATTGTCGTGACCCTGACCAAAACAGACCGCGCACGCGTTATCTACCTTGCTGGCGGCGGCACTGTCCGTCGCTTGGCCAAAGTCCTCGATACCCTACTCTCTTCGGAGCTGGGGC-TCGGGGTAAAAGAACCCACGGCGCCGAAGGCGTCAAGGAACACTGTGCCTAACTCGGGGATGCGGCTGGCTTGCTAGCCGCCCCCCGTGTTGCAATGCTATTTAATCCACACGACTCTCGGCAACGGATATCTCGGCTCTCGCATCGATGAAGAACGCAGC
>L21 77 size=11
AACCTTATCATTTAGAGGAAGGAGAAGTCGTAACAAGGTTTCCGTAGGTGAACCTGCGGAAGGATCATTGTCGTGACCCTGACCAAAACAGACCGCGCACGCGTTATCTACCTTGCCGGCGGCGGCACTGTCCGTCGCTTGGCCAAAGTCCTCGATACCCTACTCTCTTCGGAGCTGGGGC-TCGGGGTAAAAGAACCCACGGCGCCGAAGGCGTCAAGGAACACTGTGCCTAACTCGGGGATGCGGCTGGCTTGCTAGCCGCCCCCCGTGTTGCAATGCTATTTAATCCACGCGACTCTCGGCAACGGATATCTCGGCTCTCGCATCGATGAAGAACGCAGC
>L21 78 size=11
AACCTTATCATTTAGAGGAAGGAGAAGTCGTAACAAGGTTTCCGTAGGTGAACCTGCGGAAGGATCATTGTCGTGACCCTGACCAAAACAGACCGCGCACGCGTTATCTACCTTGCCGGCGGCGGCACTGTCCGTCGCTTGGCCAAAGTCCTCGATACCCTACTCTCTTCGGAGCTGGGGC-TCGAGGTAAAAGAACCCACGGCGCCGAAGGCGTCAAGGAACACTGTGCCTAACTCGGGGATGCGGCTGGCTTGCTAGCCGCCCCCCGTGTTGCAATGCTATTTAATCCACACGACTCTCGGCAACGGATATCTCGGCTCTCGCATCGATGAAGAACGCAGC
>L21 79 size=11
AACCTTATCATTTAGAGGAAGGAGAAGTCGTAACAAGGTTTCCGTAGGTGAACCTGCGGAAGGATCATTGTCGTGACCCTGACCAAAACAGACCGCGCACGCGTTATCTACCTTGCCGGCGGCGGCACTGTCCGTCGCTTGGCCAAAGTCCTCGATACCCTACTCTCTTCGGAGCTGGGGC-TCGGGGTAAAAGAACCCACGGCGCCGAAGGCGTCAAGGAACACTGTGCCTAACTCGGGGATGCGGCTGGCTTGCTAGCCGCCCCCCGTGTTGCAATGCTATTTAATCCACACGACTCTCGACAACGGATATCTCGGCTCTCGCATCGATGAAGAACGCAGC
>L21 80 size=10
AACCTTATCATTTAGAGGAAGGAGAAGTCGTAACAAGGTTTCCGTAGGTGAACCTGCGGAAGGATCATTGTCGTGACCCTGACCAAAATAGACCGTGCACGCGTTATCTAACTTGCTGGCGGCGGCACCGTCCGTCGCTTGGCCAAAGTCCTCGATAACCTCCTCTCCTCGGAGCGGGGGC-TCGGGGTAAAAGAACCCACGGCGCCTAAGGCGTCAAGGAACACTATGCCTAACTCGGGGACATGGCTGGCTTGCTAGCCGCCCC-CGTGTTGCAATGCTATTTAATCCAAACGACTCTCGGCAACGGATATCTCGGCTCTCGCATCGATGAAGAACGCAGC
>L21 81 size=10
AACCTTATCATTTAGAGGAAGGAGAAGTCGTAACAAGGTTTCCGTAGGTGAACCTGCGGAAGGATCATTGTCGTGACCCTGACCAAAACAGACCGCGCACGCGTTATCTACCTTGCCGGCGGCGGCACTGTCCGTCGCTTGGCCAAAGTCCTCGATACCCTACTCTCTTCGGAGCTGGGGC-TCGGGGTAAAAGAACCCACGGCGCCGAAGGCGTCAAGGAACACTGTGCCTAACTCGGGGATGCGGCTGGCTTGCTAGCCGCCCCCCGTGTTGCAATGCTATTTAATCCACACGACTCTCGGCAACGGATATCTCGGCTCTCGCATAGATGAAGAACGCAGC
>L21 82 size=10
AACCTTATCATTTAGAGGAAGGAGAAGTCGTAACAAGGTTTCCGTAGGTGAACCTGCGGAAGGATCATTGTCGTGACCCTGACCAAAACAGACCGCGCACGCGTTATCTACCTTGCCGGCGGCGGCACTGTCCGTCGCTTGGCCAAAGTCCTCGATACCCTCCTCTCCTCGGAGCGGGGGC-TCGGGGTAAAAGAACCCACGGCGCCTAAGGCGTCAAGGAACACTATGCCTAACTCGGGGACATGGCTGGCTTGCTAGCCGCCCC-CGTGTTGCAATGCTATTTAATCCAAACGACTCTCGGCAACGGATATCTCGGCTCTCGCATCGATGAAGAACGCAGC
>L21 83 size=10
AACCTTATCATTTAGAGGAAGGAGAAGTCGTAACAAGGTTTCCGTAGGTGAACCCGCGGAAGGATCATTGTCGTGACCCTGACCAAAACAGACCGCGCACGCGTTATCTACCTTGCCGGCGGCGGCACTGTCCGTCGCTTGGCCAAAGTCCTCGATACCCTACTCTCTTCGGAGCTGGGGC-TCGGGGTAAAAGAACCCACGGCGCCGAAGGCGTCAAGGAACACTGTGCCTAACTCGGGGATGCGGCTGGCTTGCTAGCCGCCCCCCGTGTTGCAATGCTATTTAATCCACACGACTCTCGGCAACGGATATCTCGGCTCTCGCATCGATGAAGAACGCAGC
>L21 84 size=10
AACCTTATCATTTAGAGGAAGGAGAAGTCGTAACAAGGTTTCCGTAGGTGAACCTGCGGAAGGATCATTGTCGTGACCCTGACCAAAACAGACCGCGCACGCGTTATCTACCTTGCCGGCGGCGGCACTGTCCGTCGCTTGGCCAAAGTCCTCGATACCCTACTCTCCTCGGAGCTGGGGC-TCGGGGTAAAAGAACCCACGGCGCCGAAGGCGTCAAGGAACACTGTGCCTAACTCGGGGATGCGGCTGGCTTGCTAGCCGCCCCCCGTGTTGCAATGCTATTTAATCCACACGACTCTCGGCAACGGATATCTCGGCTCTCGCATCGATGAAGAACGCAGC
>L21 85 size=10
AACCTTATCATTTAGAGGAAGGAGAAGTCATAACAAGGTTTCCGTAGGTGAACCTGCGGAAGGATCATTGTCGTGACCCTGACCAAAACAGACCGCGCACGCGTTATCTACCTTGCCGGCGGCGGCACTGTCCGTCGCTTGGCCAAAGTCCTCGATACCCTACTCTCTTCGGAGCTGGGGC-TCGGGGTAAAAGAACCCACGGCGCCGAAGGCGTCAAGGAACACTGTGCCTAACTCGGGGATGCGGCTGGCTTGCTAGCCGCCCCCCGTGTTGCAATGCTATTTAATCCACACGACTCTCGGCAACGGATATCTCGGCTCTCGCATCGATGAAGAACGCAGC
>L21 86 size=10
AACCTTATCATTTAGAGGAAGGAGAAGTCGTAACAAGGTTTCCGTAGGTGAACCTGCGGAAGGATCATTGTCGTGACCCTGACCAAAACAAACCGCGCACGCGTTATCTACCTTGCCGGCGGCGGCACTGTCCGTCGCTTGGCCAAAGTCCTCGATACCCTACTCTCTTCGGAGCTGGGGC-TCGGGGTAAAAGAACCCACGGCGCCGAAGGCGTCAAGGAACACTGTGCCTAACTCGGGGATGCGGCTGGCTTGCTAGCCGCCCCCCGTGTTGCAATGCTATTTAATCCACACGACTCTCGGCAACGGATATCTCGGCTCTCGCATCGATGAAGAACGCAGC
>L21 87 size=10
AACCTTATCATTTAGAGGAAGGAGAAGTCGTAACAAGGTTTCCGTAGGTGAACCTGCGGAAGGATCATTGTCGTGACCCTGACCAAAACAGACCGCGCACGCGTTATCTACCTCGCCGGCGGCGGCACTGTCCGTCGCTTGGCCAAAGTCCTCGATACCCTACTCTCTTCGGAGCTGGGGC-TCGGGGTAAAAGAACCCACGGCGCCGAAGGCGTCAAGGAACACTGTGCCTAACTCGGGGATGCGGCTGGCTTGCTAGCCGCCCCCCGTGTTGCAATGCGATTTAATCCACACGACTCTCGGCAACGGATATCTCGGCTCTCGCATCGATGAAGAACGCAGC
>L21 88 size=10
AACCTTATCATTTAGAGGAAGGAGAAGTCGTAACAAGGTTTCCGTAGGTGAACCTGCGGAAGGATCATTGTCGTGACCCTGACCAAAACAGACCGCGCACGCGTTATCTACCTTGCCGGCGGCGGCACTGTCCGTCGCTTGGCCAAAGTCCTCGATACCCTACTCTCTTCGGAGCTGGGGC-TCGGGGTAAAAGAACCCACGGCGCCGAAGGCGTCAAGGAACACTGTGCCTAACTCGGGGATGTGGCTGGCTTGCTAGCCGCCCCCCGTGTTGCAATGCTATTTAATCCACACGACTCTCGGCAACGGATATCTCGGCTCTCGCATCGATGAAGAACGCAGC
>L21 89 size=10
AACCTTATCATTTAGAGGAAGGAGAAGTCGTAACAAGGTTTCCGTAGGTGAACCTGCGGAAGGATCATTGTCGTGACCCTGACCAAAATAGACCGTGCACGCGTTATCTAACTTGCCGGCGGCGGCACCGTCCGTCGCTTGGCCAAAGTCCTCGATAACCTCCTCTCCTCGGAGCGGGGGC-TCGGGGTAAAAGAACCCACGGCGCCTAAGGCGTCAAGGAACACTGTGCCTAACTCGGGGATGCGGCTGGCTTGCTAGCCGCCCCCCGTGTTGCAATGCTATTTAATCCACACGACTCTCGGCAACGGATATCTCGGCTCTCGCATCGATGAAGAACGCAGC
>L21 90 size=10
AACCTTATCATTTAGAGGAAGGAGAAGTCGTAACAAGGTTTCCGTAGGTGAACCTGCGGAAGGATCATTGTCGTGACCCTGACCAAAACAGACCGCGCACGCGTTATCTACCTTGCCGGCGGCGGCACCGTCCGTCGCTTGGCCAAAGTCCTCGATACCCTACTCTCTTCGGAGCTGGGGC-TCGGGGTAAAAGAACCCACGGCGCCGAAGGCGTCAAGGAACACTGTGCCTAACTCGGGGATGCGGCTGGCTTGCTAGCCGCCCCCCGTGTTGCAATGCTATTTAATCCACACGACTCTCGGCAACGGATATCTCGGCTCTCGCATCGATGAAGAACGCAGC
>L21 91 size=10
AACCTTATCATTTAGAGGAAGGAGAAGTCGTAACAAGGTTTCCGTAGGTGAACCTGCGGAAGGATCATTGTCGTGACCCTGACCAAAACAGACCGCGCACGCGTTATCTACCTTGCCGGCGGCGGCACTGTCCGTCGCTTGGCCAAAGTCCTCGATACCCTACTCTCTTCGGAGCTGGGGC-TCGGGGTAAAAGAACCCACGGCGCCTAAGGCGTCAAGGAACACTATGCCCAACTCGGGGACGCGGCTGGCTTGCTAGCCGCCCC-CGTGTTGCAATGCTATTTAATCCAAACGACTCTCGGCAACGGATATCTCGGCTCTCGCATCGATGAAGAACGCAGC
>M6 1 size=3153
AACCTTATCATTTAGAGGAAGGAGAAGTCGTAACAAGGTTTCCGTAGGTGAACCTGCGGAAGGATCATTGTCGTGACCCTGACCAAAACAGACCGCGCACGCGTTATCTACCTTGCCGGCGGCGGCACTGTCCGTCGCTTGGCCAAAGTCCTCGATAACCTTCTCCTCTCGGAGAGGGGGCCTCGGGGTAAAAGAACCCACGGCGCCAAAGGCGTCAAGGAACACTGTGCCTAACTCGGGGATGCGGCTGGCTTGCTAGCCGCCCCCCGTGTTGCAATGCTATTTAATCCACACGACTCTCGGCAACGGATATCTCGGCTCTCGCATCGATGAAGAACGCAGC
>M6 2 size=1732
AACCTTATCATTTAGAGGAAGGAGAAGTCGTAACAAGGTTTCCGTAGGTGAACCTGCGGAAGGATCATTGTCGTGACCCTGACCAAAACAGACCGCGCACGCGTTATCTACCTTGCCGGCGGCGGCATTGTCCGTCGCTTGGCCAAAGTCCTCGATAACCTTCTCCTCTCGGAGAGGGGGCCTCGGGGTAAAAGAACCCACGGCGCCAAAGGCGTCAAGGAACACTGTGCCTAACTCGGGGATGCGGCTGGCTTGCTAGCCGCCCCCCGTGTTGCAATGCTATTTAATCCACACGACTCTCGGCAACGGATATCTCGGCTCTCGCATCGATGAAGAACGCAGC
>M6 3 size=1041
AACCTTATCATTTAGAGGAAGGAGAAGTCGTAACAAGGTTTCCGTAGGTGAACCTGCGGAAGGATCATTGTCGTGACCCTGACCAAAACAGACCGTGCACGCGTTATCTACCTTGCCGGCGGCGGCACTGTCCGTCGCTTGGCCAAAGTCCTCGATAACCTTCTCCTCTCGGAGAGGGGGCCTCGGGGTAAAAGAACCCACGGCGCCAAAGGCGTCAAGGAACACTGTGCCTAACTCGGGGATGCGGCTGGCTTGCTAGCCGCCCCCCGTGTTGCAATGCTATTTAATCCACACGACTCTCGGCAACGGATATCTCGGCTCTCGCATCGATGAAGAACGCAGC
>M6 4 size=695
AACCTTATCATTTAGAGGAAGGAGAAGTCGTAACAAGGTTTCCGTAGGTGAACCTGCGGAAGGATCATTGTCGTGACCCTGACCAAAACAGACCGCGCACGCGTTATCTACCTTGCCGGCGGCGGCACTGTCCGTCGCTTGGCCAAAGTCCTTGATAACCTTCTCCTCTCGGAGAGGGGGCCTCGGGGTAAAAGAACCCACGGCGCCAAAGGCGTCAAGGAACACTGTGCCTAACTCGGGGATGCGGCTGGCTTGCTAGCCGCCCCCCGTGTTGCAATGCTATTTAATCCACACGACTCTCGGCAACGGATATCTCGGCTCTCGCATCGATGAAGAACGCAGC
>M6 5 size=580
AACCTTATCATTTAGAGGAAGGAGAAGTCGTAACAAGGTTTCCGTAGGTGAACCTGCGGAAGGATCATTGTCGTGACCCTGACCAAAACAGACCGCGCACGCGTTATCTACCTTGCCGGCGGCGGCACTGTCCGTCGCTTGGCCAAAGTCCTCGATAACCTTCTCCTCTCGGAGAGGGGGCCTCGGGGTAAAAGAACCCACGGCGCCAAAGGCGTCAAGGAACACTGTGCCTAACTCGGGGATGTGGCTGGCTTGCTAGCCGCCCCCCGTGTTGCAATGCTATTTAATCCACACGACTCTCGGCAACGGATATCTCGGCTCTCGCATCGATGAAGAACGCAGC
>M6 6 size=489
AACCTTATCATTTAGAGGAAGGAGAAGTCGTAACAAGGTTTCCGTAGGTGAACCTGCGGAAGGATCATTGTCGTGACCCTGACCAAAACAGACCGCGCACGCGTTATCTACCTTGCCGGCGGCGGCACTGTCCGTCACTTGGCCAAAGTCCTCGATAACCTTCTCCTCTCGGAGAGGGGGCCTCGGGGTAAAAGAACCCACGGCGCCAAAGGCGTCAAGGAACACTGTGCCTAACTCGGGGATGCGGCTGGCTTGCTAGCCGCCCCCCGTGTTGCAATGCTATTTAATCCACACGACTCTCGGCAACGGATATCTCGGCTCTCGCATCGATGAAGAACGCAGC
>M6 7 size=415
AACCTTATCATTTAGAGGAAGGAGAAGTCGTAACAAGGTTTCCGTAGGTGAACCTGCGGAAGGATCATTGTCGTGACCCTGACCAAAACAGACCGCGCACGCGTTATCTACCTTGCCGGCGGCGGCACTGTCCGTCGCTTGGCCAAAGTCCTCGATAACCTTCTCCTCTCGGAGAGGGGGCCTCGGGGTAAAAGAACCCACGGCGCCAAAGGCGTCAAGGAACACTGTGCCTAACTCGGGGATGCGGCTGGCTTGCTAACCGCCCCCCGTGTTGCAATGCTATTTAATCCACACGACTCTCGGCAACGGATATCTCGGCTCTCGCATCGATGAAGAACGCAGC
>M6 8 size=334
AACCTTATCATTTAGAGGAAGGAGAAGTCGTAACAAGGTTTCCGTAGGTGAACCTGCGGAAGGATCATTGTCGTGACCCTGACCAAAACAGACCGCGCACGCGTTATCTACCTTGCCGGCGGCGGCACTGTCCGTCGCTTGGCCAAAGTCCTTGATAACCTTCTCCTCTCGGAGAGGGGGCCTCGGGGTAAAAGAACCCACGGCGCCAAAGGCGTCAAGGAACACTGTGCCTAACTCGGGGATGCGGCTGGCTTGCTAACCGCCCCCCGTGTTGCAATGCTATTTAATCCACACGACTCTCGGCAACGGATATCTCGGCTCTCGCATCGATGAAGAACGCAGC
>M6 9 size=301
AACCTTATCATTTAGAGGAAGGAGAAGTCGTAACAAGGTTTCCGTAGGTGAACCTGCGGAAGGATCATTGTCGTGACCCTGACCAAAACAGACCGCGCACGCGTTATCTACCTTGCCGGCGGCGGCACTGTCCGTCGCTTGGCCAAAGTCCTCGATAACCTTCTCCTCTCGGAGAGGGGGCCTCGGGGTAAAAGAACCCACGGCGCCAAAGGCGTCAAGGAACACTGTGCCTAACTCGGGGATGCGGCTGGCTTGCTAGCCGCCCCTCGTGTTGCAATGCTATTTAATCCACACGACTCTCGGCAACGGATATCTCGGCTCTCGCATCGATGAAGAACGCAGC
>M6 10 size=284
AACCTTATCATTTAGAGGAAGGAGAAGTCGTAACAAGGTTTCCGTAGGTGAACCTGCGGAAGGATCATTGTCGTGACCCTGACCAAAACAGACCGCGCACGCGTTATCTACCTTGCCGGCGGCGGCATTGTCCGTCGCTTGGCCAAAGTCCACGATAACCTTCTCCTCTCGGAGAGGGGGCCTCGGGGTAAAAGAACCCACGGCGCCAAAGGCGTCAAGGAACACTGTGCCTAACTCGGGGATGCGGCTGGCTTGCTAGCCGCCCCCCGTGTTGCAATGCTATTTAATCCACACGACTCTCGGCAACGGATATCTCGGCTCTCGCATCGATGAAGAACGCAGC
>M6 11 size=229
AACCTTATCATTTAGAGGAAGGAGAAGTCGTAACAAGGTTTCCGTAGGTGAACCTGCGGAAGGATCATTGTCGTGACCCTGACCAAAACAGACCGCGCACGCGTTATCTACCTTGCCGGCGGCGGCATTGTCCGTCGCTTGGCCAAAGTCCTCGATAACCTTCTCCTCTCGGAGAGGGGGCCTCGGGGTAAAAGAACCCACGGCGCCAAAGGCGTCAAGGAACACTGTGCCTAACTCGGGGATGTGGCTGGCTTGCTAGCCGCCCCCCGTGTTGCAATGCTATTTAATCCACACGACTCTCGGCAACGGATATCTCGGCTCTCGCATCGATGAAGAACGCAGC
>M6 12 size=227
AACCTTATCATTTAGAGGAAGGAGAAGTCGTAACAAGGTTTCCGTAGGTGAACCTGCGGAAGGATCATTGTCGTGACCCTGACCAAAACAGACCGCGCACGCGTTATCTACCTTGCCGGCGGCGGCATTGTCCGTCGCTTGGCCAAAGTCCTCGATAACCTTCTCCTCTCGGAGAGGGGGCCTCGGGGTAAAAGAACCCACGGCGCCAAAGGCGTCAAGGAACACTGTGCCTAACTCGGGGATGCGGCTGGCTTGCTAACCGCCCCCCGTGTTGCAATGCTATTTAATCCACACGACTCTCGGCAACGGATATCTCGGCTCTCGCATCGATGAAGAACGCAGC
>M6 13 size=157
AACCTTATCATTTAGAGGAAGGAGAAGTCGTAACAAGGTTTCCGTAGGTGAACCTGCGGAAGGATCATTGTCGTGACCCTGACCAAAACAGACCGCGCACGCGTTATCTACCTTGCCGGCGGCGGCATTGTCCGTCGCTTGGCCAAAGTCCACGATAACCTTCTCCTCTCGGAGAGGGGGCCTCGGGGCAAAAGAACCCACGGCGCCAAAGGCGTCAAGGAACACTGTGCCTAACTCGGGGATGCGGCTGGCTTGCTAGCCGCCCCCCGTGTTGCAATGCTATTTAATCCACACGACTCTCGGCAACGGATATCTCGGCTCTCGCATCGATGAAGAACGCAGC
>M6 14 size=154
AACCTTATCATTTAGAGGAAGGAGAAGTCGTAACAAGGTTTCCGTAGGTGAACCTGCGGAAGGATCATTGTCGTGACCCTGACCAAAACAGACCGTGCACGCGTTATCTACCTTGCCGGCGGCGGCACTGTCCGTCGCTTGGCCAAAGTCCTCGATAACCTTCTCCTCTCGGAGAGGGGGCCTCGGGGTAAAAGAACCCACGGCGCCAAAGGCGTCAAGGAACACTGTGCCTAACTCGGGGATGTGGCTGGCTTGCTAGCCGCCCCCCGTGTTGCAATGCTATTTAATCCACACGACTCTCGGCAACGGATATCTCGGCTCTCGCATCGATGAAGAACGCAGC
>M6 15 size=153
AACCTTATCATTTAGAGGAAGGAGAAGTCGTAACAAGGTTTCCGTAGGTGAACCTGCGGAAGGATCATTGTCGTGACCCTGACCAAAACAGACCGCGCACGCGTTATCTACCTTGCCGGCGGCGGCACTGTCCGTCGCTTGGCCAAAGTCCTCGATAACCTTCTCCTCTCGGAGAGGGGGCCTCGGGGCAAAAGAACCCACGGCGCCAAAGGCGTCAAGGAACACTGTGCCTAACTCGGGGATGCGGCTGGCTTGCTAGCCGCCCCCCGTGTTGCAATGCTATTTAATCCACACGACTCTCGGCAACGGATATCTCGGCTCTCGCATCGATGAAGAACGCAGC
>M6 16 size=152
AACCTTATCATTTAGAGGAAGGAGAAGTCGTAACAAGGTTTCCGTAGGTGAACCTGCGGAAGGATCATTGTCGTGACCCTGACCAAAACAGACCGTGCACGCGTTATCTACCTTGCCGGCGGCGGCACTGTCCGTCGCTTGGCCAAAGTCCTCGATAACCTTCTCCTCTCGGAGAGGGGGCCTCGGGGTAAAAGAACCCACGGCGCCAAAGGCGTCAAGGAACACTGTGCCTAACTCGGGGATGCGGCTGGCTTGCTAACCGCCCCCCGTGTTGCAATGCTATTTAATCCACACGACTCTCGGCAACGGATATCTCGGCTCTCGCATCGATGAAGAACGCAGC
>M6 17 size=150
AACCTTATCATTTAGAGGAAGGAGAAGTCGTAACAAGGTTTCCGTAGGTGAACCTGCGGAAGGATCATTGTCGTGACCCTGACCAAAACAGACCGCGCACGCGTTATCTACCTTGCCGGCGGCGGCATTGTCCGTCGCTTGGCCAAAGTCCTCGATAACCTTCTCCTCTCGGAGAGGGGGCCTCGGGGTAAAAGAACCCACGGCGCCAAAGGCGTCAAGGAACACTGTGCCTAACTCGGGGATGCGGCTGGCTTGCTAGCCGCCCCTCGTGTTGCAATGCTATTTAATCCACACGACTCTCGGCAACGGATATCTCGGCTCTCGCATCGATGAAGAACGCAGC
>M6 18 size=111
AACCTTATCATTTAGAGGAAGGAGAAGTCGTAACAAGGTTTCCGTAGGTGAACCTGCGGAAGGATCATTGTCGTGACCCTGACCAAAACAGACCGCGCACGCGTTATCTACCTTGCCGGCGGCGGCATTGTCCGTCGCTTGGCCAAAGTCCTCGATAACCTTCTCCTCTCGGAGAGGGGGCCTCGGGGCAAAAGAACCCACGGCGCCAAAGGCGTCAAGGAACACTGTGCCTAACTCGGGGATGCGGCTGGCTTGCTAGCCGCCCCCCGTGTTGCAATGCTATTTAATCCACACGACTCTCGGCAACGGATATCTCGGCTCTCGCATCGATGAAGAACGCAGC
>M6 19 size=106
AACCTTATCATTTAGAGGAAGGAGAAGTCGTAACAAGGTTTCCGTAGGTGAACCTGCGGAAGGATCATTGTCGTGACCCTGACCAAAACAGACCGTGCACGCGTTATCTACCTTGCCGGCGGCGGCACTGTCCGTCGCTTGGCCAAAGTCCTCGATAACCTTCTCCTCTCGGAGAGGGGGCCTCGGGGTAAAAGAACCCACGGCGCCAAAGGCGTCAAGGAACACTGTGCCTAACTCGGGGATGCGGCTGGCTTGCTAGCCGCCCCTCGTGTTGCAATGCTATTTAATCCACACGACTCTCGGCAACGGATATCTCGGCTCTCGCATCGATGAAGAACGCAGC
>M6 20 size=102
AACCTTATCATTTAGAGGAAGGAGAAGTCGTAACAAGGTTTCCGTAGGTGAACCTGCGGAAGGATCATTGTCGTGACCCTGACCAAAACAGACCGCGCACGCGTTATCTACCTTGCCGGCGGCGGCACTGTCCGTCACTTGGCCAAAGTCCTCGATAACCTTCTCCTCTCGGAGAGGGGGCCTCGGGGTAAAAGAACCCACGGCGCCAAAGGCGTCAAGGAACACTGTGCCTAACTCGGGGATGCGGCTGGCTTGCTAGCCGCCCCTCGTGTTGCAATGCTATTTAATCCACACGACTCTCGGCAACGGATATCTCGGCTCTCGCATCGATGAAGAACGCAGC
>M6 21 size=84
AACCTTATCATTTAGAGGAAGGAGAAGTCGTAACAAGGTTTCCGTAGGTGAACCTGCGGAAGGATCATTGTCGTGACCCTGACCAAAACAGACCGCGCACGCGTTATCTACCTTGCCGGCGGCGGCACTGTCCGTCGCTTGGCCAAAGTCCTTGATAACCTTCTCCTCTCGGAGAGGGGGCCTCGGGGTAAAAGAACCCACGGCGCCAAAGGCGTCAAGGAACACTGTGCCTAACTCGGGGATGTGGCTGGCTTGCTAGCCGCCCCCCGTGTTGCAATGCTATTTAATCCACACGACTCTCGGCAACGGATATCTCGGCTCTCGCATCGATGAAGAACGCAGC
>M6 22 size=81
AACCTTATCATTTAGAGGAAGGAGAAGTCGTAACAAGGTTTCCGTAGGTGAACCTGCGGAAGGATCATTGTCGTGACCCTGACCAAAACAGACCGCGCACGCGTTATCTACCTTGCCGGCGGCGGCACTGTCCGTCGCTTGGCCAAAGTCCACGATAACCTTCTCCTCTCGGAGAGGGGGCCTCGGGGCAAAAGAACCCACGGCGCCAAAGGCGTCAAGGAACACTGTGCCTAACTCGGGGATGCGGCTGGCTTGCTAGCCGCCCCCCGTGTTGCAATGCTATTTAATCCACACGACTCTCGGCAACGGATATCTCGGCTCTCGCATCGATGAAGAACGCAGC
>M6 23 size=80
AACCTTATCATTTAGAGGAAGGAGAAGTCGTAACAAGGTTTCCGTAGGTGAACCTGCGGAAGGATCATTGTCGTGACCCTGACCAAAACAGACCGCGCACGCGTTATCTACCTTGCCGGCGGCGGCACTGTCCGTCACTTGGCCAAAGTCCTCGATAACCTTCTCCTCTCGGAGAGGGGGCCTCGGGGTAAAAGAACCCACGGCGCCAAAGGCGTCAAGGAACACTGTGCCTAACTCGGGGATGTGGCTGGCTTGCTAGCCGCCCCCCGTGTTGCAATGCTATTTAATCCACACGACTCTCGGCAACGGATATCTCGGCTCTCGCATCGATGAAGAACGCAGC
>M6 24 size=67
AACCTTATCATTTAGAGGAAGGAGAAGTCGTAACAAGGTTTCCGTAGGTGAACCTGCGGAAGGATCATTGTCGTGACCCTGACCAAAACAGACCGCGCACGCGTTATCTACCTTGCCGGCGGCGGCACTGTCCGTCGCTTGGCCAAAGTCCTTGATAACCTTCTCCTCTCGGAGAGGGGGCCTCGGGGTAAAAGAACCCACGGCGCCAAAGGCGTCAAGGAACACTGTGCCTAACTCGGGGATGCGGCTGGCTTGCTAGCCGCCCCTCGTGTTGCAATGCTATTTAATCCACACGACTCTCGGCAACGGATATCTCGGCTCTCGCATCGATGAAGAACGCAGC
>M6 25 size=57
AACCTTATCATTTAGAGGAAGGAGAAGTCGTAACAAGGTTTCCGTAGGTGAACCTGCGGAAGGATCATTGTCGTGACCCTGACCAAAACAGACCGTGCACGCGTTATCTACCTTGCCGGCGGCGGCACTGTCCGTCGCTTGGCCAAAGTCCTCGATAACCTTCTCCTCTCGGAGAGGGGGCCTCGGGGCAAAAGAACCCACGGCGCCAAAGGCGTCAAGGAACACTGTGCCTAACTCGGGGATGCGGCTGGCTTGCTAGCCGCCCCCCGTGTTGCAATGCTATTTAATCCACACGACTCTCGGCAACGGATATCTCGGCTCTCGCATCGATGAAGAACGCAGC
>M6 26 size=54
AACCTTATCATTTAGAGGAAGGAGAAGTCGTAACAAGGTTTCCGTAGGTGAACCTGCGGAAGGATCATTGTCGTGACCCTGACCAAAACAGACCGCGCACGCGTTATCTACCTTGCCGGCGGCGGCACTGTCCGTCACTTGGCCAAAGTCCTCGATAACCTTCTCCTCTCGGAGAGGGGGCCTCGGGGTAAAAGAACCCACGGCGCCAAAGGCGTCAAGGAACACTGTGCCTAACTCGGGGATGCGGCTGGCTTGCTAACCGCCCCCCGTGTTGCAATGCTATTTAATCCACACGACTCTCGGCAACGGATATCTCGGCTCTCGCATCGATGAAGAACGCAGC
>M6 27 size=49
AACCTTATCATTTAGAGGAAGGAGAAGTCGTAACAAGGTTTCCGTAGGTGAACCTGCGGAAGGATCATTGTCGTGACCCTGACCAAAACAGACCGCGCACGCGTTATCTACCTTGCCGGCGGCGGCACTGTCCGTCGCTTGGCCAAAGTCCACGATAACCTTCTCCTCTCGGAGAGGGGGCCTCGGGGTAAAAGAACCCACGGCGCCAAAGGCGTCAAGGAACACTGTGCCTAACTCGGGGATGCGGCTGGCTTGCTAGCCGCCCCCCGTGTTGCAATGCTATTTAATCCACACGACTCTCGGCAACGGATATCTCGGCTCTCGCATCGATGAAGAACGCAGC
>M6 28 size=45
AACCTTATCATTTAGAGGAAGGAGAAGTCGTAACAAGGTTTCCGTAGGTGAACCTGCGGAAGGATCATTGTCGTGACCCTGACCAAAACAGACCGTGCACGCGTTATCTACCTTGCCGGCGGCGGCATTGTCCGTCGCTTGGCCAAAGTCCTCGATAACCTTCTCCTCTCGGAGAGGGGGCCTCGGGGTAAAAGAACCCACGGCGCCAAAGGCGTCAAGGAACACTGTGCCTAACTCGGGGATGCGGCTGGCTTGCTAGCCGCCCCCCGTGTTGCAATGCTATTTAATCCACACGACTCTCGGCAACGGATATCTCGGCTCTCGCATCGATGAAGAACGCAGC
>M6 29 size=45
AACCTTATCATTTAGAGGAAGGAGAAGTCGTAACAAGGTTTCCGTAGGTGAACCTGCGGAAGGATCATTGTCGTGACCCTGACCAAAACAGACCGCGCACGCGTTATCTACCTTGCCGGCGGCGGCATTGTCCGTCGCTTGGCCAAAGTCCTTGATAACCTTCTCCTCTCGGAGAGGGGGCCTCGGGGTAAAAGAACCCACGGCGCCAAAGGCGTCAAGGAACACTGTGCCTAACTCGGGGATGCGGCTGGCTTGCTAACCGCCCCCCGTGTTGCAATGCTATTTAATCCACACGACTCTCGGCAACGGATATCTCGGCTCTCGCATCGATGAAGAACGCAGC
>M6 30 size=44
AACCTTATCATTTAGAGGAAGGAGAAGTCGTAACAAGGTTTCCGTAGGTGAACCTGCGGAAGGATCATTGTCGTGACCCTGACCAAAACAGACCGCGCACGCGTTATCTACCTTGCCGGCGGCGGCATTGTCCGTCGCTTGGCCAAAGTCCACGATAACCTTCTCCTCTCGGAGAGGGGGCCTCGGGGTAAAAGAACCCACGGCGCCAAAGGCGTCAAGGAACACTGTGCCTAACTCGGGGATGTGGCTGGCTTGCTAGCCGCCCCCCGTGTTGCAATGCTATTTAATCCACACGACTCTCGGCAACGGATATCTCGGCTCTCGCATCGATGAAGAACGCAGC
>M6 31 size=41
AACCTTATCATTTAGAGGAAGGAGAAGTCGTAACAAGGTTTCCGTAGGTGAACCTGCGGAAGGATCATTGTCGTGACCCTGACCAAAACAGACCGCGCATGCGTTATCTACCTTGCCGGCGGCGGCATTGTCCGTCGCTTGGCCAAAGTCCTCGATAACCTTCTCCTCTCGGAGAGGGGGCCTCGGGGTAAAAGAACCCACGGCGCCAAAGGCGTCAAGGAACACTGTGCCTAACTCGGGGATGCGGCTGGCTTGCTAGCCGCCCCCCGTGTTGCAATGCTATTTAATCCACACGACTCTCGGCAACGGATATCTCGGCTCTCGCATCGATGAAGAACGCAGC
>M6 32 size=35
AACCTTATCATTTAGAGGAAGGAGAAGTCGTAACAAGGTTTCCGTAGGTGAACCTGCGGAAGGATCATTGTCGTGTCCCTGACCAAAACAGACCGCGCACGCGTTATCTACCTTGCCGGCGGCGGCATTGTCCGTCGCTTGGCCAAAGTCCACGATAACCTTCTCCTCTCGGAGAGGGGGCCTCGGGGTAAAAGAACCCACGGCGCCAAAGGCGTCAAGGAACACTGTGCCTAACTCGGGGATGCGGCTGGCTTGCTAGCCGCCCCCCGTGTTGCAATGCTATTTAATCCACACGACTCTCGGCAACGGATATCTCGGCTCTCGCATCGATGAAGAACGCAGC
>M6 33 size=33
AACCTTATCATTTAGAGGAAGGAGAAGTCGTAACAAGGTTTCCGTAGGTGAACCTGCGGAAGGATCATTGTCGTGACCCTGACCAAAACAGACCGCGCACGCGTTATCTACCTTGCCGGCGGCGGCACTGTCCGTCACTTGGCCAAAGTCCTCGATAACCTTCTCCTCTCGGAGAGGGGGCCTCGGGGCAAAAGAACCCACGGCGCCAAAGGCGTCAAGGAACACTGTGCCTAACTCGGGGATGCGGCTGGCTTGCTAGCCGCCCCCCGTGTTGCAATGCTATTTAATCCACACGACTCTCGGCAACGGATATCTCGGCTCTCGCATCGATGAAGAACGCAGC
>M6 34 size=33
AACCTTATCATTTAGAGGAAGGAGAAGTCGTAACAAGGTTTCCGTAGGTGAACCTGCGGAAGGATCATTGTCGTGACCCTGACCAAAACAGACCGTGCACGCGTTATCTACCTTGCCGGCGGCGGCACTGTCCGTCGCTTGGCCAAAGTCCTTGATAACCTTCTCCTCTCGGAGAGGGGGCCTCGGGGTAAAAGAACCCACGGCGCCAAAGGCGTCAAGGAACACTGTGCCTAACTCGGGGATGCGGCTGGCTTGCTAACCGCCCCCCGTGTTGCAATGCTATTTAATCCACACGACTCTCGGCAACGGATATCTCGGCTCTCGCATCGATGAAGAACGCAGC
>M6 35 size=32
AACCTTATCATTTAGAGGAAGGAGAAGTCGTAACAAGGTTTCCGTAGGTGAACCTGCGGAAGGATCATTGTCGTGACCCTGACCAAAACAGACCGCGCACGCGTTATCTACCTTGCCGGCGGCGGCATTGTCCGTCGCTTGGCCAAAGTCCACGATAACCTTCTCCTCTCGGAGAGGGGGCCTCGGGGTAAAAGAACCCACGGCGCCAAAGGCGTCAAGGAACACTGTGCCTAACTCGGGGATGCGGCTGGCTTGCTAGCCGCCCCTCGTGTTGCAATGCTATTTAATCCACACGACTCTCGGCAACGGATATCTCGGCTCTCGCATCGATGAAGAACGCAGC
>M6 36 size=30
AACCTTATCATTTAGAGGAAGGAGAAGTCGTAACAAGGTTTCCGTAGGTGAACCTGCGGAAGGATCATTGTCGTGACCCTGACCAAAACAGACCGCGCACGCGTTATCTACCTTGCCGGCGGCGGCATTGTCCGTCGCTTGGCCAAAGTCCTTGATAACCTTCTCCTCTCGGAGAGGGGGCCTCGGGGTAAAAGAACCCACGGCGCCAAAGGCGTCAAGGAACACTGTGCCTAACTCGGGGATGCGGCTGGCTTGCTAGCCGCCCCCCGTGTTGCAATGCTATTTAATCCACACGACTCTCGGCAACGGATATCTCGGCTCTCGCATCGATGAAGAACGCAGC
>M6 37 size=30
AACCTTATCATTTAGAGGAAGGAGAAGTCGTAACAAGGTTTCCGTAGGTGAACCTGCGGAAGGATCATTGTCGTGACCCTGACCAAAACAGACCGTGCACGCGTTATCTACCTTGCCGGCGGCGGCACTGTTCGTCGCTTGGCCAAAGTCCTCGATAACCTTCTCCTCTCGGAGAGGGGGCCTCGGGGTAAAAGAACCCACGGCGCCAAAGGCGTCAAGGAACACTGTGCCTAACTCGGGGATGCGGCTGGCTTGCTAGCCGCCCCCCGTGTTGCAATGCTATTTAATCCACACGACTCTCGGCAACGGATATCTCGGCTCTCGCATCGATGAAGAACGCAGC
>M6 38 size=29
AACCTTATCATTTAGAGGAAGGAGAAGTCGTAACAAGGTTTCCGTAGGTGAACCTGCGGAAGGATCATTGTCGTGTCCCTGACCAAAACAGACCGCGCACGCGTTATCTACCTTGCCGGCGGCGGCATTGTCCGTCGCTTGGCCAAAGTCCTCGATAACCTTCTCCTCTCGGAGAGGGGGCCTCGGGGTAAAAGAACCCACGGCGCCAAAGGCGTCAAGGAACACTGTGCCTAACTCGGGGATGCGGCTGGCTTGCTAGCCGCCCCCCGTGTTGCAATGCTATTTAATCCACACGACTCTCGGCAACGGATATCTCGGCTCTCGCATCGATGAAGAACGCAGC
>M6 39 size=26
AACCTTATCATTTAGAGGAAGGAGAAGTCGTAACAAGGTTTCCGTAGGTGAACCTGCGGAAGGATCATTGTCGTGTCCCTGACCAAAACAGACCGCGCACGCGTTATCTACCTTGCCGGCGGCGGCATTGTCCGTCGCTTGGCCAAAGTCCACGATAACCTTCTCCTCTCGGAGAGGGGGCCTCGGGGCAAAAGAACCCACGGCGCCAAAGGCGTCAAGGAACACTGTGCCTAACTCGGGGATGCGGCTGGCTTGCTAGCCGCCCCCCGTGTTGCAATGCTATTTAATCCACACGACTCTCGGCAACGGATATCTCGGCTCTCGCATCGATGAAGAACGCAGC
>M6 40 size=25
AACCTTATCATTTAGAGGAAGGAGAAGTCGTAACAAGGTTTCCGTAGGTGAACCTGCGGAAGGATCATTGTCGTGACCCTGACCAAAACAGACCGCGCACGCGTTATCTACCTTGCCGGCGGCGGCACTGTCCGTCGCTTGGTCAAAGTCCTCGATAACCTTCTCCTCTCGGAGAGGGGGCCTCGGGGTAAAAGAACCCACGGCGCCAAAGGCGTCAAGGAACACTGTGCCTAACTCGGGGATGCGGCTGGCTTGCTAGCCGCCCCCCGTGTTGCAATGCTATTTAATCCACACGACTCTCGGCAACGGATATCTCGGCTCTCGCATCGATGAAGAACGCAGC
>M6 41 size=25
AACCTTATCATTTAGAGGAAGGAGAAGTCGTAACAAGGTTTCCGTAGGTGAACCTGCGGAAGGATCATTGTCGTGACCCTGACCAAAACAGACCGTGCACGCGTTATCTACCTTGCCGGCGGCGGCACTGTCCGTCGCTTGGCCAAAGTCCTTGATAACCTTCTCCTCTCGGAGAGGGGGCCTCGGGGTAAAAGAACCCACGGCGCCAAAGGCGTCAAGGAACACTGTGCCTAACTCGGGGATGCGGCTGGCTTGCTAGCCGCCCCCCGTGTTGCAATGCTATTTAATCCACACGACTCTCGGCAACGGATATCTCGGCTCTCGCATCGATGAAGAACGCAGC
>M6 42 size=23
AACCTTATCATTTAGAGGAAGGAGAAGTCGTAACAAGGTTTCCGTAGGTGAACCTGCGGAAGGATCATTGTCGTGACCCTGACCAAAACAGACCGCGCACGCGTTATCTACCTTGCCGGCGGCGGCATTGTCCGTCGCTTGGCCAAAGTCCACGATAACCTTCTCCTCTCGGAGAGGGGGCCTCGGGGTAAAAGAACCCACGGCGCCAAAGGCGTCAAGGAACACTGTGCCTAACTCGGGGATGCGGCTGGCTTGCTAACCGCCCCCCGTGTTGCAATGCTATTTAATCCACACGACTCTCGGCAACGGATATCTCGGCTCTCGCATCGATGAAGAACGCAGC
>M6 43 size=21
AACCTTATCATTTAGAGGAAGGAGAAGTCGTAACAAGGTTTCCGTAGGTGAACCTGCGGAAGGATCATTGTCGTGACCCTGACCAAAACAGACCGCGCACGCGTTATCTACCTTGCCGGCGGCGGCACTGTCCGTCGCTTGGCCAAAGTCCTTGATAACCTTCTCCTCTCGGAGAGGGGGCATCGGGGTAAAAGAACCCACGGCGCCAAAGGCGTCAAGGAACACTGTGCCTAACTCGGGGATGCGGCTGGCTTGCTAGCCGCCCCCCGTGTTGCAATGCTATTTAATCCACACGACTCTCGGCAACGGATATCTCGGCTCTCGCATCGATGAAGAACGCAGC
>M6 44 size=20
AACCTTATCATTTAGAGGAAGGAGAAGTCGTAACAAGGTTTCCGTAGGTGAACCTGCGGAAGGATCATTGTCGTGACCCTGACCAAAACAGACCGTGCACGCGTTATCTACCTTGCCGGCGGCGGCACTGTCCGTCGCTTGGCCAAAGTCCACGATAACCTTCTCCTCTCGGAGAGGGGGCCTCGGGGCAAAAGAACCCACGGCGCCAAAGGCGTCAAGGAACACTGTGCCTAACTCGGGGATGCGGCTGGCTTGCTAGCCGCCCCCCGTGTTGCAATGCTATTTAATCCACACGACTCTCGGCAACGGATATCTCGGCTCTCGCATCGATGAAGAACGCAGC
>M6 45 size=19
AACCTTATCATTTAGAGGAAGGAGAAGTCGTAACAAGGTTTCCGTAGGTGAACCTGCGGAAGGATCATTGTCGTGACCCTGACCAAAACAGACCGTGCACGCGTTATCTACCTTGCCGGCGGCGGCACTGTCCGTCGCTTGGCCAAAGTCCACGATAACCTTCTCCTCTCGGAGAGGGGGCCTCGGGGTAAAAGAACCCACGGCGCCAAAGGCGTCAAGGAACACTGTGCCTAACTCGGGGATGCGGCTGGCTTGCTAGCCGCCCCCCGTGTTGCAATGCTATTTAATCCACACGACTCTCGGCAACGGATATCTCGGCTCTCGCATCGATGAAGAACGCAGC
>M6 46 size=16
AACCTTATCATTTAGAGGAAGGAGAAGTCGTAACAAGGTTTCCGTAGGTGAACCTGCGGAAGGATCATTGTCGTGACCCTGACCAAAACAGACCGCGCACGCGTTATCTACCTTGCCGGCGGCGGCACTGTCCGTCACTTGGCCAAAGTCCACGATAACCTTCTCCTCTCGGAGAGGGGGCCTCGGGGCAAAAGAACCCACGGCGCCAAAGGCGTCAAGGAACACTGTGCCTAACTCGGGGATGCGGCTGGCTTGCTAGCCGCCCCCCGTGTTGCAATGCTATTTAATCCACACGACTCTCGGCAACGGATATCTCGGCTCTCGCATCGATGAAGAACGCAGC
>M6 47 size=15
AACCTTATCATTTAGAGGAAGGAGAAGTCGTAACAAGGTTTCCGTAGGTGAACCTGCGGAAGGATCATTGTCGTGTCCCTGACCAAAACAGACCGCGCACGCGTTATCTACCTTGCCGGCGGCGGCACTGTCCGTCGCTTGGCCAAAGTCCTCGATAACCTTCTCCTCTCGGAGAGGGGGCCTCGGGGTAAAAGAACCCACGGCGCCAAAGGCGTCAAGGAACACTGTGCCTAACTCGGGGATGCGGCTGGCTTGCTAGCCGCCCCCCGTGTTGCAATGCTATTTAATCCACACGACTCTCGGCAACGGATATCTCGGCTCTCGCATCGATGAAGAACGCAGC
>M6 48 size=14
AACCTTATCATTTAGAGGAAGGAGAAGTCGTAACAAGGTTTCCGTAGGTGAACCTGCGGAAGGATCATTGTCGTGACCCTGACCAAAATAGACCGCGCACGCGTTATCTACCTTGCCGGCGGCGGCACTGTCCGTCGCTTGGCCAAAGTCCTCGATAACCTTCTCCTCTCGGAGAGGGGGCCTCGGGGTAAAAGAACCCACGGCGCCAAAGGCGTCAAGGAACACTGTGCCTAACTCGGGGATGCGGCTGGCTTGCTAGCCGCCCCCCGTGTTGCAATGCTATTTAATCCACACGACTCTCGGCAACGGATATCTCGGCTCTCGCATCGATGAAGAACGCAGC
>M6 49 size=14
AACCTTATCATTTAGAGGAAGGAGAAGTCGTAACAAGGTTTCCGTAGGTGAACCTGCGGAAGGATCATTGTCGTGACCCTGACCAAAACAGACCGCGCACGCGTTATCTACCTTGCCGGCGGCGGCACTGTCCGTCGCTTGGCCAAAGTCCTTGATAACCTTCTCCTCTCGGAGAGGGGGCATCGGGGTAAAAGAACCCACGGCGCCAAAGGCGTCAAGGAACACTGTGCCTAACTCGGGGATGCGGCTGGCTTGCTAACCGCCCCCCGTGTTGCAATGCTATTTAATCCACACGACTCTCGGCAACGGATATCTCGGCTCTCGCATCGATGAAGAACGCAGC
>M6 50 size=14
AACCTTATCATTTAGAGGAAGGAGAAGTCGTAACAAGGTTTCCGTAGGTGAACCTGCGGAAGGATCATTGTCGTGACCCTGACCAAAACAGACCGCGCACGCGTTATCTACCTTGCCGGCGGCGGCACTGTCCGTCGCTTGGCCAAAGTCCTCGATAACCTTCTCCTCTCGGAGAGGGGGCCTCGGGGTAAAAGAACCCACGGCGCCAAAGGCGTCAAGGAACACTGTGCCTAACTCGGGGATGCGGCTGGCTTGCTAGCCGCCCCCCGTGTTGCAATGCTATTTAATCCACACGACTCTCGGCAACGGATATCTCGGCTCTCGCATCGATGAAGAACGCAGA
>M6 51 size=13
AACCTTATCATTTAGAGGAAGGAGAAGTCGTAACAAGGTTTCCGTAGGTGAACCTGCGGAAGGATCATTGTCGTGACCCTGACCAAAACAGACCGCGCACGCGTTATCTACCTTGCCGGCGGCGGCATTGTCCGTCGCTTGGCCAAAGTCCACGATAACCTTCTCCTCTCGGAGAGGGGGCCTCGGGGCAAAAGAACCCACGGCGCCAAAGGCGTCAAGGAACACTGTGCCTAACTCGGGGATGTGGCTGGCTTGCTAGCCGCCCCCCGTGTTGCAATGCTATTTAATCCACACGACTCTCGGCAACGGATATCTCGGCTCTCGCATCGATGAAGAACGCAGC
>M6 52 size=12
AACCTTATCATTTAGAGGAAGGAGAAGTCGTAACAAGGTTTCCGTAGGTGAACCTGCGGAAGGATCATTGTCGTGACCCTGACCAAAACAGACCGCGCACGCGTTATCTACCTTGCCGGCGGCGGCACTGTCCGTCACTTGGCCAAAGTCCACGATAACCTTCTCCTCTCGGAGAGGGGGCCTCGGGGTAAAAGAACCCACGGCGCCAAAGGCGTCAAGGAACACTGTGCCTAACTCGGGGATGCGGCTGGCTTGCTAGCCGCCCCCCGTGTTGCAATGCTATTTAATCCACACGACTCTCGGCAACGGATATCTCGGCTCTCGCATCGATGAAGAACGCAGC
>M6 53 size=12
AACCTTATCATTTAGAGGAAGGAGAAGTCGTAACAAGGTTTCCGTAGGTGAACCTGCGGAAGGATCATTGTCGTGACCCTGACCAAAACAGACCGTGCACGCGTTATCTACCTTGCCGGCGGCGGCACTGTCCGTCACTTGGCCAAAGTCCTCGATAACCTTCTCCTCTCGGAGAGGGGGCCTCGGGGTAAAAGAACCCACGGCGCCAAAGGCGTCAAGGAACACTGTGCCTAACTCGGGGATGCGGCTGGCTTGCTAGCCGCCCCTCGTGTTGCAATGCTATTTAATCCACACGACTCTCGGCAACGGATATCTCGGCTCTCGCATCGATGAAGAACGCAGC
>M6 54 size=12
AACCTTATCATTTAGAGGAAGGAGAAGTCGTAACAAGGTTTCCGTAGGTGAACCTGCGGAAGGATCATTGTCGTGACCCTGACCAAAACAGACCGCGCACGCGTTATCTACCTTGCCGGCGGCGGCACTGTCCGTCGCTTGGCCAAAGTCCTCGATAACCTTCTCCTCTCGGAGAGGGGGCATCGGGGTAAAAGAACCCACGGCGCCAAAGGCGTCAAGGAACACTGTGCCTAACTCGGGGATGCGGCTGGCTTGCTAGCCGCCCCCCGTGTTGCAATGCTATTTAATCCACACGACTCTCGGCAACGGATATCTCGGCTCTCGCATCGATGAAGAACGCAGC
>M6 55 size=12
AACCTTATCATTTAGAGGAAGGAGAAGTCGTAACAAGGTTTCCGTAGGTGAACCTGCGGAAGGATCATTGTCGTGACCCTGACCAAAACAGACCGCGCACGCGTTATCTACCTTGCCGGCGGCGGCACTGTCCGTCGCTTGGCCAAAGTCCTCGATAACCTTCTCCTCTCGGAGAGGGGGCCTCGGGGTAAAAGAACCCACGGCGCCAAAGGCGTCAAGGAACACTGTGCCTAACTCGGGGATGTGGCTGGCTTGCTAACCGCCCCCCGTGTTGCAATGCTATTTAATCCACACGACTCTCGGCAACGGATATCTCGGCTCTCGCATCGATGAAGAACGCAGC
>M6 56 size=12
AACCTTATCATTTAGAGGAAGGAGAAGTCGTAACAAGGTTTCCGTAGGTGAACCTGCGGAAGGATCATTGTCGTGACCCTGACCAAAACAGACCGCGCACGCGTTATCTACCTTGCCGGCGGCGGCATTGTCCGTCACTTGGCCAAAGTCCTCGATAACCTTCTCCTCTCGGAGAGGGGGCCTCGGGGTAAAAGAACCCACGGCGCCAAAGGCGTCAAGGAACACTGTGCCTAACTCGGGGATGCGGCTGGCTTGCTAGCCGCCCCCCGTGTTGCAATGCTATTTAATCCACACGACTCTCGGCAACGGATATCTCGGCTCTCGCATCGATGAAGAACGCAGC
>M6 57 size=12
AACCTTATCATTTAGAGGAAGGAGAAGTCGTAACAAGGTTTCCGTAGGTGAACCTGCGGAAGGATCATTGTCGTGACCCTGACCAAAACAGACCGCGCACGCGTTATCTACCTTGCCGGCGGCGGCACTGTCCGTCACTTGGCCAAAGTCCTTGATAACCTTCTCCTCTCGGAGAGGGGGCCTCGGGGTAAAAGAACCCACGGCGCCAAAGGCGTCAAGGAACACTGTGCCTAACTCGGGGATGCGGCTGGCTTGCTAACCGCCCCCCGTGTTGCAATGCTATTTAATCCACACGACTCTCGGCAACGGATATCTCGGCTCTCGCATCGATGAAGAACGCAGC
>M6 58 size=11
AACCTTATCATTTAGAGGAAGGAGAAGTCGTAACAAGGTTTCCGTAGGTGAACCTGCGGAAGGATCATTGTCGTGACCCTGACCAAAACAGACCGCGCACGCGTTATCTACCTTGCCGGCGGCGGCACTGTCCGTCGCTTGGCCAAAGTCCTCGATAACCTTCTCCTCTCGGAGAGGGGGCCTCGGGGTAAAAGAACCCACGGCGCCAAAGGCGTCAAGGAACACTGTGCCTAACTCGGGGATGTGGCTGGCTTGCTAGCCGCCCCTCGTGTTGCAATGCTATTTAATCCACACGACTCTCGGCAACGGATATCTCGGCTCTCGCATCGATGAAGAACGCAGC
>M6 59 size=11
AACCTTATCATTTAGAGGAAGGAGAAGTCGTAACAAGGTTTCCGTAGGTGAACCTGCGGAAGGATCATTGTCGTGACCCTGACCAAAACAGACCGCGCACGCGTTATCTACCTTGCCGGCGGCGGCACTGTCCATCGCTTGGCCAAAGTCCTCGATAACCTTCTCCTCTCGGAGAGGGGGCCTCGGGGTAAAAGAACCCACGGCGCCAAAGGCGTCAAGGAACACTGTGCCTAACTCGGGGATGCGGCTGGCTTGCTAGCCGCCCCCCGTGTTGCAATGCTATTTAATCCACACGACTCTCGGCAACGGATATCTCGGCTCTCGCATCGATGAAGAACGCAGC
>M6 60 size=11
AACCTTATCATTTAGAGGAAGGAGAAGTCGTAACAAGGTTTCCGTAGGTGAACCTGCGGAAGGATCATTGTCGTGACCCTGACCAAAACAGACCGTGCACGCGTTATCTACCTTGCCGGCGGCGGCACTGTCCGTCGCTTGGCCAAAGTCCTCGATAACCTTCTCCTCTCGGAGAGGGGGCATCGGGGTAAAAGAACCCACGGCGCCAAAGGCGTCAAGGAACACTGTGCCTAACTCGGGGATGCGGCTGGCTTGCTAACCGCCCCCCGTGTTGCAATGCTATTTAATCCACACGACTCTCGGCAACGGATATCTCGGCTCTCGCATCGATGAAGAACGCAGC
>M6 61 size=10
AACCTTATCATTTAGAGGAAGGAGAAGTCGTAACAAGGTTTCCGTAGGTGAACCTGCGGAAGGATCATTGTCGTGACCCTGACCAAAACAGACCGCGCATGCGTTATCTACCTTGCCGGCGGCGGCACTGTCCGTCGCTTGGCCAAAGTCCTCGATAACCTTCTCCTCTCGGAGAGGGGGCCTCGGGGTAAAAGAACCCACGGCGCCAAAGGCGTCAAGGAACACTGTGCCTAACTCGGGGATGCGGCTGGCTTGCTAGCCGCCCCCCGTGTTGCAATGCTATTTAATCCACACGACTCTCGGCAACGGATATCTCGGCTCTCGCATCGATGAAGAACGCAGC
>M6 62 size=10
AACCTTATCATTTAGAGGAAGGAGAAGTCGTAACAAGGTTTCCGTAGGTGAACCTGCGGAAGGATCATTGTCGTGACCCTGACCAAAACAGACCGTGCACGCGTTATCTACCTTGCCGGCGGCGGCACTGTCCGTCACTTGGCCAAAGTCCTCGATAACCTTCTCCTCTCGGAGAGGGGGCCTCGGGGTAAAAGAACCCACGGCGCCAAAGGCGTCAAGGAACACTGTGCCTAACTCGGGGATGCGGCTGGCTTGCTAGCCGCCCCCCGTGTTGCAATGCTATTTAATCCACACGACTCTCGGCAACGGATATCTCGGCTCTCGCATCGATGAAGAACGCAGC
>M6 63 size=10
AACCTTATCATTTAGAGGAAGGAGAAGTCGTAACAAGGTTTCCGTAGGTGAACCTGCGGAAGGATCATTGTCGTGACCCTGACCAAAACAGACCGCGCACGCGTTATCTACCTTGCCGGCGGCGGCATTGTCCGTCGCTTGGCCAAAGTCCTCGATAACCTTCTCCTCTCGGAGAGGGGGCATCGGGGTAAAAGAACCCACGGCGCCAAAGGCGTCAAGGAACACTGTGCCTAACTCGGGGATGCGGCTGGCTTGCTAACCGCCCCCCGTGTTGCAATGCTATTTAATCCACACGACTCTCGGCAACGGATATCTCGGCTCTCGCATCGATGAAGAACGCAGC
>M8 1 size=3562
AACCTTATCATTTAGAGGAAGGAGAAGTCGTAACAAGGTTTCCGTAGGTGAACCTGCGGAAGGATCATTGTCGTGACCCTGACCAAAACAGACCGCGCACACGTTATCTAACTTGCCGGCGGCGGCACCGTACGTCGCTTGGCCAAAGTCCTCGATAACCTCCTCTCCTCGGAGCGGGGGC-TCGGGGTAAAAGAACCCACGGCGCCTAAGGCGTCAAGGAACACTATGCCTAACTCGGGGACGTGGCTGGCTTGCTAGCCGCCCC-CGTGTTGCAATGCTATTTAATCCAAACGACTCTCGGCAACGGATATCTCGGCTCTCGCATCGATGAAGAACGCAGC
>M8 2 size=3143
AACCTTATCATTTAGAGGAAGGAGAAGTCGTAACAAGGTTTCCGTAGGTGAACCTGCGGAAGGATCATTGTCGTGACCCTGACCAAAACAGACCGCGCACACGTTATCTAACTTGCCGGCGGCGGCACCGTACGTCGCTTGGCCAAAGTCCTCGATAACCTCCTCTCCTCGGAGCGGGGGC-TCGGGGTAAAAGAACCCACGGCGCCTAAGGCGTCAAGGAACACTATGCCTAACTCGGGGACGTGGTTGGCTTGCTAGCCGCCCC-CGTGTTGCAATGCTATTTAATCCAAACGACTCTCGGCAACGGATATCTCGGCTCTCGCATCGATGAAGAACGCAGC
>M8 3 size=1406
AACCTTATCATTTAGAGGAAGGAGAAGTCGTAACAAGGTTTCCGTAGGTGAACCTGCGGAAGGATCATTGTCGTGACCCTGACCAAAACAGACCGCGCACACGTTATCTAACTTGCCGGCGGCGGCACCGTACGTCGCTTGGCCAAAGTCCTCGATAACCTCCTCTCCTCGGAGCGGGGGC-TCGGGGTAAAAGAACCCACGGCGCCAAAGGCGTCAAGGAACACTATGCCTAACTCGGGGACGTGGCTGGCTTGCTAGCCGCCCC-CGTGTTGCAATGCTATTTAATCCAAACGACTCTCGGCAACGGATATCTCGGCTCTCGCATCGATGAAGAACGCAGC
>M8 4 size=1142
AACCTTATCATTTAGAGGAAGGAGAAGTCGTAACAAGGTTTCCGTAGGTGAACCTGCGGAAGGATCATTGTCGTGACCCTGACCAAAACAGACCGCGCACACGTTATCTAACTTGCCGGCGGCGGCACCGTACGTCGCTTGGCCAAAGTCCTCGATAATCTCCTCTCCTCGGAGCGGGGGC-TCGGGGTAAAAGAACCCACGGCGCCTAAGGCGTCAAGGAACACTATGCCTAACTCGGGGACGTGGCTGGCTTGCTAGCCGCCCC-CGTGTTGCAATGCTATTTAATCCAAACGACTCTCGGCAACGGATATCTCGGCTCTCGCATCGATGAAGAACGCAGC
>M8 5 size=226
AACCTTATCATTTAGAGGAAGGAGAAGTCGTAACAAGGTTTCCGTAGGTGAACCTGCGGAAGGATCATTGTCGTGACCCTGACCAAAACAGACCGCGCACACGTTATCTAACTTGCCGGCGGCGGCACCGTACGTCGCTTGGCCAAAGTCCTCGATAATCTCCTCTCCTCGGAGCGGGGGC-TCGGGGTAAAAGAACCCACGGCGCCTAAGGCGTCAAGGAACACTATGCCTAACTCGGGGACGTGGTTGGCTTGCTAGCCGCCCC-CGTGTTGCAATGCTATTTAATCCAAACGACTCTCGGCAACGGATATCTCGGCTCTCGCATCGATGAAGAACGCAGC
>M8 6 size=118
AACCTTATCATTTAGAGGAAGGAGAAGTCGTAACAAGGTTTCCGTAGGTGAACCTGCGGAAGGATCATTGTCGTGACCCTGACCAAAACAGACCGCGCACACGTTATCTAACTTGCCGGCGGCGGCACCGTACGTCGCTTGGCCAAAGTCCTCGATAACCTCCCCTCCTCGGAGCGGGGGC-TCGGGGTAAAAGAACCCACGGCGCCTAAGGCGTCAAGGAACACTATGCCTAACTCGGGGACGTGGCTGGCTTGCTAGCCGCCCC-CGTGTTGCAATGCTATTTAATCCAAACGACTCTCGGCAACGGATATCTCGGCTCTCGCATCGATGAAGAACGCAGC
>M8 7 size=116
AACCTTATCATTTAGAGGAAGGAGAAGTCGTAACAAGGTTTCCGTAGGTGAACCTGCGGAAGGATCATTGTCGTGACCCTGACCAAAACAGACCGCGCACACGTTATCTAACTTGCCGGCGGCGGCACCGTACGTCGCTTGGCCAAAGTCCTCGATAACCTCCTCTCCTCGGAGCGGGGGC-TCGGGGTAAAAGAACCCACGGCGCCAAAGGCGTCAAGGAACACTATGCCTAACTCGGGGACGTGGTTGGCTTGCTAGCCGCCCC-CGTGTTGCAATGCTATTTAATCCAAACGACTCTCGGCAACGGATATCTCGGCTCTCGCATCGATGAAGAACGCAGC
>M8 8 size=96
AACCTTATCATTTAGAGGAAGGAGAAGTCGTAACAAGGTTTCCGTAGGTGAACCTGCGGAAGGATCATTGTCGTGACCCTGACCAAAACAGACCGCGCACACGTTATCTAACTTGCCGGCGGCGGCACCGTACGTCGCTTGGCCAAAGTCCTCGATAATCTCCTCTCCTCGGAGCGGGGGC-TCGGGGTAAAAGAACCCACGGCGCCAAAGGCGTCAAGGAACACTATGCCTAACTCGGGGACGTGGCTGGCTTGCTAGCCGCCCC-CGTGTTGCAATGCTATTTAATCCAAACGACTCTCGGCAACGGATATCTCGGCTCTCGCATCGATGAAGAACGCAGC
>M8 9 size=62
AACCTTATCATTTAGAGGAAGGAGAAGTCGTAACAAGGTTTCCGTAGGTGAACCTGCGGAAGGATCATTGTCGTGACCCTGACCAAAACAGACCGCGCACACGTTATCTAACTTGCCGGCGGCGGCACCGTACGTCGCTTGGCCAAAGTCCTCGATAACCTCCCCTCCTCGGAGCGGGGGC-TCGGGGTAAAAGAACCCACGGCGCCTAAGGCGTCAAGGAACACTATGCCTAACTCGGGGACGTGGTTGGCTTGCTAGCCGCCCC-CGTGTTGCAATGCTATTTAATCCAAACGACTCTCGGCAACGGATATCTCGGCTCTCGCATCGATGAAGAACGCAGC
>M8 10 size=27
AACCTTATCATTTAGAGGAAGGAGAAGTCGTAACAAGGTTTCCGTAGGTGAACCTGCGGAAGGATCATTGTCGTGACCCTGACCAAAACAGACCGCGCACACGTTATCTAACTTGCCGGCGGCGGCACGGTACGTCGCTTGGCCAAAGTCCTCGATAATCTCCTCTCCTCGGAGCGGGGGC-TCGGGGTAAAAGAACCCACGGCGCCTAAGGCGTCAAGGAACACTATGCCTAACTCGGGGACGTGGCTGGCTTGCTAGCCGCCCC-CGTGTTGCAATGCTATTTAATCCAAACGACTCTCGGCAACGGATATCTCGGCTCTCGCATCGATGAAGAACGCAGC
>M8 11 size=24
AACCTTATCATTTAGAGGAAGGAGAAGTCGTAACAAGGTTTCCGTAGGTGAACCTGCGGAAGGATCATTGTCGTGACCCTGACCAAAACAGACCGCGCACACGTTATCTACCTTGCCGGCGGCGGCACCGTACGTCGCTTGGCCAAAGTCCTCGATAACCTCCTCTCCTCGGAGCGGGGGC-TCGGGGTAAAAGAACCCACGGCGCCTAAGGCGTCAAGGAACACTATGCCTAACTCGGGGACGTGGCTGGCTTGCTAGCCGCCCC-CGTGTTGCAATGCTATTTAATCCAAACGACTCTCGGCAACGGATATCTCGGCTCTCGCATCGATGAAGAACGCAGC
>M8 12 size=23
AACCTTATCATTTAGAGGAAGGAGAAGTCGTAACAAGGTTTCCGTAGGTGAACCTGCGGAAGGATCATTGTCGTGACCCTGACCAAAACAGACCGCGCACACGTTATCTAACTTGCCGGCGGCGGCACCGTACGTCGCTTGGCCAAAGTCCTCGATAACCTCCCCTCCTCGGAGCGGGGGC-TCGGGGTAAAAGAACCCACGGCGCCAAAGGCGTCAAGGAACACTATGCCTAACTCGGGGACGTGGCTGGCTTGCTAGCCGCCCC-CGTGTTGCAATGCTATTTAATCCAAACGACTCTCGGCAACGGATATCTCGGCTCTCGCATCGATGAAGAACGCAGC
>M8 13 size=21
AACCTTATCATTTAGAGGAAGGAGAAGTCGTAACAAGGTTTCCGTAGGTGAACCTGCGGAAGGATCATTGTCGTGACCCTGACCAAAACAGACCGCGCACACGTTATCTAACTTGCCGGCGGCGGCACCGTACGTCGCTTGGCCAAAGTCCTCGATAACCTCCTCTCCTCGGAGCGGGGGC-TCGGGGTAAAAGAACCCACGGCGCCTAAGGCGTCAAGGAACACTATGCCTAACTCGGGGACGTGGCTGGCTTGCTAGCCGTCCC-CGTGTTGCAATGCTATTTAATCCAAACGACTCTCGGCAACGGATATCTCGGCTCTCGCATCGATGAAGAACGCAGC
>M8 14 size=20
AACCTTATCATTTAGAGGAAGGAGAAGTCGTAACAAGGTTTCCGTAGGTGAACCTGCGGAAGGATCATTGTCGTGACCCTGACCAAAACAGACCGCGCACACGTTATCTAACTTGCCGGCGGCGGCACCGTACGTCGCTTGGCCAAAGTCCTCGATAACCTCCTCTCCTCGGAGCGGGGGC-TCGGGGTAAAAGAACCCACGGCGCCTAAGGCGTCAAGGAACACTATGCCTAACTCGGGGACGTGGCTGGCTTGCTAGCCGCCCC-CGTGTTGCAATGCTATTTAATCCAAACGACTCTCGGCAACGGATATCTCGGCTCTCGCATCGATGAAGAACGCAGA
>M8 15 size=18
AACCTTATCATTTAGAGGAAGGAGAAGTCGTAACAAGGTTTCCGTAGGTGAACCTGCGGAAGGATCATTGTCGTGACCCTGACCAAAACAGACCGTGCACACGTTATCTAACTTGCCGGCGGCGGCACCGTACGTCGCTTGGCCAAAGTCCTCGATAACCTCCTCTCCTCGGAGCGGGGGC-TCGGGGTAAAAGAACCCACGGCGCCTAAGGCGTCAAGGAACACTATGCCTAACTCGGGGACGTGGCTGGCTTGCTAGCCGCCCC-CGTGTTGCAATGCTATTTAATCCAAACGACTCTCGGCAACGGATATCTCGGCTCTCGCATCGATGAAGAACGCAGC
>M8 16 size=18
AACCTTATCATTTAGAGGAAGGAGAAGTCGTAACAAGGTTTCCGTAGGTGAACCTGCGGAAGGATCATTGTCGTGACCCTGACCAAAACAGACCGCGCACACGTTATCTAACTTGCCGGCGGTGGCACCGTACGTCGCTTGGCCAAAGTCCTCGATAACCTCCTCTCCTCGGAGCGGGGGC-TCGGGGTAAAAGAACCCACGGCGCCTAAGGCGTCAAGGAACACTATGCCTAACTCGGGGACGTGGCTGGCTTGCTAGCCGCCCC-CGTGTTGCAATGCTATTTAATCCAAACGACTCTCGGCAACGGATATCTCGGCTCTCGCATCGATGAAGAACGCAGC
>M8 17 size=18
AACCTTATCATTTAGAGGAAGGAGAAGTCGTAACAAGGTTTCCGTAGGTGAACCTGCGGAAGGATCATTGTCGTGACCCTGACCAAAACAGACCGCGCACACGTTATCTACCTTGCCGGCGGCGGCACCGTACGTCGCTTGGCCAAAGTCCTCGATAACCTCCTCTCCTCGGAGCGGGGGC-TCGGGGTAAAAGAACCCACGGCGCCTAAGGCGTCAAGGAACACTATGCCTAACTCGGGGACGTGGTTGGCTTGCTAGCCGCCCC-CGTGTTGCAATGCTATTTAATCCAAACGACTCTCGGCAACGGATATCTCGGCTCTCGCATCGATGAAGAACGCAGC
>M8 18 size=16
AACCTTATCATTTAGAGGAAGGAGAAGTCGTAACAAGGTTTCCGTAGGTGAACCTGCGGAAGGATCATTGTCGTGACCCTGACCAAAACAGACCGCGCACACGTTATCTAACTTGCCGGCGGCGGCACGGTACGTCGCTTGGCCAAAGTCCTCGATAACCTCCTCTCCTCGGAGCGGGGGC-TCGGGGTAAAAGAACCCACGGCGCCTAAGGCGTCAAGGAACACTATGCCTAACTCGGGGACGTGGCTGGCTTGCTAGCCGCCCC-CGTGTTGCAATGCTATTTAATCCAAACGACTCTCGGCAACGGATATCTCGGCTCTCGCATCGATGAAGAACGCAGC
>M8 19 size=16
AACCTTATCATTTAGAGGAAGGAGAAGTCGTAACAAGGTTTCCGTAGGTGAACCTGCGGAAGGATCATTGTCGTGACCCTGACCAAAACAGACTGCGCACACGTTATCTAACTTGCCGGCGGCGGCACCGTACGTCGCTTGGCCAAAGTCCTCGATAACCTCCTCTCCTCGGAGCGGGGGC-TCGGGGTAAAAGAACCCACGGCGCCTAAGGCGTCAAGGAACACTATGCCTAACTCGGGGACGTGGTTGGCTTGCTAGCCGCCCC-CGTGTTGCAATGCTATTTAATCCAAACGACTCTCGGCAACGGATATCTCGGCTCTCGCATCGATGAAGAACGCAGC
>M8 20 size=15
AACCTTATCATTTAGAGGAAGGAGAAGTCGTAACAAGGTTTCCGTAGGTGAACCTGCGGAAGGATCATTGTCGTGACCCTGACCAAAACAGACCGCGCACACGTTATCTAACTTGCCGGCGGCGGCACCGTACGTCGCTTGGCCAAAGTCCTCGATAATCTCCCCTCCTCGGAGCGGGGGC-TCGGGGTAAAAGAACCCACGGCGCCTAAGGCGTCAAGGAACACTATGCCTAACTCGGGGACGTGGCTGGCTTGCTAGCCGCCCC-CGTGTTGCAATGCTATTTAATCCAAACGACTCTCGGCAACGGATATCTCGGCTCTCGCATCGATGAAGAACGCAGC
>M8 21 size=14
AACCTTATCATTTAGAGGAAGGAGAAGTCGTAACAAGGTTTCCGTAGGTGAACCTGCGGAAGGATCATTGTCGTGACCCTGACCAAAACAGACCGCGCACACGTTATCTAACTTGCCGGCGGCGGCACGGTACGTCGCTTGGCCAAAGTCCTCGATAACCTCCTCTCCTCGGAGCGGGGGC-TCGGGGTAAAAGAACCCACGGCGCCTAAGGCGTCAAGGAACACTATGCCTAACTCGGGGACGTGGTTGGCTTGCTAGCCGCCCC-CGTGTTGCAATGCTATTTAATCCAAACGACTCTCGGCAACGGATATCTCGGCTCTCGCATCGATGAAGAACGCAGC
>M8 22 size=13
AACCTTATCATTTAGAGGAAGGAGAAGTCGTAACAAGGTTTCCGTAGGTGAACCTGCGGAAGGATCATTGTCGTGACCCTGACCAAAACAGACCGCGCACACGTTATCTAACTTGCCGGCGGCGGCACCGTACGTCGCTTGGCCAAAGTCCTCGATAACCTCCTCTCCTCGGAGCGGGGGC-TCGGGGTAAAAGAACCCACGGCGCCTAAGGCGTCAAGGAACACTATGCCTAACTCGGGGACGTGGTTGGCTTGCTAGCCGCCCC-CGTGTTGCAATGCTATTTAATCCAAACGACTCTCGGCAACGGATATCTCGGCTCTCGCATCGATGAAGAACGCAGA
>M8 23 size=13
AACCTTATCATTTAGAGGAAGGAGAAGTCGTAACAAGGTTTCCGTAGGTGAACCTGCGGAAGGATCATTGTCGTGACCCTGACCAAAACAGACCGCGCACACGTTATCTAACTTGCCGGCGGCGGCACCGTACGTCGCTTGGCCAAAGTCCTCGATAACCTCCTCTCCTCGGAGCGGGGGC-TCGGGGTAAAAGAACCCACGGCGCCTAAGGCGTCAAGGAACACTATGCCTAACTCGGGGACGTGGCTGGCTTGCTAGCCGCCCC-CGTGTTGCAATGCTATTTAATCCAAACGACTCTCGGCAATGGATATCTCGGCTCTCGCATCGATGAAGAACGCAGC
>M8 24 size=13
AACCTTATCATTTAGAGGAAGGAGAAGTCGTAACAAGGTTTCCGTAGGTGAACCTGCGGAAGGATCATTGTCGTGACCCTGACCAAAACAGACCGCGCACACGTTATCTAACTTGCCGGCGGCGGCACCGTACGTCGCTTGGCCAAAGTCCTCGATAACCTCCTCTCCTCGGAGCGGGGGC-TCGGGGTAAAAGAACCCACGGCGCCTAAGGCGTCAAGGAACACTATGCCTAACTCGGGGATGTGGCTGGCTTGCTAGCCGCCCC-CGTGTTGCAATGCTATTTAATCCAAACGACTCTCGGCAACGGATATCTCGGCTCTCGCATCGATGAAGAACGCAGC
>M8 25 size=12
AACCTTATCATTTAGAGGAAGGAGAAGTCGTAACAAGGTTTCCGTAGGTGAACCTGCGGAAGGATCATTGTCGTGACCCTGACCAAAACAGACTGCGCACACGTTATCTAACTTGCCGGCGGCGGCACCGTACGTCGCTTGGCCAAAGTCCTCGATAACCTCCTCTCCTCGGAGCGGGGGC-TCGGGGTAAAAGAACCCACGGCGCCTAAGGCGTCAAGGAACACTATGCCTAACTCGGGGACGTGGCTGGCTTGCTAGCCGCCCC-CGTGTTGCAATGCTATTTAATCCAAACGACTCTCGGCAACGGATATCTCGGCTCTCGCATCGATGAAGAACGCAGC
>M8 26 size=11
AACCTTATCATTTAGAGGAAGGAGAAGTCGTAACAAGGTTTCCGTAGGTGAACCTGCGGAAGGATCATTGTCGTGACCTTGACCAAAACAGACCGCGCACACGTTATCTAACTTGCCGGCGGCGGCACCGTACGTCGCTTGGCCAAAGTCCTCGATAACCTCCTCTCCTCGGAGCGGGGGC-TCGGGGTAAAAGAACCCACGGCGCCTAAGGCGTCAAGGAACACTATGCCTAACTCGGGGACGTGGCTGGCTTGCTAGCCGCCCC-CGTGTTGCAATGCTATTTAATCCAAACGACTCTCGGCAACGGATATCTCGGCTCTCGCATCGATGAAGAACGCAGC
>M8 27 size=11
AACCTTATCATTTAGAGGAAGGAGAAGTCGTAACAAGGTTTCCGTAGGTGAACCTGCGGAAGGATCATTGTCGTGACCCTGACCAAAACAGACCGTGCACACGTTATCTAACTTGCCGGCGGCGGCACCGTACGTCGCTTGGCCAAAGTCCTCGATAACCTCCTCTCCTCGGAGCGGGGGC-TCGGGGTAAAAGAACCCACGGCGCCTAAGGCGTCAAGGAACACTATGCCTAACTCGGGGACGTGGTTGGCTTGCTAGCCGCCCC-CGTGTTGCAATGCTATTTAATCCAAACGACTCTCGGCAACGGATATCTCGGCTCTCGCATCGATGAAGAACGCAGC
>M8 28 size=11
AACCTTATCATTTAGAGGAAGGAGAAGTCGTAACAAGGTTTCCGTAGGTGAACCTGCGGAAGGATCATTGTCGTGACCCTGACCAAAACAGACCGCGCACACGTTATCTACCTTGCCGGCGGCGGCACCGTACGTCGCTTGGCCAAAGTCCTCGATAACCTCCTCTCCTCGGAGCGGGGGC-TCGGGGTAAAAGAACCCACGGCGCCAAAGGCGTCAAGGAACACTATGCCTAACTCGGGGACGTGGCTGGCTTGCTAGCCGCCCC-CGTGTTGCAATGCTATTTAATCCAAACGACTCTCGGCAACGGATATCTCGGCTCTCGCATCGATGAAGAACGCAGC
>M8 29 size=11
AACCTTATCATTTAGAGGAAGGAGAAGTCGTAACAAGGTTTCCGTAGGTGAACCTGCGGAAGGATCATTGTCGTGACCCTGACCAAAACAGACCACGCACACGTTATCTAACTTGCCGGCGGCGGCACCGTACGTCGCTTGGCCAAAGTCCTCGATAACCTCCTCTCCTCGGAGCGGGGGC-TCGGGGTAAAAGAACCCACGGCGCCTAAGGCGTCAAGGAACACTATGCCTAACTCGGGGACGTGGTTGGCTTGCTAGCCGCCCC-CGTGTTGCAATGCTATTTAATCCAAACGACTCTCGGCAACGGATATCTCGGCTCTCGCATCGATGAAGAACGCAGC
>M8 30 size=10
AACCTTATCATTTAGAGGAAGGAGAAGTCGTAACAAGGTTTCCGTAGGTGAACCTGCGGAAGGATCATTGTCGTGACCCTGACCAAAACAGACCGCGCACACGTTATCTAACTTGCCGGCGGCGGCACCGTACGTCGCTTGGCCAAAGTCCTCGATAACCTCCTCTCCTCGGAGCGGGGGC-TCGGGGTAAAAGAACCCACGGCGCCTAAGGCGTCAAGGAACACTATGCCTAACTCGGGGACGTGGCTGGCTTGCTAGCCGCCCC-CGTGTTGCAATGCTATTTAATCCAAATGACTCTCGGCAACGGATATCTCGGCTCTCGCATCGATGAAGAACGCAGC
